# Supplementary material for: Dual interfacial engineering of a Chevrel phase electrode material for stable hydrogen evolution at 2500 mA cm−2
Source: Nat Commun. 2022 Oct 26;13:6382. doi: 10.1038/s41467-022-34121-y (PMC9605970; doi:10.1038/s41467-022-34121-y)
Supplement: Supplementary file 6 — Source Data [file 41467_2022_34121_MOESM6_ESM.zip]

Archive with 3 entries (2 files):
- Source Data/Source Data-Main manusctript.xlsx
- Source Data/Source Data-Supplementray Information.xlsx
- Source Data/
