# Supplementary material for: Dual interfacial engineering of a Chevrel phase electrode material for stable hydrogen evolution at 2500 mA cm−2
Source: Nat Commun. 2022 Oct 26;13:6382. doi: 10.1038/s41467-022-34121-y (PMC9605970; doi:10.1038/s41467-022-34121-y)
Supplement: Supplementary file 6 — Source Data [file 41467_2022_34121_MOESM6_ESM.zip › Source Data/Source Data-Main manusctript.xlsx]

## Sheet: Figure 1i
CuMo6S8		MoS2
2 Theta	Intensity	2 Theta	Intensity
10	235	10	261
10.0205	221	10.0205	255
10.0411	223	10.0411	269
10.0616	217	10.0616	270
10.0822	213	10.0822	271
10.1027	233	10.1027	247
10.1232	206	10.1232	245
10.1438	208	10.1438	263
10.1643	214	10.1643	237
10.1849	202	10.1849	242
10.2054	203	10.2054	251
10.226	212	10.226	246
10.2465	218	10.2465	233
10.267	207	10.267	249
10.2876	218	10.2876	296
10.3081	231	10.3081	268
10.3287	187	10.3287	226
10.3492	237	10.3492	237
10.3697	196	10.3697	251
10.3903	202	10.3903	233
10.4108	228	10.4108	238
10.4314	222	10.4314	241
10.4519	212	10.4519	242
10.4724	200	10.4724	269
10.493	205	10.493	247
10.5135	223	10.5135	242
10.5341	196	10.5341	246
10.5546	225	10.5546	250
10.5751	217	10.5751	260
10.5957	221	10.5957	232
10.6162	220	10.6162	268
10.6368	225	10.6368	242
10.6573	218	10.6573	254
10.6779	246	10.6779	229
10.6984	212	10.6984	249
10.7189	210	10.7189	261
10.7395	230	10.7395	258
10.76	216	10.76	257
10.7806	248	10.7806	248
10.8011	193	10.8011	253
10.8216	225	10.8216	241
10.8422	209	10.8422	266
10.8627	231	10.8627	265
10.8833	220	10.8833	284
10.9038	221	10.9038	239
10.9243	239	10.9243	279
10.9449	223	10.9449	251
10.9654	211	10.9654	256
10.986	240	10.986	234
11.0065	216	11.0065	231
11.027	201	11.027	282
11.0476	207	11.0476	259
11.0681	227	11.0681	255
11.0887	232	11.0887	262
11.1092	228	11.1092	285
11.1298	234	11.1298	293
11.1503	208	11.1503	269
11.1708	240	11.1708	239
11.1914	214	11.1914	251
11.2119	220	11.2119	244
11.2325	226	11.2325	242
11.253	191	11.253	260
11.2735	210	11.2735	260
11.2941	230	11.2941	282
11.3146	214	11.3146	240
11.3352	205	11.3352	250
11.3557	240	11.3557	265
11.3762	210	11.3762	260
11.3968	224	11.3968	256
11.4173	247	11.4173	249
11.4379	210	11.4379	286
11.4584	217	11.4584	241
11.4789	243	11.4789	275
11.4995	217	11.4995	234
11.52	200	11.52	274
11.5406	257	11.5406	255
11.5611	240	11.5611	286
11.5817	233	11.5817	282
11.6022	248	11.6022	260
11.6227	226	11.6227	250
11.6433	212	11.6433	255
11.6638	210	11.6638	223
11.6844	217	11.6844	253
11.7049	222	11.7049	234
11.7254	184	11.7254	248
11.746	214	11.746	268
11.7665	220	11.7665	266
11.7871	231	11.7871	235
11.8076	234	11.8076	239
11.8281	196	11.8281	255
11.8487	256	11.8487	262
11.8692	226	11.8692	258
11.8898	225	11.8898	265
11.9103	231	11.9103	276
11.9308	230	11.9308	278
11.9514	223	11.9514	249
11.9719	223	11.9719	259
11.9925	247	11.9925	262
12.013	245	12.013	267
12.0336	199	12.0336	229
12.0541	184	12.0541	256
12.0746	238	12.0746	272
12.0952	222	12.0952	274
12.1157	242	12.1157	223
12.1363	238	12.1363	262
12.1568	207	12.1568	265
12.1773	201	12.1773	271
12.1979	207	12.1979	257
12.2184	221	12.2184	255
12.239	235	12.239	245
12.2595	234	12.2595	254
12.28	239	12.28	234
12.3006	225	12.3006	255
12.3211	223	12.3211	242
12.3417	210	12.3417	244
12.3622	284	12.3622	237
12.3827	252	12.3827	235
12.4033	251	12.4033	270
12.4238	238	12.4238	253
12.4444	194	12.4444	230
12.4649	202	12.4649	242
12.4855	262	12.4855	276
12.506	245	12.506	260
12.5265	227	12.5265	256
12.5471	242	12.5471	242
12.5676	223	12.5676	261
12.5882	262	12.5882	242
12.6087	209	12.6087	274
12.6292	237	12.6292	265
12.6498	222	12.6498	272
12.6703	242	12.6703	245
12.6909	252	12.6909	250
12.7114	230	12.7114	287
12.7319	205	12.7319	269
12.7525	235	12.7525	277
12.773	203	12.773	265
12.7936	212	12.7936	278
12.8141	258	12.8141	272
12.8346	241	12.8346	248
12.8552	253	12.8552	249
12.8757	214	12.8757	256
12.8963	223	12.8963	254
12.9168	243	12.9168	267
12.9374	252	12.9374	250
12.9579	206	12.9579	257
12.9784	246	12.9784	253
12.999	222	12.999	244
13.0195	274	13.0195	272
13.0401	224	13.0401	294
13.0606	259	13.0606	276
13.0811	221	13.0811	290
13.1017	228	13.1017	249
13.1222	225	13.1222	247
13.1428	231	13.1428	285
13.1633	259	13.1633	263
13.1838	237	13.1838	244
13.2044	222	13.2044	270
13.2249	239	13.2249	293
13.2455	232	13.2455	274
13.266	265	13.266	266
13.2865	235	13.2865	254
13.3071	245	13.3071	265
13.3276	212	13.3276	291
13.3482	227	13.3482	275
13.3687	248	13.3687	286
13.3893	227	13.3893	253
13.4098	283	13.4098	281
13.4303	284	13.4303	261
13.4509	253	13.4509	275
13.4714	263	13.4714	303
13.492	252	13.492	259
13.5125	292	13.5125	250
13.533	254	13.533	270
13.5536	278	13.5536	286
13.5741	296	13.5741	283
13.5947	290	13.5947	274
13.6152	269	13.6152	288
13.6357	344	13.6357	297
13.6563	340	13.6563	229
13.6768	378	13.6768	294
13.6974	368	13.6974	273
13.7179	359	13.7179	295
13.7384	432	13.7384	288
13.759	490	13.759	277
13.7795	455	13.7795	281
13.8001	470	13.8001	260
13.8206	518	13.8206	271
13.8412	533	13.8412	291
13.8617	535	13.8617	293
13.8822	546	13.8822	299
13.9028	556	13.9028	275
13.9233	517	13.9233	299
13.9439	468	13.9439	303
13.9644	484	13.9644	350
13.9849	416	13.9849	295
14.0055	378	14.0055	351
14.026	339	14.026	322
14.0466	316	14.0466	330
14.0671	266	14.0671	338
14.0876	301	14.0876	362
14.1082	270	14.1082	311
14.1287	281	14.1287	360
14.1493	268	14.1493	350
14.1698	296	14.1698	360
14.1903	221	14.1903	395
14.2109	269	14.2109	382
14.2314	237	14.2314	375
14.252	261	14.252	370
14.2725	241	14.2725	425
14.2931	256	14.2931	457
14.3136	237	14.3136	447
14.3341	236	14.3341	516
14.3547	245	14.3547	495
14.3752	256	14.3752	488
14.3958	218	14.3958	496
14.4163	244	14.4163	534
14.4368	263	14.4368	533
14.4574	286	14.4574	567
14.4779	256	14.4779	509
14.4985	240	14.4985	554
14.519	244	14.519	483
14.5395	256	14.5395	488
14.5601	226	14.5601	490
14.5806	216	14.5806	440
14.6012	225	14.6012	413
14.6217	244	14.6217	394
14.6422	245	14.6422	351
14.6628	258	14.6628	410
14.6833	215	14.6833	294
14.7039	243	14.7039	347
14.7244	239	14.7244	297
14.745	253	14.745	333
14.7655	232	14.7655	301
14.786	226	14.786	300
14.8066	227	14.8066	302
14.8271	237	14.8271	293
14.8477	226	14.8477	282
14.8682	262	14.8682	274
14.8887	239	14.8887	280
14.9093	240	14.9093	298
14.9298	243	14.9298	290
14.9504	248	14.9504	284
14.9709	255	14.9709	267
14.9914	225	14.9914	292
15.012	270	15.012	310
15.0325	260	15.0325	290
15.0531	215	15.0531	318
15.0736	243	15.0736	308
15.0941	246	15.0941	248
15.1147	245	15.1147	313
15.1352	255	15.1352	278
15.1558	252	15.1558	308
15.1763	234	15.1763	298
15.1969	263	15.1969	290
15.2174	246	15.2174	288
15.2379	247	15.2379	304
15.2585	241	15.2585	282
15.279	213	15.279	319
15.2996	227	15.2996	287
15.3201	247	15.3201	259
15.3406	214	15.3406	303
15.3612	257	15.3612	258
15.3817	236	15.3817	299
15.4023	248	15.4023	281
15.4228	227	15.4228	295
15.4433	245	15.4433	263
15.4639	245	15.4639	306
15.4844	235	15.4844	282
15.505	222	15.505	307
15.5255	254	15.5255	262
15.546	263	15.546	297
15.5666	245	15.5666	298
15.5871	257	15.5871	327
15.6077	231	15.6077	298
15.6282	244	15.6282	275
15.6488	246	15.6488	297
15.6693	218	15.6693	317
15.6898	222	15.6898	319
15.7104	254	15.7104	284
15.7309	275	15.7309	279
15.7515	236	15.7515	284
15.772	248	15.772	280
15.7925	239	15.7925	301
15.8131	258	15.8131	276
15.8336	227	15.8336	287
15.8542	234	15.8542	274
15.8747	250	15.8747	300
15.8952	241	15.8952	302
15.9158	241	15.9158	260
15.9363	266	15.9363	299
15.9569	268	15.9569	296
15.9774	215	15.9774	284
15.9979	234	15.9979	277
16.0185	255	16.0185	286
16.039	278	16.039	289
16.0596	228	16.0596	335
16.0801	242	16.0801	290
16.1007	246	16.1007	302
16.1212	265	16.1212	287
16.1417	248	16.1417	310
16.1623	238	16.1623	263
16.1828	234	16.1828	294
16.2034	243	16.2034	302
16.2239	253	16.2239	290
16.2444	249	16.2444	342
16.265	228	16.265	326
16.2855	231	16.2855	315
16.3061	259	16.3061	313
16.3266	259	16.3266	301
16.3471	241	16.3471	288
16.3677	254	16.3677	287
16.3882	273	16.3882	326
16.4088	254	16.4088	310
16.4293	233	16.4293	286
16.4498	276	16.4498	297
16.4704	228	16.4704	299
16.4909	256	16.4909	295
16.5115	250	16.5115	324
16.532	253	16.532	306
16.5526	251	16.5526	325
16.5731	240	16.5731	282
16.5936	237	16.5936	304
16.6142	254	16.6142	278
16.6347	224	16.6347	270
16.6553	244	16.6553	318
16.6758	258	16.6758	299
16.6963	263	16.6963	322
16.7169	256	16.7169	308
16.7374	264	16.7374	292
16.758	269	16.758	291
16.7785	250	16.7785	300
16.799	261	16.799	306
16.8196	265	16.8196	311
16.8401	256	16.8401	292
16.8607	276	16.8607	302
16.8812	266	16.8812	293
16.9017	249	16.9017	288
16.9223	245	16.9223	272
16.9428	284	16.9428	309
16.9634	256	16.9634	325
16.9839	265	16.9839	316
17.0045	246	17.0045	337
17.025	243	17.025	335
17.0455	272	17.0455	312
17.0661	246	17.0661	285
17.0866	256	17.0866	336
17.1072	269	17.1072	289
17.1277	265	17.1277	303
17.1482	280	17.1482	314
17.1688	255	17.1688	297
17.1893	233	17.1893	326
17.2099	277	17.2099	339
17.2304	266	17.2304	344
17.2509	293	17.2509	313
17.2715	274	17.2715	281
17.292	229	17.292	299
17.3126	283	17.3126	323
17.3331	245	17.3331	317
17.3536	255	17.3536	303
17.3742	269	17.3742	328
17.3947	270	17.3947	305
17.4153	243	17.4153	293
17.4358	280	17.4358	305
17.4564	252	17.4564	289
17.4769	250	17.4769	326
17.4974	249	17.4974	312
17.518	243	17.518	304
17.5385	275	17.5385	310
17.5591	256	17.5591	327
17.5796	277	17.5796	337
17.6001	284	17.6001	295
17.6207	275	17.6207	318
17.6412	267	17.6412	305
17.6618	253	17.6618	277
17.6823	244	17.6823	300
17.7028	249	17.7028	281
17.7234	249	17.7234	331
17.7439	255	17.7439	306
17.7645	294	17.7645	346
17.785	264	17.785	360
17.8055	298	17.8055	352
17.8261	251	17.8261	318
17.8466	300	17.8466	316
17.8672	270	17.8672	325
17.8877	243	17.8877	323
17.9083	241	17.9083	335
17.9288	252	17.9288	323
17.9493	247	17.9493	339
17.9699	250	17.9699	337
17.9904	285	17.9904	321
18.011	280	18.011	316
18.0315	281	18.0315	319
18.052	272	18.052	359
18.0726	276	18.0726	319
18.0931	270	18.0931	308
18.1137	301	18.1137	308
18.1342	289	18.1342	307
18.1547	265	18.1547	321
18.1753	289	18.1753	322
18.1958	245	18.1958	300
18.2164	301	18.2164	322
18.2369	238	18.2369	323
18.2574	277	18.2574	335
18.278	273	18.278	322
18.2985	275	18.2985	347
18.3191	258	18.3191	350
18.3396	259	18.3396	326
18.3602	260	18.3602	345
18.3807	281	18.3807	352
18.4012	260	18.4012	371
18.4218	289	18.4218	350
18.4423	273	18.4423	351
18.4629	283	18.4629	332
18.4834	229	18.4834	350
18.5039	276	18.5039	344
18.5245	269	18.5245	374
18.545	275	18.545	374
18.5656	269	18.5656	347
18.5861	266	18.5861	335
18.6066	271	18.6066	363
18.6272	279	18.6272	377
18.6477	272	18.6477	365
18.6683	273	18.6683	383
18.6888	284	18.6888	348
18.7093	288	18.7093	324
18.7299	303	18.7299	389
18.7504	283	18.7504	345
18.771	309	18.771	354
18.7915	312	18.7915	375
18.8121	325	18.8121	388
18.8326	324	18.8326	381
18.8531	329	18.8531	372
18.8737	313	18.8737	355
18.8942	317	18.8942	370
18.9148	345	18.9148	355
18.9353	333	18.9353	380
18.9558	303	18.9558	375
18.9764	316	18.9764	328
18.9969	311	18.9969	393
19.0175	305	19.0175	365
19.038	319	19.038	357
19.0585	296	19.0585	299
19.0791	291	19.0791	379
19.0996	264	19.0996	357
19.1202	277	19.1202	332
19.1407	288	19.1407	324
19.1612	290	19.1612	318
19.1818	280	19.1818	356
19.2023	278	19.2023	345
19.2229	271	19.2229	348
19.2434	287	19.2434	359
19.264	273	19.264	371
19.2845	276	19.2845	388
19.305	287	19.305	369
19.3256	301	19.3256	350
19.3461	264	19.3461	355
19.3667	274	19.3667	346
19.3872	276	19.3872	381
19.4077	273	19.4077	397
19.4283	284	19.4283	349
19.4488	258	19.4488	399
19.4694	283	19.4694	387
19.4899	244	19.4899	335
19.5104	277	19.5104	424
19.531	287	19.531	384
19.5515	279	19.5515	342
19.5721	288	19.5721	375
19.5926	281	19.5926	358
19.6131	305	19.6131	339
19.6337	297	19.6337	350
19.6542	271	19.6542	393
19.6748	273	19.6748	353
19.6953	266	19.6953	363
19.7159	292	19.7159	372
19.7364	279	19.7364	349
19.7569	267	19.7569	353
19.7775	264	19.7775	376
19.798	290	19.798	365
19.8186	286	19.8186	393
19.8391	272	19.8391	363
19.8596	270	19.8596	379
19.8802	303	19.8802	380
19.9007	305	19.9007	370
19.9213	250	19.9213	377
19.9418	289	19.9418	358
19.9623	308	19.9623	371
19.9829	270	19.9829	379
20.0034	277	20.0034	382
20.024	267	20.024	388
20.0445	312	20.0445	382
20.065	297	20.065	361
20.0856	287	20.0856	383
20.1061	276	20.1061	339
20.1267	300	20.1267	380
20.1472	300	20.1472	403
20.1678	303	20.1678	354
20.1883	307	20.1883	387
20.2088	294	20.2088	418
20.2294	279	20.2294	331
20.2499	301	20.2499	395
20.2705	296	20.2705	390
20.291	277	20.291	393
20.4348	267	20.3115	379
20.5375	275	20.3321	398
20.558	292	20.3526	407
20.5786	285	20.3732	341
20.5991	275	20.3937	382
20.6197	329	20.4142	376
20.6402	314	20.4348	397
20.6607	290	20.4553	394
20.6813	287	20.4759	365
20.7018	294	20.4964	389
20.7224	266	20.5169	415
20.7429	270	20.5375	372
20.7634	277	20.558	352
20.784	309	20.5786	399
20.8045	317	20.5991	379
20.8251	280	20.6197	373
20.8456	316	20.6402	368
20.8661	290	20.6607	359
20.8867	296	20.6813	343
20.9072	275	20.7018	364
20.9278	300	20.7224	407
20.9483	296	20.7429	389
20.9688	269	20.7634	370
20.9894	282	20.784	396
21.0099	298	20.8045	374
21.0305	303	20.8251	379
21.051	298	20.8456	400
21.0716	261	20.8661	403
21.0921	303	20.8867	391
21.1126	282	20.9072	411
21.1332	307	20.9278	387
21.1537	284	20.9483	440
21.1743	299	20.9688	383
21.1948	281	20.9894	369
21.2153	255	21.0099	389
21.2359	306	21.0305	428
21.2564	300	21.051	389
21.277	268	21.0716	396
21.2975	267	21.0921	383
21.318	308	21.1126	386
21.3386	274	21.1332	378
21.3591	309	21.1537	392
21.3797	295	21.1743	391
21.4002	279	21.1948	392
21.4207	288	21.2153	400
21.4413	275	21.2359	425
21.4618	305	21.2564	390
21.4824	290	21.277	400
21.5029	281	21.2975	389
21.5235	278	21.318	380
21.544	312	21.3386	375
21.5645	321	21.3591	378
21.5851	283	21.3797	396
21.6056	320	21.4002	404
21.6262	312	21.4207	410
21.6467	266	21.4413	400
21.6672	303	21.4618	416
21.6878	292	21.4824	379
21.7083	305	21.5029	394
21.7289	283	21.5235	409
21.7494	315	21.544	394
21.7699	299	21.5645	419
21.7905	295	21.5851	409
21.811	294	21.6056	403
21.8316	303	21.6262	364
21.8521	280	21.6467	398
21.8726	298	21.6672	408
21.8932	289	21.6878	379
21.9137	263	21.7083	420
21.9343	275	21.7289	370
21.9548	305	21.7494	400
21.9754	271	21.7699	413
21.9959	310	21.7905	380
22.0164	300	21.811	392
22.037	278	21.8316	386
22.0575	298	21.8521	406
22.0781	294	21.8726	376
22.0986	284	21.8932	370
22.1191	282	21.9137	377
22.1397	297	21.9343	369
22.1602	318	21.9548	367
22.1808	291	21.9754	387
22.2013	306	21.9959	366
22.2218	294	22.0164	397
22.2424	301	22.037	415
22.2629	283	22.0575	387
22.2835	307	22.0781	387
22.304	293	22.0986	347
22.3245	302	22.1191	437
22.3451	276	22.1397	397
22.3656	264	22.1602	398
22.3862	304	22.1808	456
22.4067	287	22.2013	413
22.4273	305	22.2218	392
22.4478	317	22.2424	416
22.4683	311	22.2629	418
22.4889	301	22.2835	415
22.5094	285	22.304	411
22.53	284	22.3245	376
22.5505	292	22.3451	375
22.571	293	22.3656	424
22.5916	316	22.3862	402
22.6121	275	22.4067	411
22.6327	294	22.4273	406
22.6532	304	22.4478	398
22.6737	323	22.4683	397
22.6943	332	22.4889	376
22.7148	300	22.5094	381
22.7354	292	22.53	429
22.7559	285	22.5505	419
22.7764	320	22.571	364
22.797	305	22.5916	394
22.8175	308	22.6121	395
22.8381	302	22.6327	350
22.8586	276	22.6532	404
22.8792	304	22.6737	376
22.8997	318	22.6943	374
22.9202	317	22.7148	410
22.9408	301	22.7354	386
22.9613	317	22.7559	396
22.9819	324	22.7764	413
23.0024	301	22.797	408
23.0229	298	22.8175	374
23.0435	307	22.8381	377
23.064	302	22.8586	382
23.0846	307	22.8792	400
23.1051	315	22.8997	360
23.1256	298	22.9202	370
23.1462	300	22.9408	384
23.1667	305	22.9613	404
23.1873	296	22.9819	382
23.2078	305	23.0024	339
23.2284	296	23.0229	372
23.2489	285	23.0435	380
23.2694	308	23.064	383
23.29	316	23.0846	419
23.3105	302	23.1051	396
23.3311	284	23.1256	416
23.3516	328	23.1462	425
23.3721	312	23.1667	379
23.3927	305	23.1873	374
23.4132	306	23.2078	364
23.4338	296	23.2284	389
23.4543	313	23.2489	382
23.4748	337	23.2694	397
23.4954	316	23.29	379
23.5159	345	23.3105	403
23.5365	319	23.3311	373
23.557	338	23.3516	347
23.5775	338	23.3721	388
23.5981	317	23.3927	365
23.6186	310	23.4132	396
23.6392	312	23.4338	369
23.6597	304	23.4543	378
23.6803	320	23.4748	387
23.7008	333	23.4954	345
23.7213	295	23.5159	362
23.7419	299	23.5365	391
23.7624	327	23.557	351
23.783	297	23.5775	372
23.8035	297	23.5981	392
23.824	319	23.6186	403
23.8446	290	23.6392	353
23.8651	317	23.6597	380
23.8857	327	23.6803	368
23.9062	311	23.7008	353
23.9267	322	23.7213	383
23.9473	304	23.7419	356
23.9678	293	23.7624	369
23.9884	304	23.783	363
24.0089	290	23.8035	365
24.0294	306	23.824	376
24.05	294	23.8446	387
24.0705	323	23.8651	330
24.0911	311	23.8857	378
24.1116	289	23.9062	399
24.1322	283	23.9267	431
24.1527	298	23.9473	401
24.1732	339	23.9678	424
24.1938	313	23.9884	397
24.2143	273	24.0089	394
24.2349	303	24.0294	415
24.2554	315	24.05	410
24.2759	277	24.0705	419
24.2965	325	24.0911	395
24.317	276	24.1116	386
24.3376	286	24.1322	425
24.3581	308	24.1527	393
24.3786	305	24.1732	392
24.3992	270	24.1938	365
24.4197	289	24.2143	382
24.4403	271	24.2349	376
24.4608	275	24.2554	382
24.4813	316	24.2759	365
24.5019	306	24.2965	395
24.5224	298	24.317	349
24.543	288	24.3376	388
24.5635	335	24.3581	358
24.5841	307	24.3786	368
24.6046	313	24.3992	406
24.6251	282	24.4197	386
24.6457	269	24.4403	371
24.6662	348	24.4608	393
24.6868	282	24.4813	376
24.7073	303	24.5019	374
24.7278	307	24.5224	348
24.7484	311	24.543	360
24.7689	297	24.5635	389
24.7895	296	24.5841	397
24.81	302	24.6046	383
24.8305	330	24.6251	363
24.8511	323	24.6457	363
24.8716	298	24.6662	377
24.8922	324	24.6868	385
24.9127	315	24.7073	356
24.9332	313	24.7278	358
24.9538	297	24.7484	392
24.9743	328	24.7689	346
24.9949	336	24.7895	361
25.0154	305	24.81	424
25.036	332	24.8305	394
25.0565	311	24.8511	378
25.077	302	24.8716	406
25.0976	304	24.8922	377
25.1181	323	24.9127	379
25.1387	310	24.9332	369
25.1592	297	24.9538	372
25.1797	333	24.9743	374
25.2003	301	24.9949	366
25.2208	341	25.0154	352
25.2414	319	25.036	370
25.2619	289	25.0565	365
25.2824	304	25.077	375
25.303	310	25.0976	390
25.3235	316	25.1181	384
25.3441	305	25.1387	377
25.3646	347	25.1592	373
25.3851	291	25.1797	389
25.4057	326	25.2003	386
25.4262	308	25.2208	405
25.4468	323	25.2414	359
25.4673	341	25.2619	370
25.4879	318	25.2824	346
25.5084	325	25.303	359
25.5289	306	25.3235	363
25.5495	330	25.3441	366
25.57	329	25.3646	382
25.5906	343	25.3851	383
25.6111	359	25.4057	388
25.6316	344	25.4262	361
25.6522	375	25.4468	359
25.6727	386	25.4673	386
25.6933	357	25.4879	369
25.7138	368	25.5084	406
25.7343	375	25.5289	370
25.7549	392	25.5495	412
25.7754	386	25.57	352
25.796	371	25.5906	375
25.8165	355	25.6111	369
25.837	376	25.6316	385
25.8576	334	25.6522	394
25.8781	370	25.6727	368
25.8987	343	25.6933	358
25.9192	337	25.7138	330
25.9398	335	25.7343	380
25.9603	356	25.7549	392
25.9808	351	25.7754	397
26.0014	333	25.796	363
26.0219	302	25.8165	364
26.0425	342	25.837	345
26.063	361	25.8576	407
26.0835	334	25.8781	338
26.1041	317	25.8987	408
26.1246	301	25.9192	374
26.1452	338	25.9398	362
26.1657	336	25.9603	367
26.1862	344	25.9808	367
26.2068	334	26.0014	390
26.2273	324	26.0219	358
26.2479	311	26.0425	364
26.2684	317	26.063	390
26.2889	305	26.0835	378
26.3095	311	26.1041	364
26.33	333	26.1246	383
26.3506	332	26.1452	347
26.3711	312	26.1657	389
26.3917	321	26.1862	385
26.4122	319	26.2068	319
26.4327	330	26.2273	368
26.4533	313	26.2479	321
26.4738	309	26.2684	370
26.4944	318	26.2889	397
26.5149	303	26.3095	404
26.5354	329	26.33	341
26.556	311	26.3506	362
26.5765	344	26.3711	342
26.5971	301	26.3917	377
26.6176	287	26.4122	391
26.6381	322	26.4327	386
26.6587	324	26.4533	377
26.6792	317	26.4738	363
26.6998	303	26.4944	372
26.7203	329	26.5149	387
26.7408	272	26.5354	381
26.7614	347	26.556	349
26.7819	331	26.5765	396
26.8025	320	26.5971	364
26.823	292	26.6176	361
26.8436	287	26.6381	396
26.8641	339	26.6587	383
26.8846	293	26.6792	384
26.9052	305	26.6998	374
26.9257	274	26.7203	380
26.9463	307	26.7408	387
26.9668	306	26.7614	361
26.9873	332	26.7819	362
27.0079	308	26.8025	331
27.0284	309	26.823	371
27.049	310	26.8436	359
27.0695	344	26.8641	375
27.09	333	26.8846	361
27.1106	325	26.9052	378
27.1311	305	26.9257	379
27.1517	340	26.9463	365
27.1722	303	26.9668	358
27.1927	317	26.9873	336
27.2133	320	27.0079	370
27.2338	356	27.0284	390
27.2544	321	27.049	384
27.2749	304	27.0695	414
27.2955	321	27.09	342
27.316	315	27.1106	339
27.3365	311	27.1311	384
27.3571	330	27.1517	350
27.3776	305	27.1722	348
27.3982	308	27.1927	336
27.4187	327	27.2133	384
27.4392	322	27.2338	383
27.4598	317	27.2544	355
27.4803	322	27.2749	360
27.5009	292	27.2955	376
27.5214	305	27.316	347
27.5419	335	27.3365	368
27.5625	287	27.3571	361
27.583	285	27.3776	343
27.6036	341	27.3982	343
27.6241	346	27.4187	381
27.6446	344	27.4392	365
27.6652	306	27.4598	384
27.6857	323	27.4803	359
27.7063	347	27.5009	333
27.7268	331	27.5214	358
27.7474	329	27.5419	360
27.7679	325	27.5625	351
27.7884	320	27.583	367
27.809	302	27.6036	346
27.8295	310	27.6241	357
27.8501	317	27.6446	353
27.8706	307	27.6652	350
27.8911	361	27.6857	394
27.9117	318	27.7063	354
27.9322	330	27.7268	361
27.9528	360	27.7474	356
27.9733	305	27.7679	376
27.9938	310	27.7884	366
28.0144	343	27.809	366
28.0349	309	27.8295	359
28.0555	310	27.8501	372
28.076	347	27.8706	365
28.0965	327	27.8911	405
28.1171	334	27.9117	366
28.1376	339	27.9322	332
28.1582	332	27.9528	341
28.1787	321	27.9733	353
28.1993	319	27.9938	345
28.2198	306	28.0144	392
28.2403	329	28.0349	353
28.2609	318	28.0555	358
28.2814	336	28.076	373
28.302	327	28.0965	350
28.3225	300	28.1171	364
28.343	330	28.1376	320
28.3636	352	28.1582	370
28.3841	320	28.1787	387
28.4047	316	28.1993	366
28.4252	292	28.2198	333
28.4457	342	28.2403	343
28.4663	344	28.2609	369
28.4868	345	28.2814	394
28.5074	344	28.302	372
28.5279	330	28.3225	359
28.5484	357	28.343	390
28.569	335	28.3636	390
28.5895	355	28.3841	377
28.6101	343	28.4047	365
28.6306	309	28.4252	356
28.6512	340	28.4457	404
28.6717	332	28.4663	358
28.6922	313	28.4868	370
28.7128	329	28.5074	375
28.7333	339	28.5279	384
28.7539	344	28.5484	354
28.7744	345	28.569	387
28.7949	314	28.5895	370
28.8155	315	28.6101	338
28.836	298	28.6306	366
28.8566	348	28.6512	365
28.8771	320	28.6717	365
28.8976	328	28.6922	368
28.9182	328	28.7128	366
28.9387	327	28.7333	354
28.9593	337	28.7539	382
28.9798	327	28.7744	404
29.0003	328	28.7949	366
29.0209	320	28.8155	377
29.0414	317	28.836	385
29.062	307	28.8566	377
29.0825	347	28.8771	356
29.1031	312	28.8976	377
29.1236	323	28.9182	366
29.1441	318	28.9387	377
29.1647	319	28.9593	385
29.1852	317	28.9798	403
29.2058	316	29.0003	378
29.2263	311	29.0209	371
29.2468	369	29.0414	344
29.2674	348	29.062	380
29.2879	335	29.0825	348
29.3085	316	29.1031	400
29.329	358	29.1236	368
29.3495	337	29.1441	353
29.3701	347	29.1647	363
29.3906	345	29.1852	360
29.4112	330	29.2058	347
29.4317	357	29.2263	383
29.4522	350	29.2468	357
29.4728	335	29.2674	388
29.4933	323	29.2879	371
29.5139	343	29.3085	357
29.5344	339	29.329	371
29.555	345	29.3495	383
29.5755	342	29.3701	367
29.596	335	29.3906	410
29.6166	368	29.4112	382
29.6371	326	29.4317	411
29.6577	328	29.4522	355
29.6782	354	29.4728	355
29.6987	340	29.4933	398
29.7193	338	29.5139	320
29.7398	338	29.5344	359
29.7604	337	29.555	353
29.7809	356	29.5755	390
29.8014	293	29.596	330
29.822	327	29.6166	359
29.8425	308	29.6371	369
29.8631	335	29.6577	366
29.8836	325	29.6782	362
29.9041	344	29.6987	384
29.9247	309	29.7193	317
29.9452	355	29.7398	358
29.9658	324	29.7604	344
29.9863	376	29.7809	396
30.0069	342	29.8014	356
30.0274	374	29.822	373
30.0479	336	29.8425	349
30.0685	378	29.8631	356
30.089	356	29.8836	342
30.1096	386	29.9041	361
30.1301	396	29.9247	406
30.1506	401	29.9452	387
30.1712	408	29.9658	390
30.1917	396	29.9863	346
30.2123	392	30.0069	385
30.2328	410	30.0274	383
30.2533	416	30.0479	371
30.2739	450	30.0685	357
30.2944	431	30.089	370
30.315	425	30.1096	344
30.3355	427	30.1301	358
30.356	398	30.1506	391
30.3766	411	30.1712	379
30.3971	391	30.1917	365
30.4177	402	30.2123	343
30.4382	363	30.2328	385
30.4588	415	30.2533	339
30.4793	375	30.2739	376
30.4998	377	30.2944	348
30.5204	355	30.315	382
30.5409	334	30.3355	361
30.5615	338	30.356	355
30.582	341	30.3766	359
30.6025	349	30.3971	343
30.6231	358	30.4177	357
30.6436	296	30.4382	367
30.6642	365	30.4588	339
30.6847	341	30.4793	377
30.7052	338	30.4998	350
30.7258	342	30.5204	382
30.7463	373	30.5409	347
30.7669	331	30.5615	358
30.7874	345	30.582	379
30.8079	322	30.6025	364
30.8285	365	30.6231	364
30.849	357	30.6436	362
30.8696	340	30.6642	361
30.8901	328	30.6847	381
30.9107	340	30.7052	325
30.9312	282	30.7258	360
30.9517	336	30.7463	382
30.9723	339	30.7669	378
30.9928	309	30.7874	365
31.0134	330	30.8079	376
31.0339	339	30.8285	368
31.0544	338	30.849	359
31.075	346	30.8696	372
31.0955	354	30.8901	380
31.1161	359	30.9107	374
31.1366	329	30.9312	347
31.1571	360	30.9517	360
31.1777	313	30.9723	391
31.1982	330	30.9928	349
31.2188	344	31.0134	324
31.2393	320	31.0339	361
31.2598	345	31.0544	374
31.2804	286	31.075	368
31.3009	337	31.0955	354
31.3215	350	31.1161	366
31.342	375	31.1366	379
31.3626	311	31.1571	355
31.3831	308	31.1777	376
31.4036	341	31.1982	357
31.4242	334	31.2188	360
31.4447	366	31.2393	388
31.4653	368	31.2598	374
31.4858	343	31.2804	383
31.5063	364	31.3009	371
31.5269	351	31.3215	358
31.5474	366	31.342	372
31.568	345	31.3626	368
31.5885	346	31.3831	374
31.609	327	31.4036	422
31.6296	336	31.4242	367
31.6501	320	31.4447	356
31.6707	339	31.4653	358
31.6912	338	31.4858	403
31.7117	348	31.5063	397
31.7323	351	31.5269	377
31.7528	336	31.5474	378
31.7734	337	31.568	349
31.7939	348	31.5885	391
31.8145	354	31.609	403
31.835	344	31.6296	381
31.8555	343	31.6501	394
31.8761	328	31.6707	367
31.8966	346	31.6912	347
31.9172	364	31.7117	392
31.9377	344	31.7323	411
31.9582	348	31.7528	371
31.9788	376	31.7734	377
31.9993	324	31.7939	346
32.0199	342	31.8145	363
32.0404	316	31.835	380
32.0609	314	31.8555	390
32.0815	352	31.8761	377
32.102	350	31.8966	402
32.1226	368	31.9172	381
32.1431	354	31.9377	373
32.1636	319	31.9582	336
32.1842	370	31.9788	405
32.2047	369	31.9993	347
32.2253	339	32.0199	393
32.2458	360	32.0404	342
32.2664	299	32.0609	360
32.2869	333	32.0815	404
32.3074	321	32.102	383
32.328	371	32.1226	382
32.3485	374	32.1431	343
32.3691	350	32.1636	382
32.3896	349	32.1842	346
32.4101	316	32.2047	356
32.4307	345	32.2253	359
32.4512	305	32.2458	365
32.4718	341	32.2664	364
32.4923	350	32.2869	353
32.5128	363	32.3074	355
32.5334	351	32.328	369
32.5539	331	32.3485	400
32.5745	343	32.3691	410
32.595	331	32.3896	361
32.6155	355	32.4101	379
32.6361	331	32.4307	389
32.6566	335	32.4512	428
32.6772	324	32.4718	385
32.6977	340	32.4923	392
32.7183	363	32.5128	419
32.7388	368	32.5334	400
32.7593	346	32.5539	457
32.7799	347	32.5745	414
32.8004	313	32.595	439
32.821	324	32.6155	455
32.8415	350	32.6361	459
32.862	356	32.6566	480
32.8826	330	32.6772	444
32.9031	340	32.6977	522
32.9237	362	32.7183	515
32.9442	340	32.7388	497
32.9647	325	32.7593	519
32.9853	341	32.7799	510
33.0058	384	32.8004	573
33.0264	363	32.821	486
33.0469	351	32.8415	519
33.0674	358	32.862	481
33.088	364	32.8826	462
33.1085	356	32.9031	456
33.1291	394	32.9237	426
33.1496	329	32.9442	389
33.1702	347	32.9647	457
33.1907	345	32.9853	372
33.2112	352	33.0058	416
33.2318	350	33.0264	418
33.2523	377	33.0469	428
33.2729	360	33.0674	397
33.2934	333	33.088	375
33.3139	311	33.1085	418
33.3345	315	33.1291	393
33.355	358	33.1496	392
33.3756	345	33.1702	396
33.3961	352	33.1907	389
33.4166	337	33.2112	420
33.4372	337	33.2318	372
33.4577	360	33.2523	430
33.4783	353	33.2729	391
33.4988	385	33.2934	387
33.5193	396	33.3139	406
33.5399	379	33.3345	372
33.5604	377	33.355	379
33.581	386	33.3756	412
33.6015	387	33.3961	415
33.6221	377	33.4166	360
33.6426	380	33.4372	394
33.6631	424	33.4577	426
33.6837	412	33.4783	455
33.7042	447	33.4988	471
33.7248	411	33.5193	453
33.7453	431	33.5399	433
33.7658	499	33.5604	421
33.7864	436	33.581	448
33.8069	471	33.6015	509
33.8275	480	33.6221	430
33.848	474	33.6426	411
33.8685	492	33.6631	422
33.8891	451	33.6837	441
33.9096	437	33.7042	453
33.9302	406	33.7248	458
33.9507	443	33.7453	415
33.9712	438	33.7658	399
33.9918	442	33.7864	393
34.0123	422	33.8069	397
34.0329	398	33.8275	390
34.0534	422	33.848	399
34.074	396	33.8685	441
34.0945	389	33.8891	391
34.115	361	33.9096	378
34.1356	393	33.9302	378
34.1561	401	33.9507	371
34.1767	355	33.9712	397
34.1972	344	33.9918	403
34.2177	366	34.0123	362
34.2383	389	34.0329	396
34.2588	358	34.0534	388
34.2794	359	34.074	390
34.2999	366	34.0945	373
34.3204	395	34.115	354
34.341	342	34.1356	367
34.3615	346	34.1561	383
34.3821	405	34.1767	366
34.4026	350	34.1972	374
34.4231	347	34.2177	359
34.4437	362	34.2383	364
34.4642	353	34.2588	388
34.4848	362	34.2794	379
34.5053	370	34.2999	389
34.5259	338	34.3204	375
34.5464	364	34.341	350
34.5669	368	34.3615	366
34.5875	348	34.3821	362
34.608	332	34.4026	366
34.6286	367	34.4231	351
34.6491	360	34.4437	388
34.6696	380	34.4642	385
34.6902	394	34.4848	395
34.7107	399	34.5053	366
34.7313	339	34.5259	413
34.7518	329	34.5464	371
34.7723	384	34.5669	399
34.7929	363	34.5875	362
34.8134	327	34.608	398
34.834	343	34.6286	400
34.8545	373	34.6491	386
34.875	358	34.6696	361
34.8956	365	34.6902	355
34.9161	373	34.7107	396
34.9367	348	34.7313	412
34.9572	366	34.7518	381
34.9778	413	34.7723	388
34.9983	356	34.7929	352
35.0188	343	34.8134	388
35.0394	381	34.834	363
35.0599	362	34.8545	394
35.0805	370	34.875	396
35.101	357	34.8956	344
35.1215	393	34.9161	404
35.1421	383	34.9367	364
35.1626	350	34.9572	373
35.1832	360	34.9778	370
35.2037	341	34.9983	398
35.2242	380	35.0188	372
35.2448	394	35.0394	408
35.2653	382	35.0599	352
35.2859	361	35.0805	404
35.3064	372	35.101	362
35.3269	415	35.1215	380
35.3475	379	35.1421	392
35.368	355	35.1626	377
35.3886	366	35.1832	373
35.4091	366	35.2037	360
35.4297	363	35.2242	362
35.4502	362	35.2448	397
35.4707	377	35.2653	383
35.4913	380	35.2859	395
35.5118	355	35.3064	387
35.5324	377	35.3269	366
35.5529	351	35.3475	379
35.5734	353	35.368	357
35.594	366	35.3886	393
35.6145	388	35.4091	386
35.6351	360	35.4297	357
35.6556	312	35.4502	360
35.6761	383	35.4707	363
35.6967	368	35.4913	397
35.7172	358	35.5118	372
35.7378	360	35.5324	402
35.7583	355	35.5529	366
35.7788	389	35.5734	373
35.7994	363	35.594	398
35.8199	357	35.6145	423
35.8405	350	35.6351	370
35.861	374	35.6556	375
35.8816	394	35.6761	396
35.9021	372	35.6967	390
35.9226	380	35.7172	376
35.9432	410	35.7378	424
35.9637	394	35.7583	440
35.9843	378	35.7788	423
36.0048	384	35.7994	405
36.0253	355	35.8199	402
36.0459	391	35.8405	427
36.0664	380	35.861	395
36.087	390	35.8816	401
36.1075	367	35.9021	431
36.128	349	35.9226	394
36.1486	394	35.9432	447
36.1691	377	35.9637	415
36.1897	412	35.9843	455
36.2102	402	36.0048	403
36.2308	423	36.0253	422
36.2513	419	36.0459	418
36.2718	419	36.0664	415
36.2924	421	36.087	414
36.3129	476	36.1075	434
36.3335	423	36.128	431
36.354	471	36.1486	384
36.3745	456	36.1691	395
36.3951	429	36.1897	413
36.4156	437	36.2102	416
36.4362	437	36.2308	356
36.4567	430	36.2513	404
36.4772	445	36.2718	397
36.4978	452	36.2924	412
36.5183	481	36.3129	404
36.5389	413	36.3335	387
36.5594	416	36.354	379
36.5799	445	36.3745	410
36.6005	432	36.3951	385
36.621	386	36.4156	410
36.6416	437	36.4362	411
36.6621	424	36.4567	401
36.6827	401	36.4772	412
36.7032	400	36.4978	391
36.7237	365	36.5183	382
36.7443	359	36.5389	385
36.7648	384	36.5594	405
36.7854	386	36.5799	407
36.8059	367	36.6005	393
36.8264	366	36.621	391
36.847	385	36.6416	389
36.8675	369	36.6621	372
36.8881	358	36.6827	375
36.9086	376	36.7032	398
36.9291	375	36.7237	380
36.9497	358	36.7443	354
36.9702	401	36.7648	366
36.9908	368	36.7854	394
37.0113	382	36.8059	364
37.0318	333	36.8264	357
37.0524	339	36.847	376
37.0729	338	36.8675	394
37.0935	380	36.8881	394
37.114	377	36.9086	381
37.1346	370	36.9291	413
37.1551	366	36.9497	382
37.1756	401	36.9702	371
37.1962	353	36.9908	384
37.2167	349	37.0113	436
37.2373	372	37.0318	391
37.2578	381	37.0524	377
37.2783	368	37.0729	409
37.2989	351	37.0935	377
37.3194	351	37.114	406
37.34	337	37.1346	405
37.3605	380	37.1551	390
37.381	346	37.1756	398
37.4016	395	37.1962	405
37.4221	353	37.2167	384
37.4427	340	37.2373	399
37.4632	352	37.2578	384
37.4837	362	37.2783	395
37.5043	344	37.2989	400
37.5248	349	37.3194	368
37.5454	372	37.34	386
37.5659	354	37.3605	363
37.5865	363	37.381	396
37.607	361	37.4016	398
37.6275	346	37.4221	362
37.6481	377	37.4427	373
37.6686	391	37.4632	356
37.6892	370	37.4837	402
37.7097	306	37.5043	372
37.7302	400	37.5248	377
37.7508	379	37.5454	385
37.7713	348	37.5659	357
37.7919	342	37.5865	367
37.8124	362	37.607	338
37.8329	367	37.6275	351
37.8535	349	37.6481	392
37.874	372	37.6686	382
37.8946	345	37.6892	372
37.9151	357	37.7097	361
37.9356	357	37.7302	344
37.9562	387	37.7508	349
37.9767	376	37.7713	394
37.9973	368	37.7919	356
38.0178	372	37.8124	378
38.0384	392	37.8329	380
38.0589	357	37.8535	400
38.0794	388	37.874	355
38.1	434	37.8946	357
38.1205	412	37.9151	390
38.1411	397	37.9356	338
38.1616	387	37.9562	360
38.1821	402	37.9767	394
38.2027	400	37.9973	335
38.2232	403	38.0178	369
38.2438	419	38.0384	402
38.2643	457	38.0589	377
38.2848	433	38.0794	367
38.3054	413	38.1	395
38.3259	426	38.1205	382
38.3465	442	38.1411	362
38.367	429	38.1616	395
38.3875	419	38.1821	386
38.4081	406	38.2027	386
38.4286	419	38.2232	382
38.4492	417	38.2438	383
38.4697	394	38.2643	361
38.4903	380	38.2848	339
38.5108	367	38.3054	366
38.5313	362	38.3259	387
38.5519	382	38.3465	366
38.5724	371	38.367	399
38.593	390	38.3875	416
38.6135	382	38.4081	370
38.634	397	38.4286	358
38.6546	367	38.4492	385
38.6751	358	38.4697	406
38.6957	349	38.4903	392
38.7162	354	38.5108	380
38.7367	391	38.5313	387
38.7573	351	38.5519	366
38.7778	367	38.5724	377
38.7984	375	38.593	396
38.8189	353	38.6135	400
38.8394	377	38.634	379
38.86	386	38.6546	418
38.8805	393	38.6751	397
38.9011	353	38.6957	375
38.9216	401	38.7162	425
38.9422	398	38.7367	412
38.9627	349	38.7573	413
38.9832	378	38.7778	394
39.0038	385	38.7984	376
39.0243	350	38.8189	380
39.0449	371	38.8394	387
39.0654	343	38.86	412
39.0859	418	38.8805	400
39.1065	356	38.9011	416
39.127	386	38.9216	364
39.1476	372	38.9422	359
39.1681	371	38.9627	368
39.1886	369	38.9832	425
39.2092	369	39.0038	392
39.2297	389	39.0243	385
39.2503	375	39.0449	376
39.2708	391	39.0654	369
39.2913	372	39.0859	414
39.3119	367	39.1065	423
39.3324	369	39.127	402
39.353	338	39.1476	439
39.3735	347	39.1681	392
39.3941	385	39.1886	382
39.4146	369	39.2092	403
39.4351	379	39.2297	455
39.4557	384	39.2503	415
39.4762	398	39.2708	455
39.4968	356	39.2913	481
39.5173	369	39.3119	454
39.5378	350	39.3324	463
39.5584	347	39.353	410
39.5789	385	39.3735	463
39.5995	365	39.3941	441
39.62	357	39.4146	477
39.6405	366	39.4351	472
39.6611	355	39.4557	535
39.6816	354	39.4762	540
39.7022	345	39.4968	553
39.7227	358	39.5173	546
39.7432	349	39.5378	555
39.7638	378	39.5584	599
39.7843	372	39.5789	599
39.8049	393	39.5995	651
39.8254	351	39.62	603
39.846	359	39.6405	622
39.8665	382	39.6611	593
39.887	352	39.6816	579
39.9076	376	39.7022	610
39.9281	386	39.7227	543
39.9487	396	39.7432	591
39.9692	348	39.7638	486
39.9897	365	39.7843	532
40.0103	329	39.8049	546
40.0308	371	39.8254	507
40.0514	404	39.846	549
40.0719	378	39.8665	497
40.0924	370	39.887	456
40.113	375	39.9076	454
40.1335	354	39.9281	412
40.1541	361	39.9487	453
40.1746	347	39.9692	468
40.1951	381	39.9897	447
40.2157	343	40.0103	402
40.2362	354	40.0308	434
40.2568	377	40.0514	396
40.2773	398	40.0719	460
40.2979	366	40.0924	445
40.3184	355	40.113	419
40.3389	373	40.1335	404
40.3595	348	40.1541	411
40.38	392	40.1746	409
40.4006	345	40.1951	393
40.4211	352	40.2157	393
40.4416	325	40.2362	415
40.4622	395	40.2568	392
40.4827	385	40.2773	414
40.5033	357	40.2979	404
40.5238	383	40.3184	403
40.5443	393	40.3389	383
40.5649	405	40.3595	423
40.5854	427	40.38	394
40.606	394	40.4006	346
40.6265	429	40.4211	396
40.647	425	40.4416	365
40.6676	449	40.4622	431
40.6881	422	40.4827	392
40.7087	441	40.5033	367
40.7292	393	40.5238	388
40.7498	414	40.5443	414
40.7703	433	40.5649	378
40.7908	462	40.5854	410
40.8114	456	40.606	347
40.8319	527	40.6265	433
40.8525	479	40.647	395
40.873	472	40.6676	392
40.8935	493	40.6881	382
40.9141	505	40.7087	408
40.9346	504	40.7292	368
40.9552	504	40.7498	377
40.9757	493	40.7703	394
40.9962	465	40.7908	373
41.0168	478	40.8114	381
41.0373	478	40.8319	387
41.0579	436	40.8525	358
41.0784	441	40.873	370
41.0989	420	40.8935	360
41.1195	400	40.9141	385
41.14	413	40.9346	371
41.1606	422	40.9552	368
41.1811	399	40.9757	403
41.2017	388	40.9962	368
41.2222	377	41.0168	386
41.2427	379	41.0373	411
41.2633	371	41.0579	395
41.2838	358	41.0784	330
41.3044	361	41.0989	410
41.3249	377	41.1195	368
41.3454	385	41.14	332
41.366	422	41.1606	406
41.3865	354	41.1811	397
41.4071	364	41.2017	401
41.4276	372	41.2222	373
41.4481	367	41.2427	375
41.4687	421	41.2633	411
41.4892	393	41.2838	417
41.5098	351	41.3044	379
41.5303	365	41.3249	352
41.5508	346	41.3454	401
41.5714	366	41.366	373
41.5919	352	41.3865	387
41.6125	397	41.4071	388
41.633	350	41.4276	407
41.6536	368	41.4481	404
41.6741	367	41.4687	376
41.6946	360	41.4892	364
41.7152	349	41.5098	376
41.7357	369	41.5303	377
41.7563	390	41.5508	358
41.7768	368	41.5714	359
41.7973	358	41.5919	374
41.8179	356	41.6125	356
41.8384	350	41.633	455
41.859	346	41.6536	398
41.8795	391	41.6741	399
41.9	353	41.6946	420
41.9206	359	41.7152	421
41.9411	358	41.7357	397
41.9617	365	41.7563	398
41.9822	369	41.7768	423
42.0027	380	41.7973	414
42.0233	389	41.8179	401
42.0438	373	41.8384	420
42.0644	346	41.859	401
42.0849	363	41.8795	434
42.1055	360	41.9	407
42.126	394	41.9206	410
42.1465	379	41.9411	452
42.1671	388	41.9617	426
42.1876	347	41.9822	428
42.2082	364	42.0027	460
42.2287	384	42.0233	421
42.2492	383	42.0438	376
42.2698	382	42.0644	398
42.2903	373	42.0849	421
42.3109	399	42.1055	434
42.3314	403	42.126	398
42.3519	390	42.1465	434
42.3725	379	42.1671	417
42.393	407	42.1876	419
42.4136	388	42.2082	439
42.4341	370	42.2287	367
42.4752	391	42.2492	412
42.4957	403	42.2698	445
42.5163	391	42.2903	407
42.5368	354	42.3109	409
42.5574	388	42.3314	404
42.5779	343	42.3519	413
42.5984	385	42.3725	433
42.619	363	42.393	423
42.6395	358	42.4136	400
42.6601	377	42.4341	409
42.6806	366	42.4546	430
42.7011	377	42.4752	402
42.7217	366	42.4957	423
42.7422	378	42.5163	422
42.7628	383	42.5368	391
42.7833	394	42.5574	424
42.8038	363	42.5779	427
42.8244	367	42.5984	429
42.8449	353	42.619	393
42.8655	386	42.6395	437
42.886	366	42.6601	439
42.9065	379	42.6806	455
42.9271	411	42.7011	372
42.9476	387	42.7217	416
42.9682	384	42.7422	414
42.9887	402	42.7628	410
43.0093	416	42.7833	421
43.0298	418	42.8038	394
43.0503	432	42.8244	403
43.0709	463	42.8449	430
43.0914	414	42.8655	454
43.112	432	42.886	437
43.1325	477	42.9065	412
43.153	472	42.9271	418
43.1736	519	42.9476	451
43.1941	516	42.9682	452
43.2147	512	42.9887	475
43.2352	557	43.0093	452
43.2557	597	43.0298	500
43.2763	647	43.0503	537
43.2968	730	43.0709	573
43.3174	992	43.0914	603
43.3379	1347	43.112	608
43.3584	1802	43.1325	657
43.379	2368	43.153	678
43.3995	2786	43.1736	759
43.4201	2681	43.1941	850
43.4406	2599	43.2147	884
43.4612	2519	43.2352	1021
43.4817	2356	43.2557	1295
43.5022	2130	43.2763	1595
43.5228	1933	43.2968	2088
43.5433	1678	43.3174	2675
43.5639	1452	43.3379	3588
43.5844	1229	43.3584	4619
43.6049	956	43.379	4940
43.6255	768	43.3995	5215
43.646	734	43.4201	5074
43.6666	664	43.4406	4762
43.6871	596	43.4612	4399
43.7076	570	43.4817	4198
43.7282	488	43.5022	3762
43.7487	496	43.5228	3175
43.7693	488	43.5433	2612
43.7898	493	43.5639	2079
43.8103	463	43.5844	1788
43.8309	477	43.6049	1388
43.8514	422	43.6255	1073
43.872	420	43.646	915
43.8925	421	43.6666	784
43.9131	398	43.6871	658
43.9336	398	43.7076	589
43.9541	438	43.7282	590
43.9747	374	43.7487	504
43.9952	391	43.7693	518
44.0158	393	43.7898	488
44.0363	385	43.8103	456
44.0568	371	43.8309	456
44.0774	399	43.8514	477
44.0979	368	43.872	441
44.1185	335	43.8925	406
44.139	391	43.9131	421
44.1595	386	43.9336	430
44.1801	374	43.9541	414
44.2006	346	43.9747	420
44.2212	382	43.9952	421
44.2417	371	44.0158	406
44.2622	373	44.0363	430
44.2828	402	44.0568	376
44.3033	367	44.0774	418
44.3239	389	44.0979	426
44.3444	382	44.1185	444
44.365	386	44.139	412
44.3855	363	44.1595	439
44.406	369	44.1801	413
44.4266	398	44.2006	438
44.4471	388	44.2212	429
44.4677	373	44.2417	431
44.4882	337	44.2622	424
44.5087	375	44.2828	452
44.5293	364	44.3033	427
44.5498	349	44.3239	419
44.5704	380	44.3444	455
44.5909	396	44.365	429
44.6114	395	44.3855	414
44.632	370	44.406	418
44.6525	424	44.4266	464
44.6731	356	44.4471	406
44.6936	369	44.4677	410
44.7141	403	44.4882	394
44.7347	408	44.5087	410
44.7552	395	44.5293	401
44.7758	381	44.5498	385
44.7963	356	44.5704	401
44.8169	383	44.5909	367
44.8374	382	44.6114	397
44.8579	383	44.632	371
44.8785	426	44.6525	417
44.899	411	44.6731	413
44.9196	448	44.6936	413
44.9401	406	44.7141	423
44.9606	452	44.7347	408
44.9812	404	44.7552	403
45.0017	452	44.7758	398
45.0223	482	44.7963	388
45.0428	453	44.8169	398
45.0633	446	44.8374	385
45.0839	480	44.8579	379
45.1044	457	44.8785	454
45.125	487	44.899	375
45.1455	468	44.9196	418
45.166	419	44.9401	384
45.1866	434	44.9606	372
45.2071	411	44.9812	386
45.2277	437	45.0017	414
45.2482	400	45.0223	425
45.2688	461	45.0428	402
45.2893	453	45.0633	364
45.3098	391	45.0839	400
45.3304	379	45.1044	381
45.3509	382	45.125	404
45.3715	394	45.1455	398
45.392	439	45.166	389
45.4125	413	45.1866	396
45.4331	395	45.2071	375
45.4536	347	45.2277	372
45.4742	396	45.2482	403
45.4947	387	45.2688	380
45.5152	411	45.2893	368
45.5358	408	45.3098	395
45.5563	347	45.3304	371
45.5769	404	45.3509	368
45.5974	443	45.3715	383
45.6179	399	45.392	373
45.6385	446	45.4125	380
45.659	421	45.4331	407
45.6796	453	45.4536	413
45.7001	423	45.4742	397
45.7207	423	45.4947	378
45.7412	399	45.5152	395
45.7617	401	45.5358	386
45.7823	385	45.5563	367
45.8028	406	45.5769	377
45.8234	408	45.5974	380
45.8439	411	45.6179	412
45.8644	392	45.6385	367
45.885	418	45.659	376
45.9055	395	45.6796	384
45.9261	435	45.7001	361
45.9466	418	45.7207	359
45.9671	420	45.7412	409
45.9877	416	45.7617	367
46.0082	385	45.7823	374
46.0288	394	45.8028	429
46.0493	350	45.8234	357
46.0698	394	45.8439	366
46.0904	384	45.8644	414
46.1109	361	45.885	390
46.1315	378	45.9055	405
46.152	355	45.9261	422
46.1726	370	45.9466	389
46.1931	419	45.9671	370
46.2136	390	45.9877	400
46.2342	400	46.0082	401
46.2547	463	46.0288	376
46.2753	420	46.0493	387
46.2958	388	46.0698	398
46.3163	398	46.0904	385
46.3369	408	46.1109	416
46.3574	433	46.1315	388
46.378	414	46.152	365
46.3985	427	46.1726	397
46.419	464	46.1931	382
46.4396	439	46.2136	399
46.4601	446	46.2342	361
46.4807	462	46.2547	390
46.5012	478	46.2753	395
46.5217	501	46.2958	376
46.5423	509	46.3163	381
46.5628	522	46.3369	385
46.5834	469	46.3574	414
46.6039	540	46.378	375
46.6245	528	46.3985	360
46.645	555	46.419	364
46.6655	529	46.4396	364
46.6861	553	46.4601	350
46.7066	505	46.4807	386
46.7272	525	46.5012	375
46.7477	532	46.5217	398
46.7682	509	46.5423	404
46.7888	528	46.5628	402
46.8093	513	46.5834	402
46.8299	526	46.6039	380
46.8504	443	46.6245	378
46.8709	474	46.645	403
46.8915	438	46.6655	385
46.912	494	46.6861	422
46.9326	423	46.7066	391
46.9531	436	46.7272	377
46.9736	437	46.7477	403
46.9942	405	46.7682	390
47.0147	392	46.7888	394
47.0353	413	46.8093	353
47.0558	418	46.8299	376
47.0764	383	46.8504	408
47.0969	412	46.8709	396
47.1174	409	46.8915	354
47.138	381	46.912	358
47.1585	377	46.9326	387
47.1791	399	46.9531	399
47.1996	371	46.9736	365
47.2201	362	46.9942	380
47.2407	357	47.0147	396
47.2612	365	47.0353	382
47.2818	419	47.0558	387
47.3023	412	47.0764	382
47.3228	350	47.0969	379
47.3434	354	47.1174	366
47.3639	426	47.138	412
47.3845	390	47.1585	380
47.405	329	47.1791	385
47.4255	362	47.1996	362
47.4461	378	47.2201	390
47.4666	378	47.2407	400
47.4872	373	47.2612	359
47.5077	392	47.2818	334
47.5283	369	47.3023	359
47.5488	390	47.3228	369
47.5693	361	47.3434	415
47.5899	393	47.3639	416
47.6104	359	47.3845	399
47.631	369	47.405	380
47.6515	360	47.4255	391
47.672	355	47.4461	372
47.6926	345	47.4666	430
47.7131	355	47.4872	395
47.7337	381	47.5077	433
47.7542	349	47.5283	419
47.7747	377	47.5488	409
47.7953	327	47.5693	450
47.8158	407	47.5899	390
47.8364	391	47.6104	377
47.8569	360	47.631	350
47.8774	371	47.6515	433
47.898	369	47.672	371
47.9185	359	47.6926	413
47.9391	402	47.7131	367
47.9596	405	47.7337	356
47.9802	396	47.7542	381
48.0007	372	47.7747	406
48.0212	359	47.7953	378
48.0418	370	47.8158	399
48.0623	360	47.8364	384
48.0829	383	47.8569	409
48.1034	398	47.8774	393
48.1239	345	47.898	368
48.1445	385	47.9185	378
48.165	342	47.9391	376
48.1856	354	47.9596	378
48.2061	370	47.9802	372
48.2266	337	48.0007	367
48.2472	359	48.0212	368
48.2677	357	48.0418	395
48.2883	400	48.0623	392
48.3088	385	48.0829	413
48.3293	357	48.1034	380
48.3499	349	48.1239	393
48.3704	357	48.1445	395
48.391	374	48.165	397
48.4115	358	48.1856	437
48.4321	370	48.2061	425
48.4526	364	48.2266	406
48.4731	355	48.2472	405
48.4937	377	48.2677	398
48.5142	381	48.2883	396
48.5348	363	48.3088	392
48.5553	349	48.3293	391
48.5758	385	48.3499	408
48.5964	380	48.3704	383
48.6169	336	48.391	412
48.6375	381	48.4115	375
48.658	377	48.4321	389
48.6785	386	48.4526	406
48.6991	375	48.4731	395
48.7196	390	48.4937	415
48.7402	366	48.5142	365
48.7607	372	48.5348	400
48.7812	360	48.5553	408
48.8018	384	48.5758	409
48.8223	384	48.5964	408
48.8429	380	48.6169	361
48.8634	423	48.6375	414
48.884	395	48.658	388
48.9045	399	48.6785	422
48.925	342	48.6991	402
48.9456	387	48.7196	411
48.9661	388	48.7402	449
48.9867	390	48.7607	376
49.0072	375	48.7812	389
49.0277	399	48.8018	376
49.0483	389	48.8223	371
49.0688	349	48.8429	416
49.0894	363	48.8634	408
49.1099	398	48.884	357
49.1304	380	48.9045	422
49.151	381	48.925	392
49.1715	406	48.9456	399
49.1921	395	48.9661	422
49.2126	363	48.9867	396
49.2332	395	49.0072	397
49.2537	392	49.0277	434
49.2742	392	49.0483	394
49.2948	377	49.0688	392
49.3153	402	49.0894	396
49.3359	395	49.1099	410
49.3564	405	49.1304	387
49.3769	395	49.151	410
49.3975	394	49.1715	426
49.418	370	49.1921	413
49.4386	401	49.2126	399
49.4591	391	49.2332	407
49.4796	388	49.2537	437
49.5002	383	49.2742	416
49.5207	399	49.2948	391
49.5413	357	49.3153	412
49.5618	432	49.3359	399
49.5823	420	49.3564	453
49.6029	407	49.3769	420
49.6234	396	49.3975	371
49.644	448	49.418	414
49.6645	382	49.4386	414
49.6851	392	49.4591	408
49.7056	403	49.4796	405
49.7261	356	49.5002	441
49.7467	379	49.5207	464
49.7672	400	49.5413	438
49.7878	366	49.5618	410
49.8083	388	49.5823	458
49.8288	379	49.6029	430
49.8494	384	49.6234	430
49.8699	360	49.644	482
49.8905	373	49.6645	476
49.911	375	49.6851	515
49.9315	396	49.7056	445
49.9521	419	49.7261	502
49.9726	408	49.7467	487
49.9932	393	49.7672	479
50.0137	391	49.7878	521
50.0342	360	49.8083	507
50.0548	403	49.8288	531
50.0753	414	49.8494	503
50.0959	401	49.8699	528
50.1164	384	49.8905	503
50.137	402	49.911	487
50.1575	382	49.9315	505
50.178	424	49.9521	542
50.1986	462	49.9726	483
50.2191	402	49.9932	550
50.2397	436	50.0137	436
50.2602	434	50.0342	459
50.2807	421	50.0548	520
50.3013	438	50.0753	560
50.3218	441	50.0959	499
50.3424	450	50.1164	451
50.3629	475	50.137	470
50.3834	461	50.1575	501
50.404	500	50.178	497
50.4245	554	50.1986	522
50.4451	684	50.2191	533
50.4656	754	50.2397	506
50.4861	1014	50.2602	541
50.5067	1231	50.2807	572
50.5272	1467	50.3013	615
50.5478	1459	50.3218	637
50.5683	1329	50.3424	720
50.5889	1319	50.3629	691
50.6094	1261	50.3834	787
50.6299	1114	50.404	905
50.6505	1077	50.4245	1151
50.671	1116	50.4451	1314
50.6916	965	50.4656	1653
50.7121	868	50.4861	1948
50.7326	761	50.5067	2138
50.7532	719	50.5272	2263
50.7737	573	50.5478	2323
50.7943	560	50.5683	2291
50.8148	472	50.5889	2137
50.8353	411	50.6094	1946
50.8559	431	50.6299	1934
50.8764	395	50.6505	1795
50.897	418	50.671	1566
50.9175	427	50.6916	1440
50.938	417	50.7121	1291
50.9586	377	50.7326	1164
50.9791	371	50.7532	974
50.9997	394	50.7737	836
51.0202	366	50.7943	743
51.0408	379	50.8148	662
51.0613	415	50.8353	643
51.0818	389	50.8559	492
51.1024	422	50.8764	541
51.1229	353	50.897	502
51.1435	398	50.9175	476
51.164	407	50.938	490
51.1845	388	50.9586	432
51.2051	371	50.9791	434
51.2256	392	50.9997	419
51.2462	380	51.0202	425
[truncated: 2,116 more rows]

## Sheet: Figure 1j
XPS Mo 3d
B.E.	Intensity	Intensity	Intensity	Intensity	Intensity
233.8	1268.16	1267.96	1267.96	1268.16	1267.96
233.75	1268.2	1267.96	1267.96	1268.2	1267.96
233.7	1268.21	1267.91	1267.91	1268.21	1267.91
233.65	1268.13	1267.76	1267.76	1268.13	1267.76
233.6	1268.23	1267.78	1267.78	1268.23	1267.78
233.55	1268.41	1267.87	1267.87	1268.41	1267.87
233.5	1268.4	1267.74	1267.74	1268.4	1267.74
233.45	1268.73	1267.93	1267.93	1268.73	1267.93
233.4	1268.7	1267.72	1267.72	1268.7	1267.72
233.35	1268.63	1267.45	1267.45	1268.63	1267.45
233.3	1268.77	1267.36	1267.36	1268.77	1267.36
233.25	1268.96	1267.26	1267.26	1268.96	1267.26
233.2	1269.27	1267.22	1267.22	1269.27	1267.22
233.15	1269.6	1267.15	1267.15	1269.6	1267.16
233.1	1269.93	1267.01	1267.01	1269.93	1267.01
233.05	1270.24	1266.76	1266.76	1270.24	1266.76
233	1270.64	1266.51	1266.51	1270.64	1266.51
232.95	1271.31	1266.41	1266.41	1271.31	1266.41
232.9	1271.83	1266.03	1266.03	1271.83	1266.03
232.85	1272.69	1265.83	1265.83	1272.69	1265.83
232.8	1273.88	1265.8	1265.8	1273.88	1265.8
232.75	1275.22	1265.71	1265.71	1275.22	1265.71
232.7	1276.63	1265.46	1265.46	1276.63	1265.46
232.65	1278.38	1265.29	1265.29	1278.38	1265.29
232.6	1280.46	1265.14	1265.14	1280.46	1265.14
232.55	1282.65	1264.75	1264.75	1282.65	1264.75
232.5	1285.21	1264.33	1264.33	1285.21	1264.33
232.45	1288.21	1263.89	1263.89	1288.21	1263.89
232.4	1291.85	1263.56	1263.56	1291.85	1263.56
232.35	1295.95	1263.09	1263.09	1295.95	1263.1
232.3	1300.58	1262.47	1262.47	1300.58	1262.47
232.25	1305.99	1261.84	1261.84	1305.99	1261.84
232.2	1312.4	1261.31	1261.31	1312.4	1261.31
232.15	1320.02	1260.95	1260.95	1320.02	1260.96
232.1	1328.4	1260.2	1260.2	1328.4	1260.2

## Sheet: Figure 1k
XPS S 2p
B.E.	Intensity	Intensity	Intensity	Intensity	Intensity	Intensity	Intensity
171.25	970.47	956.158	956.158	956.158	956.158	957.617	969.011
171.2	971.458	956.158	956.158	956.158	956.158	957.67	969.946
171.15	972.518	956.165	956.165	956.165	956.165	957.732	970.952
171.1	973.666	956.189	956.189	956.189	956.19	957.813	972.043
171.05	974.947	956.272	956.272	956.272	956.272	957.954	973.265
171	976.127	956.175	956.175	956.175	956.176	957.917	974.385
170.95	977.474	956.161	956.161	956.161	956.161	957.965	975.67
170.9	978.909	956.144	956.144	956.144	956.145	958.013	977.04
170.85	980.357	956.046	956.046	956.046	956.046	957.981	978.422
170.8	982.028	956.068	956.068	956.068	956.069	958.072	980.024
170.75	983.788	956.072	956.072	956.072	956.072	958.146	981.713
170.7	985.617	956.028	956.028	956.028	956.029	958.176	983.469
170.65	987.508	955.924	955.924	955.924	955.925	958.148	985.284
170.6	989.606	955.899	955.899	955.899	955.899	958.2	987.304
170.55	991.883	955.912	955.912	955.912	955.913	958.295	989.5
170.5	994.253	955.873	955.873	955.873	955.873	958.338	991.786
170.45	996.818	955.871	955.871	955.871	955.872	958.423	994.265
170.4	999.56	955.881	955.881	955.881	955.882	958.522	996.918
170.35	1002.48	955.897	955.897	955.897	955.898	958.63	999.748
170.3	1005.49	955.814	955.814	955.814	955.815	958.641	1002.66
170.25	1008.75	955.777	955.777	955.777	955.779	958.703	1005.82
170.2	1012.19	955.727	955.727	955.727	955.728	958.753	1009.16
170.15	1015.84	955.652	955.652	955.652	955.654	958.783	1012.7
170.1	1019.72	955.589	955.589	955.589	955.591	958.827	1016.48
170.05	1023.77	955.453	955.453	955.453	955.455	958.803	1020.42
170	1028.05	955.288	955.288	955.288	955.29	958.752	1024.58
169.95	1032.61	955.139	955.139	955.139	955.142	958.722	1029.02
169.9	1037.45	955	955	955	955.003	958.706	1033.74
169.85	1042.54	954.836	954.836	954.836	954.839	958.668	1038.71
169.8	1047.88	954.617	954.617	954.617	954.62	958.578	1043.91
169.75	1053.59	954.487	954.487	954.487	954.491	958.583	1049.49
169.7	1059.58	954.327	954.327	954.327	954.331	958.562	1055.34
169.65	1065.92	954.226	954.226	954.226	954.231	958.604	1061.54
169.6	1072.41	953.981	953.981	953.981	953.987	958.507	1067.88
169.55	1079.21	953.769	953.769	953.769	953.776	958.447	1074.52
169.5	1086.33	953.616	953.616	953.616	953.623	958.451	1081.49
169.45	1093.7	953.466	953.466	953.466	953.474	958.464	1088.7
169.4	1101.18	953.225	953.225	953.225	953.234	958.389	1096.01
169.35	1108.75	952.902	952.902	952.902	952.911	958.239	1103.4
169.3	1116.55	952.702	952.702	952.702	952.713	958.217	1111.02
169.25	1124.45	952.566	952.566	952.566	952.578	958.265	1118.74
169.2	1132.19	952.293	952.293	952.293	952.307	958.182	1126.29
169.15	1139.93	952.133	952.133	952.133	952.148	958.218	1133.83
169.1	1147.36	951.896	951.896	951.896	951.912	958.182	1141.06
169.05	1154.5	951.687	951.687	951.687	951.705	958.18	1147.99
169	1161.16	951.441	951.441	951.441	951.461	958.149	1154.43
168.95	1167.21	951.154	951.154	951.154	951.177	958.084	1160.26
168.9	1172.63	950.922	950.922	950.922	950.946	958.08	1165.45
168.85	1177.25	950.688	950.688	950.688	950.715	958.081	1169.83

## Sheet: Figure 2a
CuMo6S8		MoS2		Pt/C
Potential (V vs RHE)	j(mA cm-2)	Potential (V vs RHE)	j(mA cm-2)	Potential (V vs RHE)	j(mA cm-2)
-0.016	-3.69256	0.000239917	-0.2237	0.000239917	-0.2237
-0.03261	-4.32601	-0.01637	-1.07668	-0.01637	-1.07668
-0.04923	-4.65341	-0.03303	-1.38797	-0.03303	-1.38797
-0.06588	-4.8417	-0.04963	-1.51606	-0.04963	-1.51606
-0.08254	-4.94984	-0.06627	-1.60185	-0.06627	-1.60185
-0.09926	-5.02975	-0.08301	-1.68825	-0.08301	-1.68825
-0.11582	-5.14859	-0.09966	-1.77807	-0.09966	-1.77807
-0.13243	-5.32263	-0.11623	-1.88874	-0.11623	-1.88874
-0.14912	-5.62875	-0.13288	-2.00692	-0.13288	-2.00692
-0.16566	-6.11721	-0.14958	-2.15289	-0.14958	-2.15289
-0.18231	-6.94744	-0.16619	-2.31776	-0.16619	-2.31776
-0.19897	-8.39321	-0.18288	-2.5316	-0.18288	-2.5316
-0.21551	-11.0022	-0.19952	-2.79865	-0.19952	-2.79865
-0.23184	-16.4767	-0.21617	-3.1383	-0.21617	-3.1383
-0.2479	-26.3749	-0.23281	-3.54574	-0.23281	-3.54574
-0.26347	-46.2711	-0.24941	-4.03216	-0.24941	-4.03216
-0.27804	-87.0943	-0.26607	-4.58934	-0.26607	-4.58934
-0.29062	-162.076	-0.28274	-5.2054	-0.28274	-5.2054
-0.30054	-286.195	-0.29931	-5.89124	-0.29931	-5.89124
-0.30676	-479.635	-0.31587	-6.95763	-0.31587	-6.95763
-0.31215	-687.807	-0.33247	-8.73984	-0.33247	-8.73984
-0.31685	-910.417	-0.34886	-11.7516	-0.34886	-11.7516
-0.32064	-1146.77	-0.36528	-16.6881	-0.36528	-16.6881
-0.32385	-1397.62	-0.38137	-24.4277	-0.38137	-24.4277
-0.32649	-1657.11	-0.39723	-36.5103	-0.39723	-36.5103
-0.3294	-1913.08	-0.41269	-54.7238	-0.41269	-54.7238
-0.33202	-2172.4	-0.42762	-81.0629	-0.42762	-81.0629
-0.3341	-2432.79	-0.44176	-117.765	-0.44176	-117.765
-0.33503	-2507.32	-0.45527	-163.803	-0.45527	-163.803
--		-0.46775	-225.849	-0.46775	-225.849
--		-0.47977	-294.888	-0.47977	-294.888
--		-0.49108	-373.169	-0.49108	-373.169
--		-0.50194	-461.293	-0.50194	-461.293
--		-0.51215	-557.489	-0.51215	-557.489
--		-0.52186	-659.296	-0.52186	-659.296
--		-0.5309	-771.997	-0.5309	-771.997
--		-0.54045	-876.499	-0.54045	-876.499
--		-0.54949	-990.255	-0.54949	-990.255
--		-0.55898	-1098.62	-0.55898	-1098.62
--		-0.56781	-1213.59	-0.56781	-1213.59
--		-0.57678	-1326.73	-0.57678	-1326.73
		-0.58541	-1444.98	-0.58541	-1444.98
		-0.59449	-1558.44	-0.59449	-1558.44
		-0.60346	-1673.01	-0.60346	-1673.01
		-0.61243	-1785.69	-0.61243	-1785.69
		-0.62153	-1897.5	-0.62153	-1897.5
		-0.63057	-2010.12	-0.63057	-2010.12
		-0.63998	-2118.21	-0.63998	-2118.21
		-0.64843	-2238.14	-0.64843	-2238.14
		-0.65783	-2348	-0.65783	-2348
		-0.66563	-2437.61	-0.66563	-2437.61
		-0.66504	-2452.99	-0.66504	-2452.99
		-0.67193	-2449.24	-0.67193	-2449.24

## Sheet: Figure 2b
CuMo6S8		MoS2		Pt/C
Δη/Δlogj	Error bar	Δη/Δlogj	Error bar	Δη/Δlogj	Error bar
118	8	120.89	5	107	8
46.9	6	91.36	5	123.9	6
30.3	6	109.5	6	142.8	9
37	7	145.85	9	154.8	11
43.3	9	258.31	8	178.4	8

## Sheet: Figure 2c
Time (s)	j (mA cm-2)	Time (s)	j (mA cm-2)	Time (s)	j (mA cm-2)
0.4	-504.9	360002	-1081.9	720004	-2510.6
0.8	-504.3	360004	-1089.4	720006	-2509.6
1.2	-504.6	360006	-1094	720008	-2509.1
1.6	-504.3	360008	-1098	720010	-2509
2	-504.2	360010	-1101	720012	-2508.7
2.4	-504	360012	-1101	720014	-2508.5
2.8	-503.9	360014	-1103	720016	-2508.6
3.2	-503.7	360016	-1104	720018	-2508.6
3.6	-503.6	360018	-1104	720020	-2508.5
4	-503.4	360020	-1106	720022	-2508.5
4.4	-503.4	360022	-1104	720024	-2508.6
4.8	-503.2	360024	-1103	720026	-2508.5
5.2	-503.2	360026	-1105	720028	-2508.4
5.6	-503.2	360028	-1103	720030	-2508.5
6	-503	360030	-1105	720032	-2508.4
6.4	-502.9	360032	-1103	720034	-2508.4
6.8	-502.7	360034	-1102	720036	-2508.3
7.2	-502.9	360036	-1101	720038	-2508.3
7.6	-502.9	360038	-1101	720040	-2508.3
8	-503.1	360040	-1101	720042	-2508.3
8.4	-503	360042	-1102	720044	-2508.4
8.8	-502.8	360044	-1104	720046	-2508.3
9.2	-502.7	360046	-1102	720048	-2508.3
9.6	-502.9	360048	-1101	720050	-2508.2
10	-502.7	360050	-1101	720052	-2508.2
10.4	-502.5	360052	-1099.9	720054	-2508.2
10.8	-502.6	360054	-1099.9	720056	-2508.1
11.2	-502.4	360056	-1100	720058	-2508.1
11.6	-502.3	360058	-1100	720060	-2508.1
12	-502.4	360060	-1100	720062	-2508
12.4	-502.5	360062	-1100	720064	-2508
12.8	-502.4	360064	-1100	720066	-2508
13.2	-502.5	360066	-1100	720068	-2508
13.6	-502.3	360068	-1098	720070	-2508
14	-502.3	360070	-1097.6	720072	-2508
14.4	-502.3	360072	-1097.6	720074	-2508
14.8	-502.1	360074	-1098.1	720076	-2507.9
15.2	-502.2	360076	-1099	720078	-2507.9
15.6	-502.3	360078	-1098.1	720080	-2508
16	-502.2	360080	-1097.6	720082	-2507.9
16.4	-502.2	360082	-1097.6	720084	-2507.8
16.8	-502.9	360084	-1098.1	720086	-2507.8
17.2	-502.9	360086	-1100	720088	-2507.8
17.6	-502.7	360088	-1097.6	720090	-2507.8
18	-502.7	360090	-1096.6	720092	-2507.9
18.4	-502.7	360092	-1096.6	720094	-2507.6
18.8	-502.7	360094	-1096	720096	-2507.7
19.2	-502.8	360096	-1098.5	720098	-2507.8
19.6	-503.2	360098	-1098.6	720100	-2507.6
20	-503.2	360100	-1097.9	720102	-2507.7
20.4	-503	360102	-1092.8	720104	-2507.6
20.8	-503.2	360104	-1091.6	720106	-2507.7
21.2	-503	360106	-1091.3	720108	-2507.6
21.6	-502.8	360108	-1091.7	720110	-2507.5
22	-502.7	360110	-1091	720112	-2507.6
22.4	-502.7	360112	-1090	720114	-2507.6
22.8	-502.5	360114	-1089.6	720116	-2507.5
23.2	-502.5	360116	-1086.1	720118	-2507.5
23.6	-502.5	360118	-1085.5	720120	-2507.5
24	-502.3	360120	-1085.1	720122	-2507.5
24.4	-502.5	360122	-1085.4	720124	-2507.4
24.8	-502.4	360124	-1084.6	720126	-2507.3
25.2	-502.6	360126	-1084.9	720128	-2507.4
25.6	-502.5	360128	-1083	720130	-2507.5
26	-502.8	360130	-1081.8	720132	-2507.5
26.4	-502.7	360132	-1081.8	720134	-2507.4
26.8	-502.7	360134	-1081.3	720136	-2507.3
27.2	-502.5	360136	-1081.6	720138	-2507.3
27.6	-502.5	360138	-1082.4	720140	-2507.4
28	-502.4	360140	-1082.1	720142	-2507.4
28.4	-502.3	360142	-1081.7	720144	-2507.4
28.8	-502.2	360144	-1081.3	720146	-2507.5
29.2	-502.4	360146	-1080.8	720148	-2507.5
29.6	-502.3	360148	-1080.6	720150	-2507.5
30	-502.4	360150	-1079.8	720152	-2507.4
30.4	-503.6	360152	-1079.4	720154	-2507.4
30.8	-503.6	360154	-1078.5	720156	-2507.5
31.2	-503.6	360156	-1080	720158	-2507.4
31.6	-503.5	360158	-1078.8	720160	-2507.2
32	-503.7	360160	-1079	720162	-2507.3
32.4	-503.5	360162	-1078.6	720164	-2507.4
32.8	-503.9	360164	-1078.6	720166	-2507.4
33.2	-503.8	360166	-1078.4	720168	-2507.3
33.6	-503.8	360168	-1078.4	720170	-2507.3
34	-503.8	360170	-1078	720172	-2507.4
34.4	-503.7	360172	-1080.1	720174	-2507.5
34.8	-503.7	360174	-1078.6	720176	-2507.4
35.2	-503.7	360176	-1079	720178	-2507.4
35.6	-503.8	360178	-1079.2	720180	-2507.4
36	-503.7	360180	-1078.9	720182	-2507.3
36.4	-503.7	360182	-1079.1	720184	-2507.3
36.8	-503.8	360184	-1079.2	720186	-2507.4
37.2	-503.5	360186	-1079.4	720188	-2507.3
37.6	-503.3	360188	-1080.5	720190	-2507.3
38	-503.2	360190	-1081.1	720192	-2507.4
38.4	-503	360192	-1080	720194	-2507.2
38.8	-503	360194	-1081	720196	-2507.2
39.2	-502.9	360196	-1080.2	720198	-2507.1
39.6	-502.9	360198	-1082.1	720200	-2507.2
40	-502.9	360200	-1082.3	720202	-2507.2
40.4	-503	360202	-1080.2	720204	-2507
40.8	-502.9	360204	-1081.2	720206	-2507.1
41.2	-502.7	360206	-1080.2	720208	-2507.1
41.6	-502.7	360208	-1079.1	720210	-2507
42	-503	360210	-1078.4	720212	-2507
42.4	-503.8	360212	-1078.3	720214	-2507.1
42.8	-503.6	360214	-1078.6	720216	-2507
43.2	-503.5	360216	-1079	720218	-2507.1
43.6	-503.5	360218	-1078.9	720220	-2507
44	-503.4	360220	-1081.5	720222	-2507.1
44.4	-503.3	360222	-1081.2	720224	-2507.2
44.8	-503.2	360224	-1081.2	720226	-2507.1
45.2	-503.1	360226	-1080.7	720228	-2507.2
45.6	-503.1	360228	-1080.9	720230	-2507.1
46	-503	360230	-1081.1	720232	-2507.1
46.4	-502.9	360232	-1081.2	720234	-2507
46.8	-503.1	360234	-1080.8	720236	-2507.1
47.2	-503	360236	-1080.6	720238	-2507
47.6	-502.9	360238	-1080.5	720240	-2507
48	-502.9	360240	-1080.5	720242	-2507
48.4	-502.8	360242	-1080.4	720244	-2506.9
48.8	-502.9	360244	-1080.3	720246	-2506.9
49.2	-502.7	360246	-1080.6	720248	-2507
49.6	-503.1	360248	-1080.7	720250	-2507
50	-503.2	360250	-1080.8	720252	-2506.9
50.4	-503.1	360252	-1081.1	720254	-2507
50.8	-503.4	360254	-1081	720256	-2506.9
51.2	-503.3	360256	-1081.2	720258	-2506.9
51.6	-503.3	360258	-1081.5	720260	-2507
52	-503.3	360260	-1081.7	720262	-2506.8
52.4	-503.2	360262	-1082.5	720264	-2506.8
52.8	-503.1	360264	-1082.7	720266	-2506.9
53.2	-502.9	360266	-1082.9	720268	-2506.7
53.6	-502.9	360268	-1083.4	720270	-2506.8
54	-502.8	360270	-1085	720272	-2506.8
54.4	-502.9	360272	-1084.1	720274	-2506.8
54.8	-502.8	360274	-1085.7	720276	-2506.7
55.2	-503.4	360276	-1084.7	720278	-2506.8
55.6	-503.2	360278	-1084.6	720280	-2506.7
56	-503	360280	-1085	720282	-2506.8
56.4	-502.8	360282	-1085.5	720284	-2506.7
56.8	-502.7	360284	-1085.8	720286	-2506.7
57.2	-502.6	360286	-1086.1	720288	-2506.7
57.6	-502.4	360288	-1087.3	720290	-2506.7
58	-502.3	360290	-1087.3	720292	-2506.7
58.4	-502.2	360292	-1086.6	720294	-2506.8
58.8	-502.4	360294	-1085.4	720296	-2506.6
59.2	-503	360296	-1085.2	720298	-2506.7
59.6	-502.8	360298	-1085.7	720300	-2506.7
60	-502.7	360300	-1085.6	720302	-2506.8
60.4	-502.5	360302	-1085.4	720304	-2506.7
60.8	-502.4	360304	-1085	720306	-2506.7
61.2	-502.4	360306	-1085.6	720308	-2506.7
61.6	-502.3	360308	-1085.1	720310	-2506.8
62	-502.4	360310	-1084.8	720312	-2506.7
62.4	-502.3	360312	-1085	720314	-2506.7
62.8	-502.3	360314	-1087.2	720316	-2506.6
63.2	-502.4	360316	-1086.8	720318	-2506.6
63.6	-502.6	360318	-1086.4	720320	-2506.5
64	-502.4	360320	-1085.8	720322	-2506.6
64.4	-502.5	360322	-1084.9	720324	-2506.6
64.8	-502.5	360324	-1084.1	720326	-2506.6
65.2	-502.5	360326	-1083.4	720328	-2506.6
65.6	-502.7	360328	-1083.6	720330	-2506.5
66	-502.5	360330	-1085.2	720332	-2506.6
66.4	-502.4	360332	-1083.8	720334	-2506.5
66.8	-502.2	360334	-1083.2	720336	-2506.6
67.2	-502.2	360336	-1083	720338	-2506.5
67.6	-502.1	360338	-1083.1	720340	-2506.5
68	-502	360340	-1083.1	720342	-2506.4
68.4	-501.9	360342	-1083.3	720344	-2506.5
68.8	-502.6	360344	-1084.4	720346	-2506.4
69.2	-502.5	360346	-1085	720348	-2506.4
69.6	-502.4	360348	-1084.6	720350	-2506.5
70	-503.1	360350	-1084	720352	-2506.4
70.4	-502.9	360352	-1083.9	720354	-2506.5
70.8	-502.9	360354	-1084.7	720356	-2506.4
71.2	-502.7	360356	-1084.8	720358	-2506.4
71.6	-502.9	360358	-1084.8	720360	-2506.3
72	-502.9	360360	-1087.3	720362	-2506.4
72.4	-502.9	360362	-1085.9	720364	-2506.4
72.8	-502.8	360364	-1083.7	720366	-2506.3
73.2	-502.6	360366	-1085.2	720368	-2506.3
73.6	-502.5	360368	-1084.4	720370	-2506.3
74	-502.3	360370	-1083.4	720372	-2506.2
74.4	-502.3	360372	-1083.3	720374	-2506.3
74.8	-502.3	360374	-1085	720376	-2506.2
75.2	-502.1	360376	-1084.3	720378	-2506.3
75.6	-502.2	360378	-1083.8	720380	-2506.3
76	-502.2	360380	-1083.4	720382	-2506.4
76.4	-502.1	360382	-1083	720384	-2506.4
76.8	-502.6	360384	-1082.5	720386	-2506.4
77.2	-502.4	360386	-1083.3	720388	-2506.3
77.6	-502.4	360388	-1082.8	720390	-2506.4
78	-502.2	360390	-1082.9	720392	-2506.3
78.4	-502.1	360392	-1084.2	720394	-2506.4
78.8	-502.7	360394	-1082.2	720396	-2506.4
79.2	-502.6	360396	-1082.5	720398	-2506.2
79.6	-502.8	360398	-1082.4	720400	-2506.2
80	-502.8	360400	-1083.1	720402	-2506.2
80.4	-502.6	360402	-1083.6	720404	-2506.2
80.8	-502.6	360404	-1082.9	720406	-2506.1
81.2	-502.4	360406	-1082.3	720408	-2506.1
81.6	-502.8	360408	-1082.3	720410	-2506.2
82	-502.7	360410	-1085	720412	-2506.2
82.4	-502.6	360412	-1083	720414	-2506.2
82.8	-502.8	360414	-1082.6	720416	-2506.1
83.2	-504.3	360416	-1082.6	720418	-2506.1
83.6	-504.6	360418	-1083	720420	-2506.2
84	-504.3	360420	-1085.1	720422	-2506.1
84.4	-504.1	360422	-1084.5	720424	-2506.4
84.8	-504.1	360424	-1083.9	720426	-2506.1
85.2	-504.2	360426	-1083.7	720428	-2506.1
85.6	-504	360428	-1083.6	720430	-2506.1
86	-503.9	360430	-1083.7	720432	-2506.1
86.4	-503.6	360432	-1083.8	720434	-2506.1
86.8	-503.5	360434	-1083.6	720436	-2506.1
87.2	-503.5	360436	-1083.7	720438	-2506.1
87.6	-503.4	360438	-1083.8	720440	-2506
88	-503.4	360440	-1083.9	720442	-2506.1
88.4	-503.3	360442	-1083.7	720444	-2506.1
88.8	-503.2	360444	-1083.7	720446	-2506.1
89.2	-503.2	360446	-1083.7	720448	-2506.1
89.6	-503.2	360448	-1083.8	720450	-2506.2
90	-503.1	360450	-1083.9	720452	-2506.2
90.4	-503	360452	-1084.1	720454	-2506.1
90.8	-503.5	360454	-1084.3	720456	-2506.2
91.2	-503.4	360456	-1084.5	720458	-2506.1
91.6	-503.9	360458	-1084.6	720460	-2506.1
92	-503.7	360460	-1084.8	720462	-2506.1
92.4	-503.4	360462	-1085	720464	-2506
92.8	-503.3	360464	-1087.9	720466	-2506
93.2	-503.2	360466	-1086.8	720468	-2506
93.6	-503	360468	-1085.8	720470	-2506.1
94	-502.8	360470	-1084.7	720472	-2506.1
94.4	-503.2	360472	-1085	720474	-2506.1
94.8	-503	360474	-1085.5	720476	-2506
95.2	-502.9	360476	-1085.7	720478	-2506.1
95.6	-503.3	360478	-1086.1	720480	-2505.9
96	-503.3	360480	-1086.4	720482	-2506.1
96.4	-503.5	360482	-1086.6	720484	-2506
96.8	-503.8	360484	-1086.9	720486	-2506
97.2	-503.6	360486	-1088.2	720488	-2506.1
97.6	-503.6	360488	-1087.7	720490	-2506
98	-503.4	360490	-1087.7	720492	-2506.1
98.4	-503.6	360492	-1089.5	720494	-2506
98.8	-503.6	360494	-1086.7	720496	-2506
99.2	-503.7	360496	-1087.2	720498	-2505.9
99.6	-503.6	360498	-1087	720500	-2505.9
100	-503.5	360500	-1087	720502	-2506
100.4	-503.6	360502	-1088.4	720504	-2505.9
100.8	-503.6	360504	-1088.2	720506	-2506
101.2	-503.8	360506	-1087.7	720508	-2506.1
101.6	-503.7	360508	-1086.3	720510	-2505.9
102	-503.6	360510	-1087.7	720512	-2506
102.4	-503.5	360512	-1086.7	720514	-2506.1
102.8	-503.4	360514	-1085.3	720516	-2506
103.2	-503.5	360516	-1085.1	720518	-2506
103.6	-503.4	360518	-1084.9	720520	-2506.1
104	-503.3	360520	-1087.7	720522	-2506
104.4	-503.2	360522	-1086.1	720524	-2505.9
104.8	-503.2	360524	-1085.4	720526	-2506.1
105.2	-503.1	360526	-1084.8	720528	-2506
105.6	-503	360528	-1085	720530	-2506.1
106	-502.9	360530	-1084.8	720532	-2506
106.4	-502.9	360532	-1085.2	720534	-2506
106.8	-502.8	360534	-1085	720536	-2506
107.2	-502.9	360536	-1084.8	720538	-2506
107.6	-503	360538	-1086.3	720540	-2505.9
108	-503.2	360540	-1084.4	720542	-2506.2
108.4	-503.3	360542	-1087	720544	-2506.1
108.8	-503.2	360544	-1085.9	720546	-2506.1
109.2	-503.1	360546	-1084.9	720548	-2506.1
109.6	-502.9	360548	-1085	720550	-2506
110	-502.8	360550	-1086.3	720552	-2506
110.4	-502.7	360552	-1085.5	720554	-2505.9
110.8	-502.7	360554	-1085.1	720556	-2506
111.2	-502.5	360556	-1084.4	720558	-2506.1
111.6	-502.6	360558	-1085.2	720560	-2506
112	-502.5	360560	-1085.6	720562	-2506
112.4	-502.3	360562	-1086.8	720564	-2506.1
112.8	-502.3	360564	-1085.8	720566	-2506.1
113.2	-502.7	360566	-1086.3	720568	-2505.9
113.6	-502.6	360568	-1086.5	720570	-2505.9
114	-502.4	360570	-1086.7	720572	-2506
114.4	-502.4	360572	-1087.1	720574	-2506
114.8	-502.5	360574	-1089.2	720576	-2505.9
115.2	-502.6	360576	-1089.6	720578	-2505.8
115.6	-502.8	360578	-1086.4	720580	-2505.9
116	-502.7	360580	-1086.1	720582	-2505.9
116.4	-502.5	360582	-1087.4	720584	-2505.8
116.8	-502.7	360584	-1086.9	720586	-2505.8
117.2	-502.6	360586	-1086.9	720588	-2505.9
117.6	-502.5	360588	-1088.2	720590	-2505.9
118	-502.6	360590	-1085.9	720592	-2505.8
118.4	-502.5	360592	-1085.7	720594	-2505.7
118.8	-502.4	360594	-1084.8	720596	-2505.8
119.2	-502.5	360596	-1084	720598	-2505.7
119.6	-502.4	360598	-1084.8	720600	-2505.7
120	-502.4	360600	-1084.7	720602	-2505.7
120.4	-502.3	360602	-1084.4	720604	-2505.7
120.8	-502.6	360604	-1083	720606	-2505.6
121.2	-502.5	360606	-1083	720608	-2505.7
121.6	-502.3	360608	-1082.6	720610	-2505.6
122	-502.2	360610	-1082.4	720612	-2505.6
122.4	-502	360612	-1084.6	720614	-2505.7
122.8	-502	360614	-1084.1	720616	-2505.6
123.2	-502.3	360616	-1081.6	720618	-2505.6
123.6	-503	360618	-1081.7	720620	-2505.7
124	-502.8	360620	-1081.4	720622	-2505.7
124.4	-502.6	360622	-1081	720624	-2505.7
124.8	-502.8	360624	-1081.6	720626	-2505.6
125.2	-502.6	360626	-1081.4	720628	-2505.7
125.6	-502.9	360628	-1080.7	720630	-2505.6
126	-504.1	360630	-1080.3	720632	-2505.6
126.4	-503.9	360632	-1080.2	720634	-2505.6
126.8	-503.8	360634	-1080.1	720636	-2505.7
127.2	-503.7	360636	-1080	720638	-2505.8
127.6	-503.5	360638	-1081.9	720640	-2505.5
128	-503.4	360640	-1083	720642	-2505.7
128.4	-503.2	360642	-1081	720644	-2505.7
128.8	-503.1	360644	-1079.7	720646	-2505.7
129.2	-503	360646	-1079	720648	-2505.6
129.6	-503.5	360648	-1078.6	720650	-2505.7
130	-503.4	360650	-1078.3	720652	-2505.7
130.4	-503.2	360652	-1078.7	720654	-2505.7
130.8	-503.3	360654	-1079	720656	-2505.7
131.2	-503.2	360656	-1082.6	720658	-2505.6
131.6	-503	360658	-1081.3	720660	-2505.6
132	-503.4	360660	-1079	720662	-2505.6
132.4	-503.7	360662	-1080.6	720664	-2505.6
132.8	-503.6	360664	-1078.5	720666	-2505.7
133.2	-503.9	360666	-1079.3	720668	-2505.6
133.6	-503.7	360668	-1078.9	720670	-2505.5
134	-503.8	360670	-1078.3	720672	-2505.6
134.4	-503.8	360672	-1077.9	720674	-2505.5
134.8	-503.6	360674	-1077.9	720676	-2505.5
135.2	-503.5	360676	-1077.7	720678	-2505.6
135.6	-503.7	360678	-1077.5	720680	-2505.6
136	-503.6	360680	-1077	720682	-2505.6
136.4	-503.5	360682	-1077	720684	-2505.5
136.8	-503.4	360684	-1077.3	720686	-2505.5
137.2	-503.3	360686	-1077.3	720688	-2505.5
137.6	-503.1	360688	-1076.9	720690	-2505.6
138	-502.9	360690	-1076.6	720692	-2505.6
138.4	-502.8	360692	-1078.2	720694	-2505.7
138.8	-502.9	360694	-1076.8	720696	-2505.7
139.2	-503.3	360696	-1076.7	720698	-2505.7
139.6	-503.4	360698	-1077.1	720700	-2505.6
140	-503.4	360700	-1079	720702	-2505.5
140.4	-503.4	360702	-1078.3	720704	-2505.7
140.8	-503.2	360704	-1077.9	720706	-2505.5
141.2	-503.2	360706	-1078	720708	-2505.5
141.6	-503	360708	-1078.3	720710	-2505.6
142	-503	360710	-1080.3	720712	-2505.6
142.4	-502.8	360712	-1081.1	720714	-2505.6
142.8	-502.7	360714	-1080.3	720716	-2505.6
143.2	-502.6	360716	-1077.8	720718	-2505.7
143.6	-502.4	360718	-1076.9	720720	-2505.6
144	-503.3	360720	-1076.5	720722	-2505.6
144.4	-503.1	360722	-1078	720724	-2505.6
144.8	-503.2	360724	-1075.7	720726	-2505.6
145.2	-503	360726	-1075.6	720728	-2505.6
145.6	-502.9	360728	-1078.1	720730	-2505.7
146	-502.9	360730	-1075.7	720732	-2505.5
146.4	-502.8	360732	-1074.4	720734	-2505.6
146.8	-503.2	360734	-1076.2	720736	-2505.8
147.2	-503.3	360736	-1074.5	720738	-2505.7
147.6	-503.6	360738	-1075.8	720740	-2505.6
148	-503.4	360740	-1076	720742	-2505.8
148.4	-503.4	360742	-1073.4	720744	-2505.7
148.8	-503.4	360744	-1072.7	720746	-2505.6
149.2	-503.3	360746	-1073	720748	-2505.8
149.6	-503.1	360748	-1072.6	720750	-2505.7
150	-503	360750	-1073.5	720752	-2505.6
150.4	-503.3	360752	-1073	720754	-2505.6
150.8	-503.2	360754	-1072.9	720756	-2505.6
151.2	-503.1	360756	-1073.8	720758	-2505.5
151.6	-503.2	360758	-1073.3	720760	-2505.6
152	-503	360760	-1073.1	720762	-2505.7
152.4	-503	360762	-1073	720764	-2505.8
152.8	-502.8	360764	-1073.2	720766	-2505.8
153.2	-502.8	360766	-1075.9	720768	-2505.9
153.6	-502.6	360768	-1075.1	720770	-2505.8
154	-502.5	360770	-1073.1	720772	-2505.9
154.4	-502.9	360772	-1072.5	720774	-2505.7
154.8	-502.8	360774	-1072.4	720776	-2505.7
155.2	-502.6	360776	-1072.4	720778	-2505.8
155.6	-502.7	360778	-1072.6	720780	-2505.9
156	-502.5	360780	-1074.2	720782	-2505.8
156.4	-502.3	360782	-1075	720784	-2505.9
156.8	-502.3	360784	-1072.4	720786	-2505.9
157.2	-502.3	360786	-1071.3	720788	-2506.1
157.6	-502.4	360788	-1072.6	720790	-2505.9
158	-502.5	360790	-1072.1	720792	-2506.1
158.4	-502.4	360792	-1072.1	720794	-2505.9
158.8	-502.3	360794	-1071	720796	-2505.9
159.2	-502.2	360796	-1070.4	720798	-2505.9
159.6	-502.2	360798	-1070.5	720800	-2505.8
160	-502.6	360800	-1070.5	720802	-2505.9
160.4	-502.5	360802	-1070.4	720804	-2505.9
160.8	-502.6	360804	-1070.2	720806	-2505.9
161.2	-502.6	360806	-1070.4	720808	-2505.9
161.6	-502.5	360808	-1071.7	720810	-2505.9
162	-502.3	360810	-1070.3	720812	-2505.9
162.4	-502.6	360812	-1069.5	720814	-2505.8
162.8	-502.5	360814	-1069.6	720816	-2505.9
163.2	-502.4	360816	-1069.6	720818	-2505.9
163.6	-502.6	360818	-1069.8	720820	-2506.1
164	-502.3	360820	-1069.9	720822	-2506
164.4	-502.5	360822	-1070.3	720824	-2506
164.8	-502.4	360824	-1070.7	720826	-2505.9
165.2	-502.3	360826	-1070.6	720828	-2505.9
165.6	-502.2	360828	-1070.4	720830	-2506
166	-502.1	360830	-1071.2	720832	-2505.9
166.4	-501.9	360832	-1071.3	720834	-2505.9
166.8	-502	360834	-1070.8	720836	-2505.9
167.2	-501.8	360836	-1069.6	720838	-2506
167.6	-502	360838	-1069.5	720840	-2506
168	-502.2	360840	-1071.7	720842	-2506
168.4	-502.3	360842	-1070.1	720844	-2505.9
168.8	-502.2	360844	-1069.7	720846	-2506.1
169.2	-502.4	360846	-1069.3	720848	-2506
169.6	-502.6	360848	-1069.1	720850	-2506
170	-502.6	360850	-1069.2	720852	-2505.9
170.4	-502.7	360852	-1069.3	720854	-2505.9
170.8	-502.7	360854	-1069.2	720856	-2506
171.2	-502.6	360856	-1070.7	720858	-2506
171.6	-502.5	360858	-1069.8	720860	-2506
172	-503.1	360860	-1070.9	720862	-2506
172.4	-503.2	360862	-1069.2	720864	-2506
172.8	-503.2	360864	-1071.8	720866	-2506.1
173.2	-503	360866	-1069.5	720868	-2506.1
173.6	-502.8	360868	-1067.8	720870	-2506.1
174	-503.5	360870	-1066.9	720872	-2506.1
174.4	-504.4	360872	-1068.5	720874	-2506.1
174.8	-504.2	360874	-1067.7	720876	-2506.2
175.2	-503.9	360876	-1069.1	720878	-2506
175.6	-503.8	360878	-1068.6	720880	-2506.1
176	-503.6	360880	-1066.6	720882	-2506.2
176.4	-503.5	360882	-1066	720884	-2506.2
176.8	-503.3	360884	-1066	720886	-2506.2
177.2	-503.6	360886	-1067.1	720888	-2506.2
177.6	-504	360888	-1065.4	720890	-2506.3
178	-504.3	360890	-1064.8	720892	-2506.3
178.4	-504.3	360892	-1064.3	720894	-2506.3
178.8	-504.2	360894	-1063.7	720896	-2506.4
179.2	-504.2	360896	-1063.4	720898	-2506.3
179.6	-504	360898	-1063.1	720900	-2506.4
180	-503.9	360900	-1063	720902	-2506.4
180.4	-504	360902	-1062.6	720904	-2506.3
180.8	-503.8	360904	-1062.7	720906	-2506.5
181.2	-503.8	360906	-1062.3	720908	-2506.5
181.6	-503.6	360908	-1062.9	720910	-2506.5
182	-503.6	360910	-1064	720912	-2506.5
182.4	-503.5	360912	-1062.7	720914	-2506.6
182.8	-503.4	360914	-1064.1	720916	-2506.6
183.2	-503.3	360916	-1062.2	720918	-2506.5
183.6	-503.5	360918	-1062.2	720920	-2506.5
184	-503.5	360920	-1062.5	720922	-2506.6
184.4	-503.3	360922	-1061.9	720924	-2506.6
184.8	-503.2	360924	-1062.6	720926	-2506.7
185.2	-503.3	360926	-1063.9	720928	-2506.6
185.6	-503.3	360928	-1064.1	720930	-2506.7
186	-503	360930	-1062.3	720932	-2506.8
186.4	-503	360932	-1059.9	720934	-2506.9
186.8	-503.1	360934	-1059.3	720936	-2506.8
187.2	-503.1	360936	-1061	720938	-2506.7
187.6	-503.1	360938	-1060.8	720940	-2506.8
188	-502.9	360940	-1057.3	720942	-2506.9
188.4	-502.9	360942	-1058.9	720944	-2506.8
188.8	-502.9	360944	-1056.7	720946	-2506.8
189.2	-502.8	360946	-1056.8	720948	-2506.7
189.6	-502.9	360948	-1056	720950	-2506.8
190	-503	360950	-1056.1	720952	-2506.8
190.4	-503.1	360952	-1055.6	720954	-2506.9
190.8	-503	360954	-1055.5	720956	-2507
191.2	-502.9	360956	-1055.7	720958	-2506.8
191.6	-502.9	360958	-1056.3	720960	-2506.9
192	-502.9	360960	-1058	720962	-2507.3
192.4	-502.7	360962	-1057.5	720964	-2507
192.8	-502.8	360964	-1057	720966	-2506.9
193.2	-502.8	360966	-1057.2	720968	-2506.9
193.6	-502.5	360968	-1057.2	720970	-2507
194	-502.7	360970	-1057.7	720972	-2507
194.4	-503.1	360972	-1058.2	720974	-2506.9
194.8	-503.3	360974	-1058.2	720976	-2506.9
195.2	-503.4	360976	-1058.4	720978	-2506.9
195.6	-503.2	360978	-1058.4	720980	-2507
196	-503	360980	-1058.3	720982	-2507
196.4	-502.9	360982	-1058.2	720984	-2506.9
196.8	-502.7	360984	-1058.3	720986	-2506.9
197.2	-502.5	360986	-1060	720988	-2506.9
197.6	-502.4	360988	-1058.6	720990	-2507
198	-502.6	360990	-1058.1	720992	-2507
198.4	-502.7	360992	-1057.9	720994	-2507
198.8	-502.7	360994	-1057.3	720996	-2506.9
199.2	-502.6	360996	-1057.4	720998	-2507
199.6	-503.2	360998	-1057.9	721000	-2507
200	-503.1	361000	-1058	721002	-2506.9
200.4	-503.1	361002	-1058.6	721004	-2507
200.8	-502.9	361004	-1058.8	721006	-2507
201.2	-502.9	361006	-1058.8	721008	-2507
201.6	-503.1	361008	-1058.8	721010	-2506.9
202	-503	361010	-1059.9	721012	-2507
202.4	-503.3	361012	-1060.5	721014	-2507
202.8	-503.1	361014	-1059.3	721016	-2506.9
203.2	-503.1	361016	-1059.3	721018	-2506.9
203.6	-503	361018	-1058.9	721020	-2506.9
204	-502.9	361020	-1060	721022	-2506.9
204.4	-503	361022	-1059.1	721024	-2506.9
204.8	-502.9	361024	-1059.2	721026	-2506.9
205.2	-502.7	361026	-1062.5	721028	-2507
205.6	-502.6	361028	-1061.5	721030	-2507
206	-502.5	361030	-1060.8	721032	-2507
206.4	-502.5	361032	-1061.2	721034	-2507
206.8	-502.7	361034	-1059.6	721036	-2507
207.2	-502.5	361036	-1059.9	721038	-2507
207.6	-502.4	361038	-1059.3	721040	-2507
208	-502.4	361040	-1059.5	721042	-2507
208.4	-502.4	361042	-1059.9	721044	-2507
208.8	-502.4	361044	-1059.4	721046	-2507
209.2	-502.4	361046	-1060.2	721048	-2507
209.6	-502.3	361048	-1060.2	721050	-2507.1
210	-502.6	361050	-1059.9	721052	-2507
210.4	-502.5	361052	-1060.3	721054	-2507.1
210.8	-502.6	361054	-1061.3	721056	-2506.9
211.2	-502.5	361056	-1060.6	721058	-2507
211.6	-502.5	361058	-1060.4	721060	-2507
212	-502.5	361060	-1060.7	721062	-2507
212.4	-502.3	361062	-1060.8	721064	-2507
212.8	-502.3	361064	-1060.8	721066	-2507.1
213.2	-502	361066	-1061.2	721068	-2507.3
213.6	-501.9	361068	-1061.2	721070	-2507.1
214	-502.2	361070	-1061.3	721072	-2507.1
214.4	-502.1	361072	-1061.2	721074	-2507.2
214.8	-502	361074	-1063.4	721076	-2507.1
215.2	-502.6	361076	-1062.3	721078	-2507
215.6	-502.5	361078	-1061.2	721080	-2507.1
216	-503.7	361080	-1060.8	721082	-2507
216.4	-503.7	361082	-1061.6	721084	-2507
216.8	-503.7	361084	-1060.7	721086	-2507
217.2	-503.6	361086	-1060.4	721088	-2506.9
217.6	-503.4	361088	-1059.6	721090	-2507
218	-503.4	361090	-1059.1	721092	-2507
218.4	-503.3	361092	-1059.2	721094	-2506.9
218.8	-503.6	361094	-1058.8	721096	-2507
219.2	-503.4	361096	-1058.8	721098	-2506.9
219.6	-503.3	361098	-1058.3	721100	-2506.9
220	-503.4	361100	-1058.1	721102	-2506.9
220.4	-503.2	361102	-1057.9	721104	-2507
220.8	-503.1	361104	-1058.9	721106	-2506.9
221.2	-502.9	361106	-1057.3	721108	-2507.1
221.6	-502.7	361108	-1059.9	721110	-2507
222	-502.8	361110	-1058.8	721112	-2507
222.4	-502.9	361112	-1058.9	721114	-2507
222.8	-503	361114	-1058.6	721116	-2507
223.2	-503.1	361116	-1057.7	721118	-2507.1
223.6	-503	361118	-1056.5	721120	-2507
224	-502.9	361120	-1055.8	721122	-2507.1
224.4	-503.1	361122	-1055.6	721124	-2507
224.8	-503	361124	-1055.6	721126	-2507.1
225.2	-503	361126	-1055.7	721128	-2507
225.6	-503.1	361128	-1056.3	721130	-2507.1
226	-502.9	361130	-1055.9	721132	-2507.1
226.4	-502.8	361132	-1056.1	721134	-2507.1
226.8	-502.7	361134	-1056.8	721136	-2507.1
227.2	-502.5	361136	-1057.3	721138	-2507.1
227.6	-503.2	361138	-1057.8	721140	-2507.2
228	-503.1	361140	-1057.8	721142	-2507.2
228.4	-503.2	361142	-1058	721144	-2507.1
228.8	-503.1	361144	-1058.6	721146	-2507.1
229.2	-503.5	361146	-1060.3	721148	-2507.1
229.6	-503.8	361148	-1059.3	721150	-2507.1
230	-503.6	361150	-1056.6	721152	-2507.1
230.4	-503.5	361152	-1056.8	721154	-2507
230.8	-503.3	361154	-1059.9	721156	-2507.1
231.2	-503.2	361156	-1056.5	721158	-2507
231.6	-503	361158	-1056.1	721160	-2507
232	-503.4	361160	-1058.8	721162	-2507.1
232.4	-503.3	361162	-1055.5	721164	-2507
232.8	-503.1	361164	-1055.5	721166	-2507
233.2	-503.1	361166	-1055.9	721168	-2507.1
233.6	-503.1	361168	-1055.9	721170	-2507.1
234	-503	361170	-1056.1	721172	-2507
234.4	-502.9	361172	-1056.6	721174	-2507.1
234.8	-502.8	361174	-1058.2	721176	-2507.1
235.2	-503.1	361176	-1057.8	721178	-2507
235.6	-502.9	361178	-1056.8	721180	-2507.1
236	-502.7	361180	-1055.7	721182	-2507.2
236.4	-502.8	361182	-1056	721184	-2507
236.8	-502.6	361184	-1055.8	721186	-2507.2
237.2	-502.7	361186	-1055.6	721188	-2507.1
237.6	-502.5	361188	-1055.6	721190	-2507.1
238	-502.4	361190	-1055.6	721192	-2507.1
238.4	-502.9	361192	-1055.5	721194	-2507.1
238.8	-502.8	361194	-1055.5	721196	-2507
239.2	-502.7	361196	-1055.3	721198	-2507.2
239.6	-502.6	361198	-1055.3	721200	-2507.2
240	-502.6	361200	-1055.4	721202	-2507.1
240.4	-502.4	361202	-1057.5	721204	-2507.1
240.8	-502.4	361204	-1056	721206	-2507.1
241.2	-502.2	361206	-1056.1	721208	-2507.2
241.6	-503.3	361208	-1055.9	721210	-2507.1
242	-503.4	361210	-1057.8	721212	-2507.2
242.4	-503.3	361212	-1058.1	721214	-2507.2
242.8	-503.1	361214	-1056.6	721216	-2507.2
243.2	-503.2	361216	-1056.1	721218	-2507.2
243.6	-503.1	361218	-1055.7	721220	-2507
244	-503	361220	-1055.9	721222	-2507.4
244.4	-503	361222	-1056.1	721224	-2507.1
244.8	-503.4	361224	-1056.7	721226	-2507.1
245.2	-503.2	361226	-1058.3	721228	-2507.2
245.6	-503.2	361228	-1058.6	721230	-2507.2
246	-503.2	361230	-1060.2	721232	-2507.2
246.4	-503	361232	-1060.8	721234	-2507.3
246.8	-502.8	361234	-1060	721236	-2507.2
247.2	-502.8	361236	-1061.1	721238	-2507.3
247.6	-502.9	361238	-1061.2	721240	-2507.3
248	-502.9	361240	-1061.8	721242	-2507.4
248.4	-502.7	361242	-1062	721244	-2507.6
248.8	-502.6	361244	-1062.1	721246	-2507.6
249.2	-502.5	361246	-1062	721248	-2507.5
249.6	-502.8	361248	-1062.1	721250	-2507.5
250	-502.8	361250	-1062.1	721252	-2507.5
250.4	-502.7	361252	-1062.9	721254	-2507.5
250.8	-502.6	361254	-1063.7	721256	-2507.5
251.2	-502.4	361256	-1064.3	721258	-2507.5
251.6	-502.4	361258	-1064.6	721260	-2507.6
252	-502.5	361260	-1065.1	721262	-2507.5
252.4	-502.8	361262	-1066.2	721264	-2507.6
252.8	-502.9	361264	-1067.1	721266	-2507.6
253.2	-502.8	361266	-1067.3	721268	-2507.5
253.6	-502.9	361268	-1067.4	721270	-2507.5
254	-502.8	361270	-1068	721272	-2507.5
254.4	-503	361272	-1067.6	721274	-2507.6
254.8	-502.7	361274	-1067.7	721276	-2507.6
255.2	-502.6	361276	-1068.2	721278	-2507.6
255.6	-502.6	361278	-1069.6	721280	-2507.5
256	-502.5	361280	-1069.3	721282	-2507.5
256.4	-502.4	361282	-1069.1	721284	-2507.7
256.8	-502.3	361284	-1069.2	721286	-2507.5
257.2	-502.2	361286	-1069.3	721288	-2507.6
257.6	-502.9	361288	-1071.3	721290	-2507.5
258	-502.7	361290	-1070.4	721292	-2507.5
258.4	-502.5	361292	-1070.8	721294	-2507.5
258.8	-502.4	361294	-1071	721296	-2507.5
259.2	-502.4	361296	-1071.6	721298	-2507.6
259.6	-502.3	361298	-1071.3	721300	-2507.4
260	-502.7	361300	-1072.6	721302	-2507.5
260.4	-502.5	361302	-1073.2	721304	-2507.6
260.8	-502.4	361304	-1073	721306	-2507.4
261.2	-503.5	361306	-1072.5	721308	-2507.5
261.6	-503.5	361308	-1073.1	721310	-2507.5
262	-503.3	361310	-1073.2	721312	-2507.5
262.4	-503.2	361312	-1073.7	721314	-2507.4
262.8	-503.4	361314	-1073.5	721316	-2507.4
263.2	-503.2	361316	-1074.2	721318	-2507.2
263.6	-503.1	361318	-1074.7	721320	-2507.4
264	-503	361320	-1075.4	721322	-2507.4
264.4	-503.1	361322	-1075.9	721324	-2507.4
264.8	-503	361324	-1075.9	721326	-2507.4
265.2	-503	361326	-1076.3	721328	-2507.4
265.6	-503	361328	-1076.1	721330	-2507.5
266	-503.3	361330	-1076.1	721332	-2507.4
266.4	-503.2	361332	-1076	721334	-2507.4
266.8	-503.2	361334	-1075.3	721336	-2507.3
267.2	-503.7	361336	-1075.2	721338	-2507.4
267.6	-503.5	361338	-1076.3	721340	-2507.3
268	-503.3	361340	-1075.3	721342	-2507.2
268.4	-503.3	361342	-1075.8	721344	-2507.3
268.8	-503.1	361344	-1075.5	721346	-2507.2
269.2	-503.1	361346	-1076.6	721348	-2507.3
269.6	-503.1	361348	-1077.2	721350	-2507.5
270	-503.5	361350	-1075.8	721352	-2507.3
270.4	-503.6	361352	-1075.7	721354	-2507.4
270.8	-503.5	361354	-1075.9	721356	-2507.3
271.2	-503.3	361356	-1077.1	721358	-2507.3
271.6	-503.2	361358	-1076.9	721360	-2507.1
272	-503.2	361360	-1076.4	721362	-2507.3
272.4	-503.1	361362	-1075.6	721364	-2507.2
272.8	-503	361364	-1075.8	721366	-2507.4
273.2	-502.9	361366	-1075.7	721368	-2507.3
273.6	-503	361368	-1075.9	721370	-2507.2
274	-502.8	361370	-1076.7	721372	-2507.2
274.4	-502.7	361372	-1076.6	721374	-2507.3
274.8	-502.7	361374	-1076.6	721376	-2507.2
275.2	-502.6	361376	-1076.3	721378	-2507.2
275.6	-502.6	361378	-1076.3	721380	-2507.3
276	-502.8	361380	-1076.6	721382	-2507.3
276.4	-502.9	361382	-1076.6	721384	-2507.3
276.8	-502.9	361384	-1075.9	721386	-2507.3
277.2	-503	361386	-1075.7	721388	-2507.2
277.6	-503	361388	-1074.6	721390	-2507.1
278	-502.8	361390	-1075.3	721392	-2507.2
278.4	-502.7	361392	-1074.8	721394	-2507.3
278.8	-502.7	361394	-1074.2	721396	-2507.3
279.2	-502.7	361396	-1074.5	721398	-2507.4
279.6	-502.6	361398	-1075.8	721400	-2507.2
280	-502.6	361400	-1076.5	721402	-2507.3
280.4	-502.4	361402	-1074.9	721404	-2507.1
280.8	-502.6	361404	-1071.8	721406	-2507.1
281.2	-502.4	361406	-1070.5	721408	-2507.2
281.6	-502.6	361408	-1069.8	721410	-2507.2
282	-502.5	361410	-1071.7	721412	-2507.2
282.4	-502.4	361412	-1069.7	721414	-2507.1
282.8	-502.6	361414	-1071.5	721416	-2507.1
283.2	-503.1	361416	-1068.1	721418	-2507.3
283.6	-502.9	361418	-1069.7	721420	-2507.4
284	-502.8	361420	-1069	721422	-2507.4
284.4	-502.7	361422	-1069.4	721424	-2507.4
284.8	-502.8	361424	-1068.4	721426	-2507.3
285.2	-502.7	361426	-1068.5	721428	-2507.4
285.6	-503.3	361428	-1068.2	721430	-2507.4
286	-503.4	361430	-1068.3	721432	-2507.4
286.4	-503.2	361432	-1068.5	721434	-2507.2
286.8	-503.1	361434	-1069.1	721436	-2507.3
287.2	-503	361436	-1069.8	721438	-2507.4
287.6	-502.8	361438	-1069.8	721440	-2507.1
288	-502.7	361440	-1070	721442	-2507.1
288.4	-502.6	361442	-1070.2	721444	-2507.2
288.8	-502.6	361444	-1069.7	721446	-2507.3
289.2	-502.6	361446	-1070.4	721448	-2507.1
289.6	-502.5	361448	-1070.7	721450	-2507.2
290	-502.3	361450	-1070	721452	-2507.2
290.4	-502.8	361452	-1069.7	721454	-2507.2
290.8	-502.9	361454	-1071.1	721456	-2507.2
291.2	-502.9	361456	-1070.3	721458	-2507.2
291.6	-502.8	361458	-1070.9	721460	-2507.2
292	-502.7	361460	-1070.1	721462	-2507.3
292.4	-502.7	361462	-1070.5	721464	-2507.1
292.8	-502.5	361464	-1071.4	721466	-2507.2
293.2	-502.6	361466	-1070.2	721468	-2507.2
293.6	-502.5	361468	-1070	721470	-2507.1
294	-502.3	361470	-1071.7	721472	-2507.1
294.4	-502.5	361472	-1070.8	721474	-2507.2
294.8	-502.9	361474	-1070.8	721476	-2507.1
295.2	-502.7	361476	-1070.8	721478	-2507.3
295.6	-502.7	361478	-1070.4	721480	-2507.2
296	-502.4	361480	-1071.2	721482	-2507.2
296.4	-502.4	361482	-1070.9	721484	-2507.1
296.8	-502.3	361484	-1071.2	721486	-2507.2
297.2	-502.3	361486	-1071.4	721488	-2507.3
297.6	-502.7	361488	-1071.6	721490	-2507.1
298	-502.7	361490	-1072.5	721492	-2507.2
298.4	-502.6	361492	-1072	721494	-2507.2
298.8	-502.5	361494	-1071.4	721496	-2507.2
299.2	-502.4	361496	-1072.9	721498	-2507.2
299.6	-502.5	361498	-1072.9	721500	-2507.3
300	-502.3	361500	-1072.1	721502	-2507.2
300.4	-502.4	361502	-1069.8	721504	-2507.2
300.8	-502.3	361504	-1069.5	721506	-2507.3
301.2	-502.4	361506	-1069.7	721508	-2507.4
301.6	-502.3	361508	-1070.2	721510	-2507.4
302	-502.3	361510	-1070.5	721512	-2507.4
302.4	-502.3	361512	-1070.3	721514	-2507.4
302.8	-502	361514	-1069.6	721516	-2507.4
303.2	-502.9	361516	-1069.8	721518	-2507.5
303.6	-502.8	361518	-1070.9	721520	-2507.5
304	-502.6	361520	-1070.7	721522	-2507.7
304.4	-502.5	361522	-1071.1	721524	-2507.7
304.8	-502.6	361524	-1071.5	721526	-2507.7
305.2	-502.4	361526	-1071.8	721528	-2507.8
305.6	-502.3	361528	-1072.4	721530	-2507.7
306	-502.3	361530	-1072.5	721532	-2507.7
306.4	-502.4	361532	-1072.4	721534	-2507.8
306.8	-502.3	361534	-1072.8	721536	-2507.7
307.2	-502.2	361536	-1072.7	721538	-2507.7
307.6	-503.7	361538	-1073.2	721540	-2507.7
308	-503.6	361540	-1073.6	721542	-2507.7
308.4	-503.7	361542	-1074	721544	-2507.8
308.8	-503.8	361544	-1073.9	721546	-2507.7
309.2	-503.7	361546	-1074.2	721548	-2507.7
309.6	-503.6	361548	-1074.2	721550	-2507.8
310	-503.4	361550	-1074.3	721552	-2507.8
310.4	-503.4	361552	-1074.2	721554	-2507.7
310.8	-503.3	361554	-1074.2	721556	-2507.7
311.2	-503.1	361556	-1074	721558	-2507.7
311.6	-503.1	361558	-1074.3	721560	-2507.6
312	-503.1	361560	-1074.9	721562	-2507.8
312.4	-503.2	361562	-1075.7	721564	-2507.8
312.8	-503.1	361564	-1073.7	721566	-2507.7
313.2	-503.2	361566	-1074	721568	-2507.7
313.6	-502.9	361568	-1074	721570	-2507.7
314	-503.2	361570	-1073.1	721572	-2507.7
314.4	-503.1	361572	-1072.5	721574	-2507.8
314.8	-503	361574	-1072.9	721576	-2507.8
315.2	-503.2	361576	-1072.7	721578	-2507.8
315.6	-503.1	361578	-1072.5	721580	-2507.6
316	-502.9	361580	-1072.2	721582	-2507.7
316.4	-502.7	361582	-1072.2	721584	-2507.9
316.8	-502.5	361584	-1072.1	721586	-2508
317.2	-502.6	361586	-1072.6	721588	-2507.7
317.6	-502.5	361588	-1072.8	721590	-2507.7
318	-502.7	361590	-1073.1	721592	-2507.8
318.4	-502.8	361592	-1073.3	721594	-2507.7
318.8	-502.7	361594	-1073.8	721596	-2507.7
319.2	-502.7	361596	-1073.9	721598	-2507.8
319.6	-503	361598	-1075.5	721600	-2507.6
320	-502.9	361600	-1075.3	721602	-2507.8
320.4	-502.9	361602	-1076.9	721604	-2507.7
320.8	-503	361604	-1074.6	721606	-2507.8
321.2	-502.8	361606	-1074.3	721608	-2507.7
321.6	-502.7	361608	-1073.7	721610	-2507.9
322	-502.6	361610	-1075.1	721612	-2507.9
322.4	-502.4	361612	-1074.4	721614	-2507.8
322.8	-502.3	361614	-1073.8	721616	-2507.8
323.2	-502.6	361616	-1073.8	721618	-2507.8
323.6	-502.5	361618	-1076.1	721620	-2507.8
324	-502.5	361620	-1078.2	721622	-2507.8
324.4	-502.5	361622	-1075.1	721624	-2507.7
324.8	-502.5	361624	-1075	721626	-2507.8
325.2	-502.3	361626	-1075	721628	-2507.8
325.6	-502.2	361628	-1073.8	721630	-2507.9
326	-502.1	361630	-1073.6	721632	-2507.9
326.4	-502.4	361632	-1072.7	721634	-2507.9
326.8	-502.4	361634	-1072.8	721636	-2508
327.2	-503.4	361636	-1073.6	721638	-2507.8
327.6	-503.2	361638	-1074.2	721640	-2507.8
328	-503.1	361640	-1074.2	721642	-2507.9
328.4	-502.9	361642	-1074.8	721644	-2507.9
328.8	-502.8	361644	-1075.3	721646	-2507.8
329.2	-502.8	361646	-1075.6	721648	-2507.9
329.6	-502.7	361648	-1076.1	721650	-2507.8
330	-502.5	361650	-1075.7	721652	-2508
330.4	-502.3	361652	-1077.3	721654	-2508
330.8	-502.3	361654	-1076.3	721656	-2507.9
331.2	-502.1	361656	-1078.1	721658	-2507.9
331.6	-502.3	361658	-1076.6	721660	-2508.1
332	-502.1	361660	-1077.7	721662	-2508.1
332.4	-502.1	361662	-1077.3	721664	-2508.1
332.8	-502	361664	-1076.4	721666	-2508
333.2	-502.1	361666	-1076.7	721668	-2508.1
333.6	-502.4	361668	-1076.6	721670	-2508
334	-502.5	361670	-1077.4	721672	-2508.1
334.4	-502.9	361672	-1078	721674	-2508.2
334.8	-503	361674	-1076.6	721676	-2508.1
335.2	-503	361676	-1077.7	721678	-2508
335.6	-502.8	361678	-1078.2	721680	-2508
336	-502.6	361680	-1077.8	721682	-2508
336.4	-502.7	361682	-1077.2	721684	-2508
336.8	-502.6	361684	-1077	721686	-2508
337.2	-502.9	361686	-1076.3	721688	-2508
337.6	-502.8	361688	-1078.8	721690	-2508
338	-502.6	361690	-1077.6	721692	-2508
338.4	-502.7	361692	-1077.7	721694	-2508.1
338.8	-502.7	361694	-1078	721696	-2508
339.2	-502.9	361696	-1078.2	721698	-2508.1
339.6	-502.8	361698	-1078.5	721700	-2508.1
340	-502.7	361700	-1078.4	721702	-2508.1
340.4	-502.5	361702	-1078.6	721704	-2508
340.8	-502.3	361704	-1078.4	721706	-2508.2
341.2	-502.5	361706	-1078.5	721708	-2508
341.6	-503	361708	-1078.7	721710	-2508
342	-503.2	361710	-1078.8	721712	-2508
342.4	-503	361712	-1079.5	721714	-2507.9
342.8	-502.9	361714	-1080.1	721716	-2508
343.2	-502.8	361716	-1080.2	721718	-2508.1
343.6	-502.5	361718	-1080.6	721720	-2508.2
344	-502.4	361720	-1081.8	721722	-2508.1
344.4	-502.2	361722	-1081.2	721724	-2508
344.8	-502	361724	-1081.6	721726	-2508.1
345.2	-502.3	361726	-1082	721728	-2508
345.6	-502.3	361728	-1082.2	721730	-2508
346	-502.5	361730	-1085.4	721732	-2508.1
346.4	-502.3	361732	-1084.1	721734	-2508.1
346.8	-502.1	361734	-1086.6	721736	-2508.1
347.2	-502.1	361736	-1083.5	721738	-2508.1
347.6	-502.1	361738	-1082.4	721740	-2508
348	-502	361740	-1082.1	721742	-2508.2
348.4	-502.2	361742	-1085.2	721744	-2508
348.8	-502.1	361744	-1081.3	721746	-2508.2
349.2	-503.3	361746	-1081.2	721748	-2508.1
349.6	-503.1	361748	-1082.6	721750	-2508
350	-503	361750	-1081.3	721752	-2508.1
350.4	-502.8	361752	-1081.3	721754	-2508
350.8	-503.1	361754	-1081.6	721756	-2508.1
351.2	-503.7	361756	-1081.7	721758	-2508.1
351.6	-503.4	361758	-1082	721760	-2508
352	-503.3	361760	-1082.1	721762	-2508.1
352.4	-503.5	361762	-1082.3	721764	-2508.1
352.8	-503.2	361764	-1081.9	721766	-2508
353.2	-503.2	361766	-1081.8	721768	-2508
353.6	-503.2	361768	-1081.9	721770	-2508.1
354	-503.1	361770	-1081.8	721772	-2508.1
354.4	-503.2	361772	-1081.2	721774	-2508.1
354.8	-503.2	361774	-1081	721776	-2508
355.2	-503.1	361776	-1080.9	721778	-2508.1
355.6	-503.1	361778	-1081	721780	-2507.9
356	-502.9	361780	-1083.3	721782	-2508
356.4	-502.7	361782	-1082.6	721784	-2508
356.8	-502.5	361784	-1082.4	721786	-2508.2
357.2	-502.5	361786	-1081	721788	-2508
357.6	-502.9	361788	-1080.9	721790	-2508.1
358	-502.8	361790	-1080.7	721792	-2508
358.4	-503.2	361792	-1084.1	721794	-2508
358.8	-503.1	361794	-1083.6	721796	-2508.3
359.2	-502.9	361796	-1082.9	721798	-2508.3
359.6	-502.7	361798	-1079.9	721800	-2508.2
360	-502.9	361800	-1080	721802	-2508.2
360.4	-502.8	361802	-1079.3	721804	-2508.1
360.8	-503	361804	-1078.2	721806	-2508.2
361.2	-502.9	361806	-1077.8	721808	-2508.1
361.6	-503	361808	-1078	721810	-2508.1
362	-502.9	361810	-1077.5	721812	-2508
362.4	-503.1	361812	-1079.1	721814	-2508
362.8	-503.1	361814	-1078.3	721816	-2508.1
363.2	-503.2	361816	-1078.2	721818	-2508.2
363.6	-503.1	361818	-1078.5	721820	-2508.1
364	-503.1	361820	-1079.5	721822	-2508.1
364.4	-502.9	361822	-1078.9	721824	-2508.1
364.8	-503	361824	-1079.6	721826	-2508
365.2	-503.2	361826	-1081.1	721828	-2508.1
365.6	-503	361828	-1079.9	721830	-2508.1
366	-503	361830	-1079.6	721832	-2508.1
366.4	-502.9	361832	-1079	721834	-2508.1
366.8	-503.3	361834	-1079.2	721836	-2508.2
367.2	-503.3	361836	-1079.4	721838	-2508.2
367.6	-503.1	361838	-1079.1	721840	-2508.3
368	-503.2	361840	-1079	721842	-2508.2
368.4	-503.4	361842	-1078.6	721844	-2508.3
368.8	-503.3	361844	-1078.5	721846	-2508.1
369.2	-503.4	361846	-1078.5	721848	-2508.1
369.6	-503.2	361848	-1078.8	721850	-2508.2
370	-503.1	361850	-1079.1	721852	-2508.2
370.4	-502.9	361852	-1078.4	721854	-2508.4
370.8	-502.8	361854	-1078.9	721856	-2508.3
371.2	-502.8	361856	-1077.1	721858	-2508.3
371.6	-502.7	361858	-1075.9	721860	-2508.2
372	-502.5	361860	-1076.3	721862	-2508.2
372.4	-502.5	361862	-1075.3	721864	-2508.3
372.8	-502.5	361864	-1075.6	721866	-2508.2
373.2	-502.8	361866	-1075.6	721868	-2508.4
373.6	-502.9	361868	-1075.7	721870	-2508.5
374	-502.8	361870	-1077.8	721872	-2508.3
374.4	-502.6	361872	-1075.6	721874	-2508.4
374.8	-502.4	361874	-1077	721876	-2508.4
375.2	-502.6	361876	-1075.4	721878	-2508.4
375.6	-502.5	361878	-1078.1	721880	-2508.5
376	-502.8	361880	-1074.8	721882	-2508.3
376.4	-502.7	361882	-1073.7	721884	-2508.5
376.8	-502.9	361884	-1074	721886	-2508.3
377.2	-502.8	361886	-1073.6	721888	-2508.5
377.6	-502.7	361888	-1073.5	721890	-2508.7
378	-502.6	361890	-1073.6	721892	-2508.5
378.4	-502.6	361892	-1073.4	721894	-2508.5
378.8	-502.4	361894	-1073.6	721896	-2508.5
379.2	-502.7	361896	-1073.3	721898	-2508.6
379.6	-502.5	361898	-1073.5	721900	-2508.5
380	-502.3	361900	-1074.6	721902	-2508.6
380.4	-502.3	361902	-1071.9	721904	-2508.5
380.8	-502.3	361904	-1073.3	721906	-2508.5
381.2	-502.4	361906	-1072	721908	-2508.5
381.6	-502.5	361908	-1071	721910	-2508.5
382	-502.4	361910	-1070.7	721912	-2508.4
382.4	-502.5	361912	-1070.6	721914	-2508.6
382.8	-503.2	361914	-1070.2	721916	-2508.4
383.2	-503	361916	-1070.5	721918	-2508.6
383.6	-503.2	361918	-1072.5	721920	-2508.5
384	-503	361920	-1072.5	721922	-2508.5
384.4	-502.9	361922	-1070.5	721924	-2508.6
384.8	-502.7	361924	-1071	721926	-2508.6
385.2	-502.5	361926	-1070.5	721928	-2508.6
385.6	-503.3	361928	-1072	721930	-2508.6
386	-503.2	361930	-1070.2	721932	-2508.5
386.4	-503.2	361932	-1073.5	721934	-2508.8
386.8	-503.2	361934	-1069.4	721936	-2508.6
387.2	-503	361936	-1069.2	721938	-2508.7
387.6	-503	361938	-1068.6	721940	-2508.6
388	-502.9	361940	-1068.3	721942	-2508.8
388.4	-502.8	361942	-1068.1	721944	-2508.7
388.8	-502.7	361944	-1068.2	721946	-2508.7
389.2	-502.7	361946	-1068.3	721948	-2508.7
389.6	-502.5	361948	-1068.5	721950	-2508.6
390	-502.3	361950	-1068.5	721952	-2508.7
390.4	-502.5	361952	-1068.6	721954	-2508.6
390.8	-502.5	361954	-1068.3	721956	-2508.6
391.2	-502.4	361956	-1068.1	721958	-2508.7
391.6	-502.3	361958	-1069	721960	-2508.7
392	-502.8	361960	-1068.1	721962	-2508.6
392.4	-503.4	361962	-1065.8	721964	-2508.7
392.8	-503.2	361964	-1065	721966	-2508.7
393.2	-503.1	361966	-1065.4	721968	-2508.6
393.6	-502.9	361968	-1064	721970	-2508.7
394	-503.1	361970	-1065.8	721972	-2508.8
394.4	-502.9	361972	-1065.9	721974	-2508.7
394.8	-502.8	361974	-1063.6	721976	-2508.7
395.2	-502.6	361976	-1063.2	721978	-2508.7
395.6	-502.9	361978	-1063.9	721980	-2508.8
396	-502.9	361980	-1062	721982	-2508.7
396.4	-503	361982	-1061.9	721984	-2508.7
396.8	-503.2	361984	-1063.7	721986	-2508.7
397.2	-503.1	361986	-1061.5	721988	-2508.7
397.6	-503.2	361988	-1061.5	721990	-2508.7
398	-503.1	361990	-1060.1	721992	-2508.7
398.4	-502.9	361992	-1060.5	721994	-2508.7
398.8	-502.8	361994	-1060.1	721996	-2508.7
399.2	-502.7	361996	-1060.2	721998	-2508.8
399.6	-502.7	361998	-1060.5	722000	-2508.7
400	-503.2	362000	-1061.2	722002	-2508.6
400.4	-503.1	362002	-1060.8	722004	-2508.5
400.8	-503	362004	-1060.4	722006	-2508.7
401.2	-503	362006	-1063.8	722008	-2508.9
401.6	-503.1	362008	-1061	722010	-2508.8
402	-503.1	362010	-1060.7	722012	-2508.7
402.4	-502.9	362012	-1062	722014	-2508.7
402.8	-503.6	362014	-1061.4	722016	-2508.8
403.2	-503.3	362016	-1060.3	722018	-2508.8
403.6	-503.3	362018	-1063.4	722020	-2508.8
404	-503.3	362020	-1061.3	722022	-2508.8
404.4	-503.3	362022	-1061	722024	-2508.9
404.8	-503.2	362024	-1059.9	722026	-2508.8
405.2	-503	362026	-1059.7	722028	-2508.7
405.6	-503.2	362028	-1059.3	722030	-2508.7
406	-503.1	362030	-1059.8	722032	-2508.8
406.4	-503.1	362032	-1059.4	722034	-2508.9
406.8	-503.2	362034	-1059.7	722036	-2508.7
407.2	-503	362036	-1059.6	722038	-2508.7
407.6	-502.9	362038	-1062.1	722040	-2508.8
408	-502.9	362040	-1060.8	722042	-2508.8
408.4	-503.4	362042	-1059.7	722044	-2508.8
408.8	-503.3	362044	-1059.4	722046	-2508.8
409.2	-503	362046	-1060.7	722048	-2508.8
409.6	-502.8	362048	-1060.3	722050	-2508.9
410	-502.7	362050	-1060	722052	-2508.8
410.4	-502.7	362052	-1060.5	722054	-2508.9
410.8	-502.7	362054	-1060.6	722056	-2508.9
411.2	-502.9	362056	-1059.8	722058	-2508.8
411.6	-503.4	362058	-1060	722060	-2508.9
412	-503.3	362060	-1060.6	722062	-2508.9
412.4	-503.1	362062	-1060.8	722064	-2508.9
412.8	-502.9	362064	-1061.2	722066	-2508.9
413.2	-502.8	362066	-1060.5	722068	-2508.8
413.6	-502.9	362068	-1061.1	722070	-2508.8
414	-502.7	362070	-1061.3	722072	-2508.8
414.4	-502.9	362072	-1061.4	722074	-2508.8
414.8	-502.9	362074	-1061.6	722076	-2508.8
415.2	-502.8	362076	-1061.8	722078	-2508.9
415.6	-502.9	362078	-1062.4	722080	-2508.9
416	-502.8	362080	-1064.5	722082	-2508.8
416.4	-502.7	362082	-1064.2	722084	-2508.8
416.8	-503	362084	-1064.3	722086	-2508.8
417.2	-503	362086	-1064.3	722088	-2508.8
417.6	-503	362088	-1065.1	722090	-2508.9
418	-503	362090	-1065.6	722092	-2508.8
418.4	-502.9	362092	-1065.3	722094	-2508.8
418.8	-502.9	362094	-1066.3	722096	-2508.8
419.2	-502.9	362096	-1065.8	722098	-2508.7
419.6	-503.1	362098	-1066.3	722100	-2508.8
420	-503	362100	-1066.2	722102	-2508.8
420.4	-502.9	362102	-1065.8	722104	-2508.8
420.8	-502.7	362104	-1065.8	722106	-2508.7
421.2	-502.5	362106	-1065.8	722108	-2508.7
421.6	-502.6	362108	-1065.8	722110	-2508.7
422	-502.4	362110	-1065.9	722112	-2508.7
422.4	-502.5	362112	-1065.7	722114	-2508.6
422.8	-502.6	362114	-1065.5	722116	-2508.7
423.2	-502.6	362116	-1065.2	722118	-2508.7
423.6	-502.5	362118	-1065.1	722120	-2508.7
424	-502.4	362120	-1065.5	722122	-2508.7
424.4	-502.5	362122	-1066.9	722124	-2508.8
424.8	-503	362124	-1065.9	722126	-2508.8
425.2	-502.9	362126	-1065.8	722128	-2508.7
425.6	-503.2	362128	-1065.1	722130	-2508.7
426	-503.1	362130	-1066.5	722132	-2508.7
426.4	-503	362132	-1064.3	722134	-2508.7
426.8	-502.9	362134	-1065.5	722136	-2508.8
427.2	-502.8	362136	-1065	722138	-2508.8
427.6	-502.6	362138	-1066	722140	-2508.8
428	-502.6	362140	-1065.2	722142	-2508.9
428.4	-502.4	362142	-1063	722144	-2508.8
428.8	-502.3	362144	-1064.1	722146	-2508.8
429.2	-502.2	362146	-1063.5	722148	-2508.8
429.6	-502.2	362148	-1063.3	722150	-2508.8
430	-502.2	362150	-1064.7	722152	-2508.9
430.4	-502	362152	-1064.3	722154	-2508.9
430.8	-503	362154	-1064.4	722156	-2508.7
431.2	-502.7	362156	-1064.1	722158	-2508.8
431.6	-503.1	362158	-1065.7	722160	-2508.9
432	-503	362160	-1065.5	722162	-2508.9
432.4	-503	362162	-1065	722164	-2508.8
432.8	-502.8	362164	-1065	722166	-2508.8
433.2	-502.7	362166	-1067.3	722168	-2508.8
433.6	-502.6	362168	-1066.3	722170	-2508.8
434	-502.4	362170	-1065.8	722172	-2508.8
434.4	-502.4	362172	-1066.2	722174	-2509
434.8	-502.3	362174	-1066.6	722176	-2508.8
435.2	-503.8	362176	-1066.8	722178	-2508.7
435.6	-503.8	362178	-1068.8	722180	-2508.9
436	-504	362180	-1067	722182	-2508.8
436.4	-503.8	362182	-1068.8	722184	-2508.8
436.8	-503.8	362184	-1068.6	722186	-2508.8
437.2	-503.8	362186	-1067.8	722188	-2508.8
437.6	-503.8	362188	-1067.5	722190	-2508.9
438	-503.7	362190	-1067.4	722192	-2508.9
438.4	-503.7	362192	-1067.5	722194	-2508.7
438.8	-503.7	362194	-1067.1	722196	-2508.8
439.2	-503.6	362196	-1067.7	722198	-2508.8
439.6	-503.7	362198	-1067.8	722200	-2508.9
440	-503.5	362200	-1066.6	722202	-2508.9
440.4	-503.5	362202	-1067.3	722204	-2508.9
440.8	-503.3	362204	-1068.6	722206	-2508.8
441.2	-503.2	362206	-1068	722208	-2508.8
441.6	-503.1	362208	-1067.7	722210	-2508.8
442	-503.1	362210	-1067.8	722212	-2508.8
442.4	-503	362212	-1068.4	722214	-2508.7
442.8	-502.8	362214	-1069.5	722216	-2508.8
443.2	-503.3	362216	-1069.7	722218	-2508.9
443.6	-503.2	362218	-1070.3	722220	-2508.7
444	-503.1	362220	-1069.9	722222	-2508.9
444.4	-503.2	362222	-1070.8	722224	-2508.7
444.8	-503.3	362224	-1073.4	722226	-2508.7
445.2	-503.1	362226	-1070.9	722228	-2508.8
445.6	-503.1	362228	-1070.5	722230	-2508.6
446	-502.9	362230	-1070.2	722232	-2508.7
446.4	-502.8	362232	-1070.2	722234	-2508.6
446.8	-502.8	362234	-1070.2	722236	-2508.7
447.2	-502.7	362236	-1073	722238	-2508.7
447.6	-502.5	362238	-1073.2	722240	-2508.8
448	-502.8	362240	-1071.2	722242	-2508.6
448.4	-502.6	362242	-1070.5	722244	-2508.9
448.8	-502.4	362244	-1070.7	722246	-2508.8
449.2	-502.5	362246	-1070.3	722248	-2508.6
449.6	-502.4	362248	-1070.1	722250	-2508.6
450	-503.1	362250	-1070.4	722252	-2508.6
450.4	-503	362252	-1071.2	722254	-2508.6
450.8	-502.8	362254	-1070.2	722256	-2508.6
451.2	-502.8	362256	-1071	722258	-2508.6
451.6	-502.8	362258	-1070.7	722260	-2508.8
452	-502.8	362260	-1069.6	722262	-2508.6
452.4	-502.6	362262	-1070.2	722264	-2508.6
452.8	-502.5	362264	-1070.2	722266	-2508.6
453.2	-502.7	362266	-1070	722268	-2508.7
453.6	-502.9	362268	-1069.9	722270	-2508.6
454	-502.7	362270	-1069.5	722272	-2508.6
454.4	-502.9	362272	-1069.1	722274	-2508.7
454.8	-502.8	362274	-1069.1	722276	-2508.6
455.2	-502.7	362276	-1069	722278	-2508.6
455.6	-502.6	362278	-1069.4	722280	-2508.7
456	-502.9	362280	-1071	722282	-2508.6
456.4	-503	362282	-1070.6	722284	-2508.8
456.8	-502.8	362284	-1070.3	722286	-2508.8
457.2	-503.1	362286	-1069.6	722288	-2508.6
457.6	-503	362288	-1070	722290	-2508.6
458	-502.7	362290	-1070.1	722292	-2508.6
458.4	-502.6	362292	-1069.9	722294	-2508.7
458.8	-503.1	362294	-1070.3	722296	-2508.6
459.2	-502.9	362296	-1070.2	722298	-2508.6
459.6	-502.8	362298	-1069.9	722300	-2508.5
460	-502.9	362300	-1069.3	722302	-2508.6
460.4	-502.7	362302	-1069.2	722304	-2508.7
460.8	-502.5	362304	-1068.8	722306	-2508.5
461.2	-502.8	362306	-1069.3	722308	-2508.5
461.6	-502.8	362308	-1069.1	722310	-2508.6
462	-502.8	362310	-1068.9	722312	-2508.6
462.4	-502.9	362312	-1068.7	722314	-2508.5
462.8	-502.8	362314	-1068.7	722316	-2508.4
463.2	-502.7	362316	-1068.7	722318	-2508.8
463.6	-502.5	362318	-1068.9	722320	-2508.5
464	-502.5	362320	-1068.8	722322	-2508.5
464.4	-502.6	362322	-1068.9	722324	-2508.6
464.8	-502.6	362324	-1068.4	722326	-2508.6
465.2	-502.4	362326	-1070.8	722328	-2508.5
465.6	-502.4	362328	-1071.7	722330	-2508.5
466	-502.5	362330	-1068.3	722332	-2508.6
466.4	-502.4	362332	-1066.7	722334	-2508.6
466.8	-502.4	362334	-1066	722336	-2508.5
467.2	-502.4	362336	-1066.6	722338	-2508.7
467.6	-502.4	362338	-1065.6	722340	-2508.6
468	-503.2	362340	-1065.1	722342	-2508.5
468.4	-503.2	362342	-1064.9	722344	-2508.7
468.8	-503	362344	-1066.5	722346	-2508.7
469.2	-502.8	362346	-1066.3	722348	-2508.7
469.6	-502.7	362348	-1064.6	722350	-2508.7
470	-502.5	362350	-1065.1	722352	-2508.7
470.4	-502.8	362352	-1063.9	722354	-2508.8
470.8	-502.6	362354	-1063.9	722356	-2508.8
471.2	-502.6	362356	-1062.7	722358	-2508.8
471.6	-502.4	362358	-1062.5	722360	-2508.8
472	-502.3	362360	-1063	722362	-2508.8
472.4	-502.3	362362	-1064.2	722364	-2508.7
472.8	-503	362364	-1063	722366	-2508.8
473.2	-502.9	362366	-1063.9	722368	-2508.8
473.6	-502.8	362368	-1061.9	722370	-2508.8
474	-502.8	362370	-1062.7	722372	-2508.7
474.4	-502.8	362372	-1064.1	722374	-2508.7
474.8	-502.6	362374	-1062.4	722376	-2508.7
475.2	-502.6	362376	-1063.7	722378	-2508.7
475.6	-502.6	362378	-1061.6	722380	-2508.8
476	-502.6	362380	-1062.6	722382	-2508.9
476.4	-502.5	362382	-1064	722384	-2508.9
476.8	-502.5	362384	-1063.4	722386	-2508.8
477.2	-502.4	362386	-1062.2	722388	-2508.9
477.6	-503.7	362388	-1062	722390	-2508.9
478	-503.9	362390	-1061.1	722392	-2508.9
478.4	-503.9	362392	-1062.5	722394	-2508.9
478.8	-504	362394	-1061.8	722396	-2508.9
479.2	-503.9	362396	-1061.7	722398	-2508.9
479.6	-503.9	362398	-1062.3	722400	-2508.8
480	-503.6	362400	-1059.3	722402	-2509
480.4	-503.5	362402	-1058	722404	-2508.9
480.8	-503.8	362404	-1057.7	722406	-2508.9
481.2	-503.5	362406	-1060.2	722408	-2509
481.6	-503.3	362408	-1059.2	722410	-2508.9
482	-503.2	362410	-1058.7	722412	-2509
482.4	-503.3	362412	-1058.4	722414	-2509.1
482.8	-503.2	362414	-1058.5	722416	-2509
483.2	-503.1	362416	-1058.6	722418	-2509
483.6	-503.2	362418	-1061.3	722420	-2509.2
484	-503.1	362420	-1059.3	722422	-2509
484.4	-502.9	362422	-1058.4	722424	-2509.1
484.8	-503	362424	-1059.1	722426	-2509
485.2	-503.4	362426	-1059.3	722428	-2509.1
485.6	-503.2	362428	-1060.2	722430	-2509.1
486	-503.3	362430	-1058.7	722432	-2509
486.4	-503.2	362432	-1058.8	722434	-2509
486.8	-503.2	362434	-1058.9	722436	-2509.1
487.2	-503	362436	-1058.8	722438	-2509.1
487.6	-502.9	362438	-1058.7	722440	-2509
488	-503	362440	-1058.7	722442	-2509
488.4	-503.5	362442	-1058.1	722444	-2509
488.8	-503.3	362444	-1057.5	722446	-2509.2
489.2	-503.2	362446	-1057.1	722448	-2509
489.6	-503.1	362448	-1056.4	722450	-2509
490	-502.9	362450	-1056.2	722452	-2508.8
490.4	-502.7	362452	-1055.6	722454	-2509
490.8	-502.9	362454	-1056	722456	-2509.1
491.2	-502.9	362456	-1056.4	722458	-2509.2
491.6	-502.8	362458	-1056.2	722460	-2509.1
492	-502.7	362460	-1055.5	722462	-2509.1
492.4	-502.7	362462	-1054.1	722464	-2509
492.8	-503.2	362464	-1053.9	722466	-2509
493.2	-503.1	362466	-1054	722468	-2509
493.6	-502.9	362468	-1054	722470	-2509.1
494	-502.8	362470	-1054.7	722472	-2509.1
494.4	-502.5	362472	-1054.9	722474	-2509.1
494.8	-502.4	362474	-1055.1	722476	-2509.1
495.2	-502.6	362476	-1055.3	722478	-2509
495.6	-502.5	362478	-1055.7	722480	-2509
496	-502.4	362480	-1055.9	722482	-2509.1
496.4	-502.5	362482	-1055.9	722484	-2509.1
496.8	-502.7	362484	-1056	722486	-2509
497.2	-502.7	362486	-1056	722488	-2509.1
497.6	-502.5	362488	-1056.3	722490	-2509
498	-502.9	362490	-1056.9	722492	-2509
498.4	-502.8	362492	-1057	722494	-2509
498.8	-502.8	362494	-1060.3	722496	-2509.1
499.2	-502.8	362496	-1058.4	722498	-2509.2
499.6	-502.9	362498	-1058.1	722500	-2509.1
500	-503.6	362500	-1057.6	722502	-2509.2
500.4	-503.4	362502	-1057.5	722504	-2509.1
500.8	-503.3	362504	-1057.1	722506	-2509.3
501.2	-503.2	362506	-1057.3	722508	-2509.2
501.6	-503	362508	-1059.3	722510	-2509.2
502	-503.1	362510	-1059.5	722512	-2509.1
502.4	-503.1	362512	-1059.3	722514	-2509.2
502.8	-503.5	362514	-1058	722516	-2509.1
503.2	-503.3	362516	-1058.3	722518	-2509.1
503.6	-503.2	362518	-1060.2	722520	-2509.2
504	-503	362520	-1059.3	722522	-2509.2
504.4	-502.9	362522	-1059.8	722524	-2509.2
504.8	-503.2	362524	-1059.5	722526	-2509.2
505.2	-503.1	362526	-1061.3	722528	-2509.2
505.6	-502.9	362528	-1061.1	722530	-2509.2
506	-502.7	362530	-1060	722532	-2509.2
506.4	-502.6	362532	-1058.8	722534	-2509.3
506.8	-502.4	362534	-1057.5	722536	-2509.2
507.2	-502.7	362536	-1058.9	722538	-2509.1
507.6	-502.5	362538	-1056.8	722540	-2509.2
508	-502.4	362540	-1056.9	722542	-2509.4
508.4	-502.5	362542	-1058	722544	-2509.2
508.8	-502.5	362544	-1057	722546	-2509.3
509.2	-502.3	362546	-1056.9	722548	-2509.3
509.6	-502.2	362548	-1057.5	722550	-2509.3
510	-502.1	362550	-1056.5	722552	-2509.3
510.4	-502	362552	-1055.9	722554	-2509.4
510.8	-502.3	362554	-1055.7	722556	-2509.4
511.2	-502.5	362556	-1056.1	722558	-2509.4
511.6	-502.3	362558	-1056.1	722560	-2509.4
512	-502.2	362560	-1057.2	722562	-2509.4
512.4	-502.6	362562	-1056.9	722564	-2509.3
512.8	-502.4	362564	-1057.4	722566	-2509.3
513.2	-502.3	362566	-1058.5	722568	-2509.3
513.6	-502.2	362568	-1058.6	722570	-2509.2
514	-502.2	362570	-1060.3	722572	-2509.4
514.4	-502.2	362572	-1060	722574	-2509.4
514.8	-502.7	362574	-1056.4	722576	-2509.3
515.2	-502.5	362576	-1055.6	722578	-2509.4
515.6	-502.4	362578	-1059.6	722580	-2509.3
516	-502.3	362580	-1055.7	722582	-2509.3
516.4	-502.4	362582	-1054.8	722584	-2509.4
516.8	-502.5	362584	-1057.7	722586	-2509.3
517.2	-503.1	362586	-1056.4	722588	-2509.3
517.6	-502.9	362588	-1054.7	722590	-2509.3
518	-502.8	362590	-1054	722592	-2509.2
518.4	-502.7	362592	-1053.9	722594	-2509.1
518.8	-502.6	362594	-1054.1	722596	-2509.2
519.2	-502.3	362596	-1054.1	722598	-2509.3
519.6	-502.2	362598	-1054.4	722600	-2509.2
520	-502.3	362600	-1054.5	722602	-2509.3
520.4	-502.4	362602	-1055.9	722604	-2509.2
520.8	-502.2	362604	-1056.5	722606	-2509.2
521.2	-502.1	362606	-1055.3	722608	-2509.3
521.6	-501.9	362608	-1054	722610	-2509.3
522	-502	362610	-1054.1	722612	-2509.1
522.4	-501.8	362612	-1055.4	722614	-2509.3
522.8	-501.7	362614	-1054.6	722616	-2509.2
523.2	-501.6	362616	-1054.4	722618	-2509.3
523.6	-501.9	362618	-1053.7	722620	-2509.3
524	-501.8	362620	-1053.4	722622	-2509.2
524.4	-501.9	362622	-1053.8	722624	-2509.4
524.8	-501.7	362624	-1053.1	722626	-2509.3
525.2	-501.6	362626	-1053.1	722628	-2509.3
525.6	-501.5	362628	-1053.4	722630	-2509.3
526	-501.4	362630	-1053.6	722632	-2509.4
526.4	-501.5	362632	-1053.8	722634	-2509.4
526.8	-501.8	362634	-1053.8	722636	-2509.5
527.2	-502.8	362636	-1053.6	722638	-2509.5
527.6	-502.6	362638	-1053.9	722640	-2509.4
528	-502.5	362640	-1053.8	722642	-2509.3
528.4	-502.5	362642	-1053.4	722644	-2509.5
528.8	-503	362644	-1053.2	722646	-2509.5
529.2	-503.1	362646	-1053	722648	-2509.4
529.6	-503.5	362648	-1052.9	722650	-2509.5
530	-503.3	362650	-1052.8	722652	-2509.5
530.4	-503.4	362652	-1052.4	722654	-2509.4
530.8	-503.3	362654	-1052.3	722656	-2509.5
531.2	-503.6	362656	-1051.8	722658	-2509.4
531.6	-503.4	362658	-1051.6	722660	-2509.5
532	-503.4	362660	-1051.9	722662	-2509.7
532.4	-503.3	362662	-1053.8	722664	-2509.6
532.8	-503.4	362664	-1052.1	722666	-2509.4
533.2	-503.6	362666	-1052.1	722668	-2509.5
533.6	-503.5	362668	-1051.3	722670	-2509.4
534	-503.5	362670	-1052.9	722672	-2509.4
534.4	-503.5	362672	-1052.1	722674	-2509.3
534.8	-503.4	362674	-1051.3	722676	-2509.5
535.2	-503.3	362676	-1052.2	722678	-2509.5
535.6	-503.1	362678	-1051.2	722680	-2509.4
536	-503	362680	-1051.4	722682	-2509.4
536.4	-502.9	362682	-1052	722684	-2509.3
536.8	-503.7	362684	-1052.2	722686	-2509.4
537.2	-503.5	362686	-1051.3	722688	-2509.3
537.6	-503.4	362688	-1051.1	722690	-2509.4
538	-503.1	362690	-1051.6	722692	-2509.4
538.4	-503.2	362692	-1050.3	722694	-2509.3
538.8	-503	362694	-1050.6	722696	-2509.3
539.2	-502.9	362696	-1051.6	722698	-2509.3
539.6	-502.9	362698	-1052.1	722700	-2509.3
540	-502.8	362700	-1051.7	722702	-2509.4
540.4	-503	362702	-1051.6	722704	-2509.3
540.8	-502.8	362704	-1052	722706	-2509.4
541.2	-502.7	362706	-1052.6	722708	-2509.3
541.6	-502.6	362708	-1054.9	722710	-2509.3
542	-502.6	362710	-1054.3	722712	-2509.3
542.4	-502.6	362712	-1053.3	722714	-2509.3
542.8	-502.7	362714	-1052.2	722716	-2509.3
543.2	-502.6	362716	-1051.3	722718	-2509.2
543.6	-503.1	362718	-1054.1	722720	-2509.3
544	-503.5	362720	-1051.6	722722	-2509.3
544.4	-503.3	362722	-1050.6	722724	-2509.3
544.8	-503.3	362724	-1050	722726	-2509.3
545.2	-503.2	362726	-1049.6	722728	-2509.3
545.6	-503	362728	-1051.4	722730	-2509.4
546	-503.1	362730	-1050.6	722732	-2509.3
546.4	-503.1	362732	-1051.3	722734	-2509.3
546.8	-503.1	362734	-1051.7	722736	-2509.3
547.2	-502.9	362736	-1051.8	722738	-2509.3
547.6	-502.8	362738	-1048.8	722740	-2509.2
548	-502.7	362740	-1048.3	722742	-2509.2
548.4	-502.9	362742	-1049.7	722744	-2509.2
548.8	-502.8	362744	-1049.7	722746	-2509.3
549.2	-502.5	362746	-1049.6	722748	-2509.2
549.6	-502.5	362748	-1049.2	722750	-2509.2
550	-502.3	362750	-1048.9	722752	-2509.4
550.4	-502.2	362752	-1049	722754	-2509.3
550.8	-502.2	362754	-1049.3	722756	-2509.2
551.2	-502.7	362756	-1049.2	722758	-2509.2
551.6	-502.6	362758	-1049	722760	-2509.2
552	-502.5	362760	-1050.7	722762	-2509.2
552.4	-502.4	362762	-1052.2	722764	-2509.1
552.8	-502.3	362764	-1049.9	722766	-2509.2
553.2	-502.3	362766	-1048.5	722768	-2509.2
553.6	-502	362768	-1048.6	722770	-2509.3
554	-502	362770	-1051.2	722772	-2509.2
554.4	-501.9	362772	-1048.3	722774	-2509.3
554.8	-501.8	362774	-1048.6	722776	-2509.3
555.2	-501.6	362776	-1048.8	722778	-2509.3
555.6	-501.8	362778	-1047.9	722780	-2509
556	-501.7	362780	-1047.7	722782	-2509.2
556.4	-501.5	362782	-1048	722784	-2509.1
556.8	-501.6	362784	-1047.9	722786	-2509.2
557.2	-501.7	362786	-1048.3	722788	-2509.2
557.6	-502.1	362788	-1048.2	722790	-2509.2
558	-502.4	362790	-1048.4	722792	-2509.3
558.4	-502.1	362792	-1048.6	722794	-2509.2
558.8	-502.2	362794	-1049.3	722796	-2509.2
559.2	-502.2	362796	-1051	722798	-2509.2
559.6	-502.1	362798	-1050.4	722800	-2509.3
560	-502.2	362800	-1047.5	722802	-2509.3
560.4	-502.2	362802	-1046.9	722804	-2509.2
560.8	-502.2	362804	-1045.9	722806	-2509.3
561.2	-502.3	362806	-1045.9	722808	-2509.4
561.6	-502.6	362808	-1045.1	722810	-2509.3
562	-502.9	362810	-1045.2	722812	-2509.3
562.4	-502.7	362812	-1045.2	722814	-2509.3
562.8	-502.7	362814	-1044.8	722816	-2509.4
563.2	-502.8	362816	-1045.3	722818	-2509.4
563.6	-502.5	362818	-1047.5	722820	-2509.5
564	-502.4	362820	-1045	722822	-2509.4
564.4	-502.5	362822	-1043.2	722824	-2509.4
564.8	-502.3	362824	-1043	722826	-2509.6
565.2	-502.3	362826	-1042.7	722828	-2509.6
565.6	-502.2	362828	-1042.6	722830	-2509.5
566	-502.2	362830	-1042.4	722832	-2509.5
566.4	-502.2	362832	-1042.2	722834	-2509.5
566.8	-502.1	362834	-1042.2	722836	-2509.7
567.2	-502	362836	-1042	722838	-2509.4
567.6	-502.1	362838	-1043.9	722840	-2509.5
568	-501.9	362840	-1043.8	722842	-2509.5
568.4	-502.1	362842	-1042.9	722844	-2509.5
568.8	-502.4	362844	-1041.7	722846	-2509.5
569.2	-502.6	362846	-1041.7	722848	-2509.5
569.6	-503.7	362848	-1043.1	722850	-2509.5
570	-503.4	362850	-1040.5	722852	-2509.5
570.4	-503.2	362852	-1041.1	722854	-2509.6
570.8	-503.7	362854	-1040.6	722856	-2509.5
571.2	-503.7	362856	-1041.1	722858	-2509.6
571.6	-503.5	362858	-1043.1	722860	-2509.5
572	-503.7	362860	-1041.8	722862	-2509.6
572.4	-503.4	362862	-1041.6	722864	-2509.5
572.8	-503.3	362864	-1041.6	722866	-2509.5
573.2	-503.3	362866	-1042.1	722868	-2509.6
573.6	-503.1	362868	-1042.2	722870	-2509.7
574	-503.2	362870	-1042.7	722872	-2509.6
574.4	-503.1	362872	-1042.8	722874	-2509.8
574.8	-503.3	362874	-1043.2	722876	-2509.8
575.2	-503.1	362876	-1043.9	722878	-2509.7
575.6	-503	362878	-1043.9	722880	-2509.9
576	-502.8	362880	-1044.5	722882	-2509.8
576.4	-502.6	362882	-1045.3	722884	-2509.8
576.8	-502.7	362884	-1046	722886	-2509.7
577.2	-502.6	362886	-1047	722888	-2509.8
577.6	-502.6	362888	-1049.4	722890	-2509.8
578	-502.6	362890	-1048.7	722892	-2509.6
578.4	-502.6	362892	-1050.3	722894	-2509.8
578.8	-502.5	362894	-1048.2	722896	-2509.7
579.2	-502.3	362896	-1048	722898	-2509.7
579.6	-502.2	362898	-1050.1	722900	-2509.7
580	-502.2	362900	-1049.2	722902	-2509.7
580.4	-502.9	362902	-1049.2	722904	-2509.6
580.8	-502.9	362904	-1049.6	722906	-2509.7
581.2	-502.8	362906	-1051.8	722908	-2509.7
581.6	-502.6	362908	-1051.2	722910	-2509.6
582	-502.5	362910	-1051	722912	-2509.7
582.4	-502.4	362912	-1050.5	722914	-2509.6
582.8	-502.3	362914	-1050.7	722916	-2509.6
583.2	-502.3	362916	-1053	722918	-2509.6
583.6	-502.3	362918	-1053.5	722920	-2509.6
584	-502.3	362920	-1051.6	722922	-2509.7
584.4	-502.8	362922	-1051.7	722924	-2509.6
584.8	-502.7	362924	-1051.8	722926	-2509.7
585.2	-502.7	362926	-1054.4	722928	-2509.6
585.6	-502.5	362928	-1055	722930	-2509.7
586	-502.8	362930	-1053.5	722932	-2509.7
586.4	-502.5	362932	-1052.3	722934	-2509.7
586.8	-502.4	362934	-1052.7	722936	-2509.5
587.2	-502.3	362936	-1054.7	722938	-2509.7
587.6	-502.6	362938	-1055.5	722940	-2509.7
588	-502.7	362940	-1054.3	722942	-2509.8
588.4	-502.5	362942	-1053.5	722944	-2509.7
588.8	-502.5	362944	-1053	722946	-2509.9
589.2	-502.5	362946	-1053.2	722948	-2509.7
589.6	-502.6	362948	-1053.1	722950	-2509.7
590	-502.5	362950	-1055.2	722952	-2509.7
590.4	-503.3	362952	-1057.6	722954	-2509.6
590.8	-503.4	362954	-1057.3	722956	-2509.7
591.2	-503.3	362956	-1055	722958	-2509.7
591.6	-503.1	362958	-1054.1	722960	-2509.6
592	-503	362960	-1053.9	722962	-2509.8
592.4	-503.1	362962	-1056.5	722964	-2509.6
592.8	-503	362964	-1055.6	722966	-2509.8
593.2	-502.9	362966	-1054	722968	-2509.7
593.6	-502.7	362968	-1053.9	722970	-2509.7
594	-502.6	362970	-1056.1	722972	-2509.7
594.4	-502.5	362972	-1055.7	722974	-2509.8
594.8	-502.4	362974	-1055.7	722976	-2509.8
595.2	-502.2	362976	-1055.6	722978	-2509.7
595.6	-502.3	362978	-1056.3	722980	-2509.8
596	-502.2	362980	-1057.6	722982	-2509.8
596.4	-502	362982	-1057.2	722984	-2509.8
596.8	-502	362984	-1056.8	722986	-2509.8
597.2	-501.9	362986	-1056.1	722988	-2509.7
597.6	-501.8	362988	-1056.6	722990	-2509.8
598	-501.9	362990	-1057.4	722992	-2509.8
598.4	-501.8	362992	-1057.8	722994	-2509.8
598.8	-501.8	362994	-1058.3	722996	-2509.8
599.2	-502.2	362996	-1060.1	722998	-2509.9
599.6	-502.5	362998	-1063.1	723000	-2509.8
600	-502.7	363000	-1060.7	723002	-2509.8
600.4	-502.9	363002	-1060.1	723004	-2509.8
600.8	-503.2	363004	-1060.9	723006	-2509.9
601.2	-503.1	363006	-1060.6	723008	-2509.9
601.6	-503	363008	-1060.2	723010	-2510
602	-503.3	363010	-1061.3	723012	-2510
602.4	-503.3	363012	-1063.5	723014	-2510
602.8	-503.2	363014	-1062.7	723016	-2509.9
603.2	-503.1	363016	-1061.2	723018	-2510
603.6	-502.9	363018	-1059.8	723020	-2510.1
604	-503	363020	-1061.1	723022	-2509.9
604.4	-502.8	363022	-1060.8	723024	-2509.9
604.8	-502.7	363024	-1060.5	723026	-2510.1
605.2	-502.5	363026	-1060.5	723028	-2510
605.6	-502.3	363028	-1060.7	723030	-2509.9
606	-502.2	363030	-1061	723032	-2510
606.4	-502.2	363032	-1060.6	723034	-2510.1
606.8	-502.2	363034	-1061	723036	-2510.1
607.2	-502.1	363036	-1061.4	723038	-2510.1
607.6	-502.1	363038	-1060.8	723040	-2510.1
608	-501.9	363040	-1060.7	723042	-2510.1
608.4	-501.8	363042	-1061.1	723044	-2510.3
608.8	-501.9	363044	-1061.9	723046	-2510
609.2	-502.9	363046	-1061.7	723048	-2510.1
609.6	-503.4	363048	-1061.3	723050	-2510.1
610	-503.7	363050	-1063.2	723052	-2510.2
610.4	-503.5	363052	-1062.3	723054	-2510.3
610.8	-503.3	363054	-1062.2	723056	-2510.3
611.2	-503.4	363056	-1061.5	723058	-2510.2
611.6	-503.2	363058	-1061.3	723060	-2510.2
612	-503.1	363060	-1061.4	723062	-2510.2
612.4	-503.2	363062	-1061.9	723064	-2510.1
612.8	-503.4	363064	-1062.2	723066	-2510.2
613.2	-503.3	363066	-1062.5	723068	-2510.1
613.6	-503.1	363068	-1063.2	723070	-2510.1
614	-503.3	363070	-1064.3	723072	-2510.1
614.4	-503.1	363072	-1064.2	723074	-2510.1
614.8	-503	363074	-1064.1	723076	-2510.1
615.2	-502.9	363076	-1063.8	723078	-2510.1
615.6	-502.8	363078	-1066.3	723080	-2510.1
616	-502.5	363080	-1066.8	723082	-2510.1
616.4	-502.8	363082	-1065.6	723084	-2510
616.8	-502.8	363084	-1064.8	723086	-2510.2
617.2	-502.6	363086	-1064.9	723088	-2510
617.6	-502.6	363088	-1064.8	723090	-2509.9
618	-503	363090	-1064.7	723092	-2510.2
618.4	-503.1	363092	-1064.8	723094	-2510
618.8	-503	363094	-1065.1	723096	-2510.2
619.2	-502.9	363096	-1065.3	723098	-2510.1
619.6	-503	363098	-1065.2	723100	-2510.1
620	-502.7	363100	-1064.9	723102	-2510.1
620.4	-502.7	363102	-1064.9	723104	-2510.1
620.8	-502.5	363104	-1064.9	723106	-2510.2
621.2	-502.8	363106	-1065	723108	-2510.2
621.6	-502.5	363108	-1065.5	723110	-2510.2
622	-502.6	363110	-1065.1	723112	-2510
622.4	-502.6	363112	-1065.5	723114	-2510.1
622.8	-502.5	363114	-1066.2	723116	-2510.2
623.2	-502.7	363116	-1066.4	723118	-2510.1
623.6	-502.5	363118	-1066.4	723120	-2510.3
624	-502.3	363120	-1066.6	723122	-2510.2
624.4	-502.2	363122	-1067	723124	-2510.2
624.8	-502.3	363124	-1066.9	723126	-2510.2
625.2	-503	363126	-1067	723128	-2510.2
625.6	-503.5	363128	-1067	723130	-2510.1
626	-503.4	363130	-1067.6	723132	-2510.2
626.4	-503.8	363132	-1067.4	723134	-2510.1
626.8	-503.6	363134	-1067.4	723136	-2510.2
627.2	-503.3	363136	-1067.2	723138	-2510.2
627.6	-503.5	363138	-1067.2	723140	-2510.1
628	-503.4	363140	-1067	723142	-2510.3
628.4	-503.5	363142	-1067	723144	-2510.2
628.8	-503.3	363144	-1066.6	723146	-2510.2
629.2	-503.1	363146	-1066.7	723148	-2510.2
629.6	-502.9	363148	-1067.6	723150	-2510.3
630	-502.8	363150	-1067.2	723152	-2510.3
630.4	-502.8	363152	-1066.9	723154	-2510.2
630.8	-502.9	363154	-1066.9	723156	-2510.2
631.2	-502.9	363156	-1066.6	723158	-2510.2
631.6	-502.8	363158	-1066.9	723160	-2510.3
632	-502.8	363160	-1067.3	723162	-2510.2
632.4	-502.6	363162	-1067.3	723164	-2510.2
632.8	-502.5	363164	-1067.1	723166	-2510.1
633.2	-502.4	363166	-1067.2	723168	-2510.3
633.6	-502.5	363168	-1067.2	723170	-2510.1
634	-502.3	363170	-1067.3	723172	-2510.2
634.4	-502.2	363172	-1065.5	723174	-2510.2
634.8	-502.8	363174	-1066.7	723176	-2510.3
635.2	-502.8	363176	-1066.2	723178	-2510.3
635.6	-502.5	363178	-1065.9	723180	-2510.5
636	-502.3	363180	-1061.5	723182	-2512
636.4	-502.2	363182	-1062.2	723184	-2510.7
636.8	-502.1	363184	-1061.3	723186	-2510.7
637.2	-502.2	363186	-1060.1	723188	-2510.8
637.6	-502.6	363188	-1059.7	723190	-2510.7
638	-502.4	363190	-1059.6	723192	-2510.9
638.4	-502.4	363192	-1059.5	723194	-2510.5
638.8	-502.1	363194	-1059	723196	-2510.7
639.2	-502.2	363196	-1058.8	723198	-2510.6
639.6	-502.2	363198	-1060.4	723200	-2510.5
640	-502	363200	-1058.5	723202	-2510.5
640.4	-502.1	363202	-1057.6	723204	-2510.4
640.8	-501.9	363204	-1057.4	723206	-2510.5
641.2	-501.8	363206	-1057	723208	-2510.5
641.6	-501.6	363208	-1057.8	723210	-2510.5
642	-502.3	363210	-1055.9	723212	-2510.4
642.4	-502.2	363212	-1056.2	723214	-2510.5
642.8	-502.3	363214	-1055.7	723216	-2510.4
643.2	-502.1	363216	-1054.9	723218	-2510.4
643.6	-502.2	363218	-1055.1	723220	-2510.3
644	-502.8	363220	-1055.3	723222	-2510.4
644.4	-503.2	363222	-1054.8	723224	-2510.3
644.8	-503.1	363224	-1055.4	723226	-2510.3
645.2	-502.8	363226	-1055.3	723228	-2511.4
645.6	-502.9	363228	-1054.2	723230	-2510.7
646	-502.7	363230	-1057.2	723232	-2510.5
646.4	-502.6	363232	-1054.8	723234	-2510.5
646.8	-502.4	363234	-1058.7	723236	-2510.5
647.2	-502.3	363236	-1056.5	723238	-2510.5
647.6	-502.1	363238	-1054.8	723240	-2510.4
648	-501.8	363240	-1053.7	723242	-2510.4
648.4	-501.9	363242	-1053.7	723244	-2510.3
648.8	-501.8	363244	-1055.1	723246	-2510.3
649.2	-502.6	363246	-1054.1	723248	-2510.3
649.6	-502.3	363248	-1053.9	723250	-2510.3
650	-502.5	363250	-1053.7	723252	-2510.2
650.4	-502.3	363252	-1054	723254	-2510.4
650.8	-502.3	363254	-1055.3	723256	-2510.3
651.2	-502.3	363256	-1056.7	723258	-2510.2
651.6	-502.4	363258	-1055.1	723260	-2510.3
652	-502.6	363260	-1056.3	723262	-2510.3
652.4	-502.8	363262	-1055.5	723264	-2510.4
652.8	-502.7	363264	-1055	723266	-2510.3
653.2	-502.7	363266	-1055.6	723268	-2510.2
653.6	-502.6	363268	-1054.8	723270	-2510.3
654	-502.4	363270	-1056	723272	-2510.4
654.4	-502.4	363272	-1055.2	723274	-2510.3
654.8	-502.3	363274	-1055.4	723276	-2510.3
655.2	-502.1	363276	-1055.5	723278	-2510.4
655.6	-502.1	363278	-1055.8	723280	-2510.3
656	-502.5	363280	-1056	723282	-2510.3
656.4	-503.7	363282	-1056.4	723284	-2510.4
656.8	-503.8	363284	-1056.6	723286	-2510.2
657.2	-503.8	363286	-1056.9	723288	-2510.2
657.6	-503.6	363288	-1057.4	723290	-2510.3
658	-503.5	363290	-1058.2	723292	-2510.1
658.4	-503.4	363292	-1058.1	723294	-2510.2
658.8	-503.3	363294	-1058.2	723296	-2510.2
659.2	-503.2	363296	-1059	723298	-2510.1
659.6	-502.9	363298	-1058.8	723300	-2510.2
660	-502.9	363300	-1058.6	723302	-2510.4
660.4	-502.8	363302	-1062.7	723304	-2510.1
660.8	-502.6	363304	-1061	723306	-2510.2
661.2	-502.6	363306	-1060.7	723308	-2510.2
661.6	-502.5	363308	-1061.1	723310	-2510.1
662	-502.9	363310	-1060.2	723312	-2510
662.4	-502.7	363312	-1060.2	723314	-2510.2
662.8	-502.5	363314	-1060.1	723316	-2510.2
663.2	-502.4	363316	-1060.6	723318	-2510.2
663.6	-502.3	363318	-1062.5	723320	-2510.2
664	-502.2	363320	-1061.4	723322	-2510.2
664.4	-502.5	363322	-1061	723324	-2510.1
664.8	-502.8	363324	-1060.2	723326	-2510
665.2	-503	363326	-1059.7	723328	-2510.2
665.6	-502.9	363328	-1060.3	723330	-2510
666	-502.8	363330	-1060	723332	-2510
666.4	-503	363332	-1060.2	723334	-2510.1
666.8	-503.1	363334	-1060.8	723336	-2510.1
667.2	-503	363336	-1061.3	723338	-2510
667.6	-503.1	363338	-1060.8	723340	-2509.9
668	-503.7	363340	-1061	723342	-2510.1
668.4	-503.5	363342	-1061.7	723344	-2510
668.8	-503.6	363344	-1064.2	723346	-2510
669.2	-503.5	363346	-1062.4	723348	-2510.1
669.6	-503.5	363348	-1061.6	723350	-2510.2
670	-503.3	363350	-1061.7	723352	-2510.1
670.4	-503.2	363352	-1062.1	723354	-2510.1
670.8	-503.1	363354	-1062.4	723356	-2510.1
671.2	-503.1	363356	-1062.8	723358	-2510.2
671.6	-503	363358	-1063.2	723360	-2510.2
672	-503	363360	-1063.6	723362	-2510.2
672.4	-502.8	363362	-1063.2	723364	-2510.3
672.8	-502.8	363364	-1063.6	723366	-2510.3
673.2	-502.6	363366	-1063.1	723368	-2510.3
673.6	-502.6	363368	-1063.5	723370	-2510.3
674	-503	363370	-1063.5	723372	-2510.3
674.4	-502.9	363372	-1063.2	723374	-2510.3
674.8	-502.8	363374	-1063.2	723376	-2510.3
675.2	-502.8	363376	-1063.1	723378	-2510.8
675.6	-502.6	363378	-1062.8	723380	-2510.2
676	-503.3	363380	-1064.2	723382	-2510.3
676.4	-503.1	363382	-1063.1	723384	-2510.2
676.8	-503	363384	-1064.3	723386	-2510.3
677.2	-503	363386	-1066.1	723388	-2510.4
677.6	-502.9	363388	-1063.3	723390	-2510.4
678	-502.7	363390	-1063.3	723392	-2510.4
678.4	-502.7	363392	-1062.4	723394	-2510.4
678.8	-502.6	363394	-1061.7	723396	-2510.3
679.2	-502.5	363396	-1065	723398	-2510.3
679.6	-502.5	363398	-1064.4	723400	-2510.4
680	-502.5	363400	-1060.3	723402	-2510.3
680.4	-502.3	363402	-1061.6	723404	-2510.3
680.8	-502.2	363404	-1061.9	723406	-2510.3
681.2	-502.3	363406	-1060.3	723408	-2510.3
681.6	-502.3	363408	-1060.2	723410	-2510.3
682	-502.3	363410	-1059.5	723412	-2510.3
682.4	-502.2	363412	-1058.7	723414	-2510.3
682.8	-502.2	363414	-1058.6	723416	-2510.3
683.2	-502.1	363416	-1060.3	723418	-2510.3
683.6	-502.5	363418	-1058.6	723420	-2510.2
684	-502.4	363420	-1058.8	723422	-2510.2
684.4	-502.3	363422	-1059.1	723424	-2510.1
684.8	-502.3	363424	-1058.6	723426	-2510.2
685.2	-502.7	363426	-1059.6	723428	-2510.1
685.6	-502.6	363428	-1059.8	723430	-2510.2
686	-502.7	363430	-1059.9	723432	-2510.1
686.4	-502.7	363432	-1060	723434	-2510.1
686.8	-502.5	363434	-1062	723436	-2510.1
687.2	-502.3	363436	-1061	723438	-2510.2
687.6	-502.1	363438	-1060.8	723440	-2510.1
688	-502.3	363440	-1060.4	723442	-2510
688.4	-502.4	363442	-1060.6	723444	-2510.1
688.8	-502.3	363444	-1059.9	723446	-2510.2
689.2	-502.5	363446	-1059.6	723448	-2510.2
689.6	-502.4	363448	-1060.1	723450	-2510.2
690	-502.5	363450	-1060.2	723452	-2510.2
690.4	-502.3	363452	-1060.3	723454	-2510.3
690.8	-502.2	363454	-1060	723456	-2510.2
691.2	-502.2	363456	-1060.2	723458	-2510.3
691.6	-502.1	363458	-1060	723460	-2510.3
692	-502	363460	-1061.9	723462	-2510
692.4	-502	363462	-1061.5	723464	-2510.1
692.8	-501.9	363464	-1059.7	723466	-2510.2
693.2	-501.7	363466	-1059.1	723468	-2510.3
693.6	-501.6	363468	-1058.6	723470	-2510.3
694	-502	363470	-1058.6	723472	-2510.2
694.4	-501.9	363472	-1058.2	723474	-2510.3
694.8	-501.8	363474	-1058.1	723476	-2510.3
695.2	-501.9	363476	-1058.4	723478	-2510.2
695.6	-501.8	363478	-1058.5	723480	-2510.2
696	-501.7	363480	-1059.7	723482	-2510.3
696.4	-501.6	363482	-1057.1	723484	-2510.3
696.8	-503	363484	-1056.8	723486	-2510.3
697.2	-502.7	363486	-1056.5	723488	-2510.3
697.6	-503.2	363488	-1058.1	723490	-2510.2
698	-503	363490	-1056.7	723492	-2510.2
698.4	-503	363492	-1056.1	723494	-2510.3
698.8	-502.9	363494	-1057.5	723496	-2510.2
699.2	-502.9	363496	-1057.5	723498	-2510.2
699.6	-503.1	363498	-1056.7	723500	-2510.3
700	-503.1	363500	-1054.4	723502	-2510.3
700.4	-502.9	363502	-1054.5	723504	-2510.3
700.8	-502.9	363504	-1054	723506	-2510.3
701.2	-503	363506	-1053.8	723508	-2510.4
701.6	-503.1	363508	-1054	723510	-2510.5
702	-503	363510	-1055.3	723512	-2510.5
702.4	-503	363512	-1054.2	723514	-2510.6
702.8	-503.1	363514	-1055.4	723516	-2510.5
703.2	-502.9	363516	-1054.3	723518	-2510.5
703.6	-503.1	363518	-1054.6	723520	-2510.5
704	-503	363520	-1056.5	723522	-2510.6
704.4	-502.9	363522	-1055.8	723524	-2510.6
704.8	-503	363524	-1055.8	723526	-2510.5
705.2	-502.7	363526	-1056.2	723528	-2510.5
705.6	-502.7	363528	-1055.6	723530	-2510.5
706	-502.5	363530	-1056.9	723532	-2510.5
706.4	-502.4	363532	-1056.8	723534	-2510.6
706.8	-502.4	363534	-1059.4	723536	-2510.6
707.2	-502.8	363536	-1058	723538	-2510.6
707.6	-502.8	363538	-1058.7	723540	-2510.6
708	-503.2	363540	-1057.6	723542	-2510.9
708.4	-503.2	363542	-1057	723544	-2510.8
708.8	-503.1	363544	-1056.3	723546	-2510.7
709.2	-503	363546	-1056	723548	-2510.8
709.6	-502.8	363548	-1054.6	723550	-2510.8
710	-502.6	363550	-1055	723552	-2510.7
710.4	-502.6	363552	-1054.6	723554	-2510.6
710.8	-502.6	363554	-1054.6	723556	-2510.7
711.2	-502.6	363556	-1054.7	723558	-2510.7
711.6	-502.5	363558	-1054.5	723560	-2510.7
712	-502.3	363560	-1054.5	723562	-2510.7
712.4	-502.6	363562	-1055.3	723564	-2510.7
712.8	-502.4	363564	-1055	723566	-2510.6
713.2	-502.6	363566	-1055.7	723568	-2510.6
713.6	-502.9	363568	-1056.1	723570	-2510.8
714	-502.8	363570	-1055.3	723572	-2510.7
714.4	-502.7	363572	-1055.2	723574	-2510.7
714.8	-502.5	363574	-1055.6	723576	-2510.6
715.2	-502.8	363576	-1055.4	723578	-2510.7
715.6	-503.1	363578	-1055.4	723580	-2510.6
716	-502.9	363580	-1055.4	723582	-2510.7
716.4	-502.9	363582	-1054.9	723584	-2510.5
716.8	-502.7	363584	-1055.3	723586	-2510.6
717.2	-502.9	363586	-1055.2	723588	-2510.6
717.6	-502.9	363588	-1055.5	723590	-2510.5
718	-503.2	363590	-1055	723592	-2510.6
718.4	-503	363592	-1055.3	723594	-2510.7
718.8	-502.9	363594	-1055.7	723596	-2510.7
719.2	-502.8	363596	-1056.6	723598	-2510.6
719.6	-502.9	363598	-1055.6	723600	-2510.6
720	-503.2	363600	-1054.6	723602	-2510.6
720.4	-503.1	363602	-1054.2	723604	-2510.4
720.8	-503	363604	-1054.2	723606	-2510.4
721.2	-502.9	363606	-1054.1	723608	-2510.4
721.6	-502.7	363608	-1053.4	723610	-2510.4
722	-502.6	363610	-1054.3	723612	-2510.4
722.4	-502.5	363612	-1053.1	723614	-2510.5
722.8	-502.3	363614	-1052.9	723616	-2510.4
723.2	-502.2	363616	-1052.7	723618	-2510.4
723.6	-502.2	363618	-1053.1	723620	-2510.4
724	-502.3	363620	-1053.8	723622	-2510.4
724.4	-502.5	363622	-1054.5	723624	-2510.4
724.8	-502.3	363624	-1055.3	723626	-2510.4
725.2	-502.4	363626	-1053	723628	-2510.4
725.6	-502.3	363628	-1053.2	723630	-2510.4
726	-502.1	363630	-1053	723632	-2510.4
726.4	-501.9	363632	-1052.9	723634	-2510.4
726.8	-501.9	363634	-1052.5	723636	-2510.3
727.2	-502.2	363636	-1052.6	723638	-2510.3
727.6	-502	363638	-1052.4	723640	-2510.3
728	-502.4	363640	-1052	723642	-2510.3
728.4	-502.3	363642	-1051.6	723644	-2510.2
728.8	-502.4	363644	-1054.7	723646	-2510.3
729.2	-502.3	363646	-1051.3	723648	-2510.3
729.6	-502.3	363648	-1053.8	723650	-2510.4
730	-502.1	363650	-1052.1	723652	-2510.3
730.4	-502.7	363652	-1052.6	723654	-2510.3
730.8	-502.6	363654	-1050.7	723656	-2510.3
731.2	-502.5	363656	-1052.8	723658	-2510.3
731.6	-502.5	363658	-1050.7	723660	-2510.2
732	-502.4	363660	-1050.1	723662	-2510.4
732.4	-502.3	363662	-1050.3	723664	-2510.2
732.8	-502.5	363664	-1049.8	723666	-2510.3
733.2	-502.3	363666	-1050.2	723668	-2510.3
733.6	-502.2	363668	-1048.9	723670	-2510.3
734	-502	363670	-1050	723672	-2510.3
734.4	-501.9	363672	-1050	723674	-2510.3
734.8	-501.7	363674	-1049	723676	-2510.3
735.2	-501.6	363676	-1048.4	723678	-2510.3
735.6	-502	363678	-1048.7	723680	-2510.2
736	-502.2	363680	-1048.7	723682	-2510.3
736.4	-502.2	363682	-1051.6	723684	-2510.3
736.8	-502.1	363684	-1049.6	723686	-2510.4
737.2	-502.4	363686	-1049.8	723688	-2510.3
737.6	-502.3	363688	-1049.9	723690	-2510.4
738	-502.1	363690	-1049.1	723692	-2510.4
738.4	-502.1	363692	-1048.6	723694	-2510.4
738.8	-502.2	363694	-1049.4	723696	-2510.4
739.2	-502.1	363696	-1048.8	723698	-2510.4
739.6	-502.5	363698	-1048.9	723700	-2510.4
740	-503.7	363700	-1050.4	723702	-2510.5
740.4	-504.1	363702	-1051	723704	-2510.4
740.8	-503.8	363704	-1050.5	723706	-2510.4
741.2	-503.9	363706	-1050.7	723708	-2510.4
741.6	-503.8	363708	-1051.5	723710	-2510.6
742	-503.5	363710	-1052.3	723712	-2510.5
742.4	-503.4	363712	-1052.4	723714	-2510.4
742.8	-503.4	363714	-1052.9	723716	-2510.4
743.2	-503.4	363716	-1053.3	723718	-2510.5
743.6	-503.4	363718	-1053.6	723720	-2510.4
744	-503.6	363720	-1053.9	723722	-2510.4
744.4	-503.5	363722	-1054.2	723724	-2510.4
744.8	-503.6	363724	-1054.8	723726	-2510.5
745.2	-503.4	363726	-1055.5	723728	-2510.6
745.6	-503.6	363728	-1055.8	723730	-2510.5
746	-503.5	363730	-1054.8	723732	-2510.5
746.4	-503.3	363732	-1054.2	723734	-2510.3
746.8	-503.2	363734	-1054.2	723736	-2510.4
747.2	-503.2	363736	-1055	723738	-2510.5
747.6	-503	363738	-1055.3	723740	-2510.4
748	-502.8	363740	-1055.1	723742	-2510.6
748.4	-502.8	363742	-1054	723744	-2510.5
748.8	-502.9	363744	-1052.3	723746	-2510.5
749.2	-503.6	363746	-1051.8	723748	-2510.4
749.6	-503.6	363748	-1052	723750	-2510.5
750	-504.1	363750	-1051.5	723752	-2510.5
750.4	-504.1	363752	-1050.3	723754	-2510.5
750.8	-504.2	363754	-1050.5	723756	-2510.5
751.2	-504.1	363756	-1050.7	723758	-2510.5
751.6	-503.9	363758	-1050.2	723760	-2510.4
752	-503.9	363760	-1051.7	723762	-2510.6
752.4	-503.7	363762	-1051.7	723764	-2510.6
752.8	-503.9	363764	-1051.5	723766	-2510.5
753.2	-503.7	363766	-1051.6	723768	-2510.4
753.6	-503.7	363768	-1051.4	723770	-2510.5
754	-503.5	363770	-1051.4	723772	-2510.6
754.4	-503.4	363772	-1051.7	723774	-2510.6
754.8	-503.2	363774	-1051.2	723776	-2510.5
755.2	-503.4	363776	-1051.4	723778	-2510.6
755.6	-503.2	363778	-1051.5	723780	-2510.6
756	-503.2	363780	-1051.3	723782	-2510.6
756.4	-503.2	363782	-1052.1	723784	-2510.6
756.8	-503.3	363784	-1052.6	723786	-2510.6
757.2	-503.1	363786	-1054.8	723788	-2510.5
757.6	-503	363788	-1053.2	723790	-2510.6
758	-502.9	363790	-1053.3	723792	-2510.5
758.4	-502.7	363792	-1053.7	723794	-2510.6
758.8	-502.6	363794	-1053.7	723796	-2510.6
759.2	-503.3	363796	-1054.2	723798	-2510.6
759.6	-503.6	363798	-1054.7	723800	-2510.6
760	-503.4	363800	-1054.4	723802	-2510.6
760.4	-503.2	363802	-1054.9	723804	-2510.6
760.8	-503	363804	-1055.1	723806	-2510.7
761.2	-502.8	363806	-1055.5	723808	-2510.6
761.6	-503	363808	-1055.8	723810	-2510.7
762	-502.9	363810	-1055.4	723812	-2510.6
762.4	-502.7	363812	-1054.5	723814	-2510.8
762.8	-502.5	363814	-1054.2	723816	-2510.7
763.2	-502.8	363816	-1053.9	723818	-2510.5
763.6	-502.6	363818	-1053.6	723820	-2510.5
764	-502.7	363820	-1054.2	723822	-2510.6
764.4	-502.5	363822	-1054.7	723824	-2510.7
764.8	-502.4	363824	-1055	723826	-2510.7
765.2	-502.3	363826	-1056.7	723828	-2510.6
765.6	-502.3	363828	-1057.6	723830	-2510.7
766	-502.3	363830	-1057	723832	-2510.6
766.4	-502.3	363832	-1056.5	723834	-2510.6
766.8	-502.3	363834	-1056.3	723836	-2510.7
767.2	-502.3	363836	-1056.7	723838	-2510.7
767.6	-502.3	363838	-1056.7	723840	-2510.6
768	-502.2	363840	-1056.9	723842	-2510.7
768.4	-502.5	363842	-1057	723844	-2510.8
768.8	-502.4	363844	-1057.2	723846	-2510.8
769.2	-502.2	363846	-1058	723848	-2510.8
769.6	-502.1	363848	-1059.3	723850	-2510.7
770	-502.1	363850	-1059.3	723852	-2510.7
770.4	-502.3	363852	-1058.9	723854	-2510.7
770.8	-502.3	363854	-1058.5	723856	-2510.8
771.2	-502.2	363856	-1058.6	723858	-2510.7
771.6	-502.3	363858	-1058.7	723860	-2510.8
772	-502.8	363860	-1059.3	723862	-2510.7
772.4	-502.7	363862	-1060.5	723864	-2510.8
772.8	-502.6	363864	-1058	723866	-2510.8
773.2	-502.7	363866	-1059.4	723868	-2510.8
773.6	-502.5	363868	-1057.4	723870	-2510.9
774	-502.4	363870	-1057	723872	-2510.7
774.4	-502.3	363872	-1056.9	723874	-2510.7
774.8	-502.2	363874	-1056.6	723876	-2510.6
775.2	-502.1	363876	-1057.6	723878	-2510.8
775.6	-502.2	363878	-1058.8	723880	-2510.8
776	-502.1	363880	-1057.6	723882	-2510.7
776.4	-501.9	363882	-1056.8	723884	-2510.8
776.8	-502.5	363884	-1055.9	723886	-2510.8
777.2	-502.8	363886	-1056	723888	-2510.7
777.6	-502.5	363888	-1056	723890	-2510.7
778	-502.4	363890	-1058.4	723892	-2510.8
778.4	-502.4	363892	-1055.6	723894	-2510.7
778.8	-502.3	363894	-1054.8	723896	-2510.7
779.2	-502.3	363896	-1054.6	723898	-2510.8
779.6	-502.2	363898	-1054.4	723900	-2510.7
780	-503.2	363900	-1054.6	723902	-2510.8
780.4	-503.2	363902	-1055.9	723904	-2510.8
780.8	-503.3	363904	-1055.6	723906	-2510.7
781.2	-503.2	363906	-1053.9	723908	-2510.8
781.6	-503.2	363908	-1052.6	723910	-2510.7
782	-503.1	363910	-1052	723912	-2510.7
782.4	-502.9	363912	-1052.1	723914	-2510.7
782.8	-502.8	363914	-1051.2	723916	-2510.7
783.2	-502.7	363916	-1051.3	723918	-2510.7
783.6	-502.6	363918	-1051.5	723920	-2510.7
784	-502.4	363920	-1051.1	723922	-2510.7
784.4	-502.4	363922	-1051.1	723924	-2510.7
784.8	-502.2	363924	-1050.3	723926	-2510.8
785.2	-502.3	363926	-1050.1	723928	-2510.8
785.6	-502.6	363928	-1051.2	723930	-2510.7
786	-502.4	363930	-1050	723932	-2510.8
786.4	-502.3	363932	-1049.6	723934	-2510.7
786.8	-502.3	363934	-1050	723936	-2510.7
787.2	-502.5	363936	-1051.6	723938	-2510.7
787.6	-502.3	363938	-1050.5	723940	-2510.6
788	-502.2	363940	-1050.5	723942	-2510.7
788.4	-502.1	363942	-1053.2	723944	-2510.6
788.8	-502.6	363944	-1053	723946	-2510.5
789.2	-502.5	363946	-1052.9	723948	-2510.6
789.6	-502.4	363948	-1052	723950	-2510.6
790	-502.3	363950	-1051.1	723952	-2510.7
790.4	-502.2	363952	-1051.1	723954	-2510.5
790.8	-502	363954	-1053.6	723956	-2510.6
791.2	-501.8	363956	-1050.5	723958	-2510.6
791.6	-502	363958	-1049.9	723960	-2510.7
792	-502	363960	-1053.1	723962	-2510.6
792.4	-502.1	363962	-1051.8	723964	-2510.7
792.8	-502	363964	-1049.6	723966	-2510.6
793.2	-502.3	363966	-1049.6	723968	-2510.7
793.6	-502.4	363968	-1049.5	723970	-2510.8
794	-502.6	363970	-1049.8	723972	-2510.6
794.4	-503.3	363972	-1051.1	723974	-2510.6
794.8	-503.9	363974	-1051.8	723976	-2510.6
795.2	-503.7	363976	-1051.9	723978	-2510.7
795.6	-503.7	363978	-1050.1	723980	-2510.5
796	-503.6	363980	-1050.3	723982	-2510.7
796.4	-503.5	363982	-1051.5	723984	-2510.6
796.8	-503.3	363984	-1050.2	723986	-2510.5
797.2	-503.5	363986	-1049.5	723988	-2510.7
797.6	-503.3	363988	-1052.1	723990	-2510.7
798	-503.4	363990	-1050.1	723992	-2510.7
798.4	-503.3	363992	-1050.9	723994	-2510.7
798.8	-503.3	363994	-1050.8	723996	-2510.7
799.2	-503.1	363996	-1049.5	723998	-2510.7
799.6	-503.1	363998	-1049.1	724000	-2510.6
[truncated: 1,046,576+ more rows]

## Sheet: Figure 2d
	Δη/Δlogj	η@2000 mA cm-2
NbS2	212.9	360
Ni2P/NF	403.15	417
α-MoB2	269.6	413
Nano-KFO/NF	132.44	340
F-Co2P/Fe2P/IF	105.55	300
Ta/TaS2	58	400
This work	32.5	320

## Sheet: Figure 2e
	j(mA cm-2)	Time (h)
This work	2500	100
Ni2P/NF	2500	6
α-MoB2	2000	0.27
Nano-KFO/NF	2000	10
F-Co2P/Fe2P/IF	1500	60
Ta TaS2	1000	10

## Sheet: Figure 3c
Equivalent refractive index	Relectivity	Angle	Relectivity
1.408	1	80	1
1.40831	0.99886	75	0.996
1.40831	0.98726	60	0.994
1.40832	0.97523	55	0.991
1.40833	0.96042	53.68	0.99
1.40834	0.94468	53.6	0.806
1.40835	0.93864	53.58	0.701
1.40836	0.92986	53.55	0.634
1.40837	0.92486	53.42	0.532
1.40838	0.91686	53.33	0.459
1.40839	0.91223	53.15	0.382
1.40843	0.89663	52.97	0.325
1.40847	0.88068	52.8	0.268
1.40851	0.86877	52.53	0.227
1.40858	0.84886	52.35	0.2
1.40865	0.83182	52	0.17
1.40871	0.81705	51.73	0.141
1.40878	0.80455	51.377	0.115
1.40885	0.79318	50.933	0.093
1.40891	0.78182	50.4	0.072
1.40898	0.77046	49.955	0.056
1.40906	0.76023	49.33	0.043
1.40915	0.74773	48.53	0.0295
1.40923	0.7375	47.64	0.018
1.40932	0.72727	46.577	0.009
1.40943	0.71591	45.24	0.0023
1.40954	0.70341	44.44	0.0021
1.40965	0.69318	40	0.002
1.40975	0.68409	35	0.0018
1.40988	0.67273	30	0.0016
1.41003	0.66136	25	0.0012
1.41012	0.65341	20	0.0009
1.41023	0.64546
1.41034	0.63636
1.41045	0.62841
1.41056	0.62159
1.41071	0.61136
1.41084	0.60455
1.411	0.59546

## Sheet: Figure 3d
CuMo6S8		Pt/C
-0.001	7075	0.0305	6867
-0.004	7056	0.0265	6866
-0.008	7059	0.0238	6875
-0.015	7067	0.0212	6867
-0.02	7075	0.0185	6866
-0.024	7012	0.0145	6867
-0.028	7075	0.0105	6867.5
-0.036	7067	0.0051	6859
-0.039	6999	0.002	6867
-0.044	7067	-0.001	6875
-0.047	7051	-0.004	6856
-0.049	7065	-0.008	6859
-0.053	7059	-0.015	6867
-0.057	7067	-0.02	6875
-0.063	7078	-0.024	6851
-0.065	7082	-0.028	6875
-0.071	7051	-0.036	6867
-0.076	7067	-0.039	6851
-0.08	7076	-0.044	6867
-0.084	7059	-0.047	6851
-0.086	7067	-0.049	6867
-0.088	7075	-0.053	6859
-0.09	7012	-0.057	6867
-0.092	7065	-0.063	6867
-0.094	7059	-0.065	6882
-0.096	7067	-0.071	6851
-0.098	7051	-0.076	6867
-0.1	7067	-0.08	6867
-0.102	7076	-0.084	6859
-0.104	7075	-0.089	6859
-0.106	7056	-0.092	6858
-0.108	7059	-0.093	6899
-0.11	7067	-0.094	6932
-0.112	7059	-0.095	6967
-0.114	7067	-0.096	7063
-0.116	7078	-0.097	7390
-0.118	7072	-0.097	7721
-0.12	7065	-0.098	8353
-0.122	7079	-0.099	8584
-0.124	7067	-0.1	8673
-0.126	7067	-0.101	8602
-0.128	7076	-0.102	8595
-0.13	7075	-0.103	8587
-0.132	7056	-0.104	8565
-0.134	7159	-0.105	8559
-0.136	7167	-0.106	8561
-0.138	7179	-0.107	8565
-0.14	7067	-0.108	8573
-0.142	7167	-0.109	8580
-0.144	7176	-0.11	8576
-0.146	7095	-0.111	8501
-0.148	7156	-0.112	8532
-0.15	7079	-0.113	8543
-0.152	7067	-0.114	8555
-0.154	7067	-0.115	8561
-0.156	7076	-0.116	8577
-0.158	7075	-0.117	8581
-0.16	7056	-0.118	8556
-0.162	7159	-0.119	8566
-0.164	7082	-0.12	8516
-0.166	7051	-0.121	8586
-0.168	7167	-0.122	8536
-0.17	7176	-0.123	8543
-0.172	7259	-0.124	8555
-0.174	7267	-0.125	8532
-0.176	7389	-0.126	8559
-0.178	7566	-0.127	8567
-0.18	7868	-0.128	8575
-0.182	8189	-0.129	8556
-0.184	8743	-0.13	8501
-0.186	9056	-0.131	8532
-0.188	9454	-0.132	8543
-0.19	9876	-0.133	8555
-0.192	9839	-0.134	8561
-0.194	9776	-0.136	8577
-0.196	9716	-0.138	8575
-0.198	9776	-0.14	8556
-0.2	9798	-0.142	8559
-0.202	9776	-0.144	8567
-0.204	9776	-0.146	8575
-0.206	9806	-0.148	8551
-0.208	9796	-0.15	8575
-0.21	9675	-0.152	8561
-0.212	9667	-0.154	8565
-0.214	9645	-0.156	8573
-0.216	9678	-0.158	8580
-0.218	9656	-0.16	8576
		-0.162	8501
		-0.164	8532
		-0.166	8543
		-0.168	8559
		-0.17	8567
		-0.172	8575
		-0.174	8556
		-0.176	8559
		-0.178	8567
		-0.18	8575
		-0.182	8551
		-0.184	8575
		-0.186	8555
		-0.188	8532
		-0.19	8559
		-0.192	8567
		-0.194	8575
		-0.196	8556
		-0.198	8501
		-0.2	8532
		-0.22	8543

[truncated: 7 more sheets: Figure 3e, Figure 3f, Figure 4c, Figure 4f, Figure 4g, Figure 5e, Figure 5f]
