# Supplementary material for: Dual interfacial engineering of a Chevrel phase electrode material for stable hydrogen evolution at 2500 mA cm−2
Source: Nat Commun. 2022 Oct 26;13:6382. doi: 10.1038/s41467-022-34121-y (PMC9605970; doi:10.1038/s41467-022-34121-y)
Supplement: Supplementary file 6 — Source Data [file 41467_2022_34121_MOESM6_ESM.zip › Source Data/Source Data-Supplementray Information.xlsx]

## Sheet: SI Fig.3
Fig. 3c					Fig. 3d
	Before grinding	After grinding				Before grinding	After grinding
2 Theta (°)	Intensity	Intensity			Raman shift (cm-1)	Intensity	Intensity
10	170	139			99.819	499.646	694.163
10.0205	153	138			100.948	550.331	681.703
10.0411	155	109			102.075	544.813	729.133
10.0616	153	137			103.203	548.187	776.741
10.0822	135	114			104.329	537.623	775.315
10.1027	134	131			105.458	560.569	803.909
10.1232	175	108			106.584	567.826	744.575
10.1438	154	150			107.712	532.965	762.636
10.1643	144	124			108.837	528.022	807.053
10.1849	150	132			109.965	551.239	805.533
10.2054	147	112			111.091	555.036	810.905
10.226	133	136			112.218	519.965	844.333
10.2465	145	114			113.343	565.866	828.276
10.267	158	123			114.47	572.886	840.302
10.2876	158	124			115.595	576.288	869.813
10.3081	141	119			116.722	577.848	890.358
10.3287	151	135			117.847	589.894	901.915
10.3492	134	125			118.973	614.157	950.136
10.3697	136	134			120.098	640.029	1036.62
10.3903	143	145			121.222	618.294	1087.63
10.4108	126	139			122.348	643.835	1015.91
10.4314	116	138			123.472	627.133	996.713
10.4519	115	124			124.598	652.356	974.056
10.4724	134	118			125.722	663.463	949.742
10.493	142	139			126.848	672.762	993.239
10.5135	126	109			127.971	661.145	1069.52
10.5341	127	129			129.096	682.576	991.512
10.5546	123	137			130.22	650.183	1032.95
10.5751	151	103			131.343	687.125	1029.42
10.5957	149	122			132.468	679.003	1039.74
10.6162	125	118			133.59	681.266	1043.31
10.6368	149	105			134.715	671.507	1103.71
10.6573	99	104			135.838	718.599	1076.79
10.6779	128	109			136.962	727.925	1080.99
10.6984	164	137			138.084	727.105	1107.64
10.7189	128	105			139.206	743.587	1144.64
10.7395	133	125			140.33	768.741	1220.96
10.76	139	126			141.452	734.063	1278.37
10.7806	135	112			142.576	786.671	1310.04
10.8011	130	113			143.697	738.365	1312.64
10.8216	108	135			144.819	782.331	1419.33
10.8422	136	128			145.942	804.035	1311.2
10.8627	123	115			147.063	813.791	1394.24
10.8833	126	129			148.186	774.155	1324.11
10.9038	131	117			149.307	753.407	1218.46
10.9243	126	139			150.428	773.704	1159.05
10.9449	120	118			151.551	773.696	1203.84
10.9654	121	118			152.671	748.274	1209.65
10.986	121	127			153.794	753.674	1152.46
11.0065	112	93			154.914	733.62	1127.77
11.027	112	124			156.034	688.041	1109.92
11.0476	120	103			157.156	726.192	1105.71
11.0681	124	104			158.276	755.892	1055.12
11.0887	129	131			159.395	706.893	1076.3
11.1092	123	118			160.517	690.296	1126.45
11.1298	130	92			161.636	723.277	1035.81
11.1503	128	119			162.756	699.583	1017.06
11.1708	110	123			163.877	674.042	1024.01
11.1914	122	122			164.996	741.039	1034.43
11.2119	113	121			166.117	689.647	1026
11.2325	119	122			167.235	688.02	1062.14
11.253	102	123			168.354	672.68	1026.05
11.2735	128	123			169.474	722.524	1084.13
11.2941	125	117			170.593	744.823	1121.33
11.3146	125	107			171.711	725.792	1154.79
11.3352	107	131			172.831	804.36	1152.05
11.3557	130	112			173.949	786.673	1156.07
11.3762	125	100			175.067	782.573	1168.67
11.3968	123	126			176.186	774.991	1154.04
11.4173	119	118			177.304	791.365	1149.8
11.4379	122	104			178.421	778.751	1135.38
11.4584	138	130			179.541	747.469	1173.75
11.4789	119	113			180.658	748.676	1211.85
11.4995	108	114			181.775	758.371	1263.17
11.52	122	131			182.894	798.581	1249.46
11.5406	122	119			184.01	821.501	1237.22
11.5611	134	119			185.127	776.199	1229.96
11.5817	126	102			186.245	780.028	1172.08
11.6022	115	126			187.362	761.739	1160.12
11.6227	114	95			188.478	772.255	1096.25
11.6433	115	117			189.594	769.35	1095.06
11.6638	150	118			190.712	724.502	1055.4
11.6844	123	125			191.828	722.016	1054.56
11.7049	106	127			192.943	702.861	1117.53
11.7254	111	97			194.061	705.659	1079.71
11.746	123	110			195.176	728.615	1068.72
11.7665	116	102			196.291	711.253	1056.08
11.7871	132	113			197.406	715.679	1053.59
11.8076	106	115			198.523	705.024	1047.93
11.8281	130	98			199.638	682.724	1074.24
11.8487	119	120			200.753	717.416	1023.88
11.8692	117	104			201.87	708.751	1040.5
11.8898	135	134			202.984	701.905	998.666
11.9103	111	114			204.098	711.87	1055.32
11.9308	133	121			205.212	725.202	1073.35
11.9514	131	107			206.328	726.783	1004.36
11.9719	136	109			207.442	728.244	993.721
11.9925	117	130			208.556	712.875	1036.45
12.013	109	100			209.67	699.093	972.636
12.0336	136	100			210.785	685.316	1032.45
12.0541	114	114			211.899	706.651	964.327
12.0746	126	122			213.012	686.51	986.538
12.0952	145	107			214.125	709.951	999.022
12.1157	124	101			215.24	688.645	981.572
12.1363	125	122			216.353	664.163	985.776
12.1568	121	130			217.465	714.89	1011.57
12.1773	125	88			218.578	695.474	973.553
12.1979	121	129			219.692	734.475	997.239
12.2184	130	122			220.805	739.878	988.936
12.239	113	129			221.917	716.65	987.211
12.2595	115	110			223.029	710.023	961.973
12.28	130	130			224.143	716.702	958.442
12.3006	119	138			225.254	735.045	946.467
12.3211	118	125			226.366	681.351	922.681
12.3417	132	121			227.478	677.837	947.276
12.3622	113	124			228.589	657.519	931.603
12.3827	130	146			229.702	615.387	944.232
12.4033	128	110			230.813	620.007	925.086
12.4238	138	131			231.924	631.225	892.639
12.4444	129	132			233.035	614.018	913.589
12.4649	137	112			234.148	623.511	889.626
12.4855	127	121			235.258	574.711	872.395
12.506	136	115			236.369	555.989	900.068
12.5265	127	127			237.479	555.622	866.191
12.5471	129	112			238.589	576.873	850.52
12.5676	132	139			239.701	584.775	854.64
12.5882	129	150			240.811	551.1	813.896
12.6087	125	135			241.921	538.959	834.335
12.6292	126	121			243.03	561.54	805.093
12.6498	127	117			244.14	545.933	797.355
12.6703	136	119			245.249	543.531	794.625
12.6909	135	104			246.361	587.308	773.903
12.7114	134	134			247.47	545.323	802.687
12.7319	129	147			248.579	551.229	752.787
12.7525	125	130			249.687	563.801	754.038
12.773	139	106			250.796	525.569	778.47
12.7936	107	113			251.905	540.06	753.844
12.8141	119	134			253.015	538.277	785.145
12.8346	137	111			254.123	536.623	754.129
12.8552	164	141			255.232	510.445	762.491
12.8757	134	129			256.34	533.552	741.216
12.8963	158	129			257.447	520.537	760.884
12.9168	158	133			258.555	497.613	719.69
12.9374	156	169			259.665	514.027	786.789
12.9579	128	144			260.772	507.376	758.67
12.9784	158	130			261.88	513.809	748.686
12.999	160	146			262.987	516.95	778.214
13.0195	151	147			264.094	528.336	794.798
13.0401	154	158			265.201	515.198	778.743
13.0606	172	158			266.308	513.661	798.992
13.0811	149	154			267.417	528.665	771.729
13.1017	147	155			268.523	515.876	788.972
13.1222	161	160			269.63	504.809	791.498
13.1428	171	160			270.736	526.717	803.97
13.1633	168	137			271.842	517.418	846.205
13.1838	172	133			272.948	551.021	853.747
13.2044	204	152			274.054	525.245	889.33
13.2249	192	165			275.16	544.023	972.852
13.2455	158	163			276.265	576.014	1097.72
13.266	183	176			277.373	576.482	1303.78
13.2865	171	176			278.478	667.995	1526.42
13.3071	166	178			279.583	718.018	1815.55
13.3276	192	160			280.689	829.363	1701.69
13.3482	196	180			281.794	912.548	1411.94
13.3687	188	172			282.898	965.985	1188.52
13.3893	196	190			284.003	916.651	1044.69
13.4098	193	191			285.108	810.899	1018.77
13.4303	219	206			286.212	655.183	942.697
13.4509	232	176			287.316	605.723	927.943
13.4714	228	208			288.423	579.417	884.607
13.492	251	179			289.527	566.266	831.081
13.5125	248	213			290.631	564.608	834.053
13.533	269	209			291.734	546.156	820.35
13.5536	257	214			292.838	555.921	833.294
13.5741	284	251			293.942	539.029	816.357
13.5947	319	270			295.045	543.784	791.143
13.6152	310	266			296.148	556.882	789.153
13.6357	295	310			297.251	576.636	803.643
13.6563	305	293			298.354	553.159	822.902
13.6768	393	322			299.457	532.943	846.888
13.6974	399	316			300.56	610.515	809.405
13.7179	380	356			301.663	538.633	842.995
13.7384	438	385			302.765	546.247	850.092
13.759	441	431			303.867	528.974	870.455
13.7795	499	461			304.97	533.203	841.527
13.8001	510	470			306.074	547.369	835.835
13.8206	581	492			307.176	536.894	833.532
13.8412	565	559			308.277	567.671	834.516
13.8617	675	595			309.379	550.787	882.991
13.8822	686	628			310.481	540.508	862.326
13.9028	748	689			311.582	584.356	875.882
13.9233	821	777			312.683	534.537	858.155
13.9439	833	875			313.785	582.957	859.967
13.9644	1001	922			314.886	577.155	873.179
13.9849	1084	1009			315.986	571.295	863.68
14.0055	1180	1129			317.087	583.371	849.509
14.026	1210	1247			318.188	579.199	814.471
14.0466	1337	1309			319.288	586.525	854.241
14.0671	1579	1486			320.389	587.476	890.818
14.0876	1683	1675			321.489	573.953	865.872
14.1082	1829	1849			322.589	581.597	866.82
14.1287	1899	1986			323.689	571.458	866.092
14.1493	2302	2290			324.789	562.941	894.366
14.1698	2450	2425			325.889	593.192	908.036
14.1903	2662	2729			326.988	589.434	920.099
14.2109	2961	3059			328.088	596.951	974.123
14.2314	3358	3341			329.187	609.302	912.39
14.252	3596	3715			330.286	602.37	936.246
14.2725	3996	4163			331.385	619.71	978.097
14.2931	4269	4671			332.484	603.411	989.69
14.3136	4785	5193			333.583	619.492	1016.06
14.3341	5236	5908			334.681	661.528	974.942
14.3547	5752	6724			335.78	626.481	996.749
14.3752	6208	7307			336.878	649.532	1028.25
14.3958	6816	8090			337.977	617.829	1003.12
14.4163	7143	8860			339.075	660.328	987.506
14.4368	7653	9745			340.173	681.817	1004.07
14.4574	8002	10317			341.271	688.68	981.708
14.4779	8402	11190			342.368	676.034	1040.21
14.4985	8587	11050			343.464	698.892	1045.33
14.519	9108	10458			344.561	673.178	1022.98
14.5395	9352	9148			345.659	718.676	1037.92
14.5601	9668	7311			346.756	783.662	1056.18
14.5806	9708	5465			347.853	733.732	1074.5
14.6012	9787	4086			348.95	711.353	1201.55
14.6217	9476	3050			350.047	763.563	1086.92
14.6422	9262	2375			351.144	778.543	1108.5
14.6628	8839	1804			352.24	759.463	1126.73
14.6833	8054	1547			353.337	777.671	1143.15
14.7039	7198	1262			354.433	795.816	1154.46
14.7244	6099	1081			355.529	787.849	1202.89
14.745	4975	854			356.625	787.841	1241.33
14.7655	3956	796			357.721	833.138	1213.12
14.786	3329	712			358.817	826.31	1275.77
14.8066	2555	634			359.913	879.445	1349.85
14.8271	2009	599			361.006	893.605	1391.68
14.8477	1612	518			362.101	943.507	1527.68
14.8682	1326	471			363.197	974.073	1530.87
14.8887	1059	432			364.292	990.186	1663.59
14.9093	986	422			365.387	1072.81	1888.26
14.9298	816	387			366.482	1131.07	2044.19
14.9504	729	358			367.576	1166.43	2365.82
14.9709	681	303			368.671	1264.57	2723.27
14.9914	591	338			369.766	1389.66	3502.06
15.012	529	274			370.86	1620.73	4439.76
15.0325	479	283			371.952	1799.28	5834.08
15.0531	447	228			373.046	2180.31	7967.25
15.0736	409	250			374.14	2700.54	10213.4
15.0941	426	240			375.234	3459.56	11566.7
15.1147	364	220			376.328	4624.13	10692.3
15.1352	316	207			377.421	6588.31	7845.8
15.1558	340	199			378.515	8137.65	4902.29
15.1763	315	190			379.608	8103.91	3396.83
15.1969	292	186			380.699	6357.46	2619.58
15.2174	243	167			381.792	4413.62	2215.83
15.2379	236	190			382.885	2922.66	1978.9
15.2585	262	158			383.978	1966.57	1892.33
15.279	218	179			385.071	1578.57	1787.17
15.2996	228	152			386.163	1291.95	1830.11
15.3201	222	128			387.255	1185.77	1846.16
15.3406	204	137			388.348	1111.7	1887.61
15.3612	186	157			389.438	1101.32	2138.17
15.3817	157	132			390.53	1127.48	2372.59
15.4023	192	139			391.622	1240.75	2855.24
15.4228	153	125			392.713	1273.13	3479.92
15.4433	158	114			393.805	1457.45	4265.66
15.4639	141	108			394.897	1606.87	5334.27
15.4844	168	111			395.986	1895.46	6772.78
15.505	150	112			397.077	2405.33	8533.9
15.5255	129	93			398.168	2951.58	11178.9
15.546	122	104			399.259	3940.38	14700.7
15.5666	130	108			400.35	5482.44	18658.6
15.5871	128	89			401.441	8235.52	20893.5
15.6077	136	115			402.529	13256.8	18829.6
15.6282	128	101			403.62	20270.2	13516.2
15.6488	116	105			404.71	25467.9	8845.87
15.6693	134	104			405.8	23081.6	6036.22
15.6898	122	101			406.89	15533.4	4437.41
15.7104	116	117			407.978	9248.01	3668.19
15.7309	114	93			409.068	5577.76	3018.17
15.7515	102	109			410.158	3843.52	2682.14
15.772	95	84			411.247	2805.53	2319.81
15.7925	102	96			412.337	2228.76	2143.51
15.8131	99	93			413.424	1786.25	1974.84
15.8336	98	100			414.513	1572.67	1953.04
15.8542	98	83			415.602	1417.78	1919.96
15.8747	86	89			416.691	1398.57	1854.66
15.8952	99	90			417.78	1265.57	1842.09
15.9158	105	79			418.867	1241.28	1785.96
15.9363	88	92			419.955	1205.63	1726.41
15.9569	88	85			421.044	1192.32	1727.86
15.9774	86	77			422.132	1159.61	1724.48
15.9979	98	100			423.218	1223.37	1732.45
16.0185	88	79			424.306	1155.12	1700.2
16.039	102	87			425.394	1198.06	1658.32
16.0596	80	86			426.481	1168.53	1681.11
16.0801	86	79			427.567	1160.03	1755.72
16.1007	73	92			428.655	1208.17	1759.01
16.1212	87	74			429.742	1228.88	1779.85
16.1417	100	72			430.829	1236.55	1816.56
16.1623	101	65			431.914	1211.6	1890.26
16.1828	69	68			433.001	1269.14	1877.57
16.2034	100	80			434.088	1258.26	1950.73
16.2239	73	70			435.175	1323.45	1970.19
16.2444	73	77			436.259	1331.65	1966.91
16.265	83	67			437.346	1380.36	2039.97
16.2855	82	77			438.432	1360.85	2121.07
16.3061	71	70			439.518	1427.43	2172.67
16.3266	73	74			440.602	1498.84	2252.99
16.3471	73	80			441.688	1537.6	2266.06
16.3677	82	87			442.774	1608.49	2375.62
16.3882	84	69			443.86	1615.6	2401.76
16.4088	72	80			444.943	1719.41	2296.52
16.4293	73	87			446.029	1788.53	2394.8
16.4498	80	74			447.114	1800.55	2272.24
16.4704	69	70			448.197	1760.79	2164.86
16.4909	80	77			449.282	1755.1	2170.68
16.5115	85	72			450.367	1736.83	2070.79
16.532	81	67			451.452	1691.6	2062.68
16.5526	82	95			452.535	1579.26	2028.8
16.5731	77	66			453.619	1600.45	2028.26
16.5936	85	82			454.704	1523.71	1955.15
16.6142	77	73			455.786	1530.17	1937.53
16.6347	60	72			456.87	1507.4	1890.64
16.6553	66	69			457.954	1465.03	1824.36
16.6758	72	64			459.036	1459.01	1674.01
16.6963	76	60			460.12	1377.83	1616.13
16.7169	67	61			461.203	1350.74	1470.26
16.7374	73	72			462.285	1307.89	1326.9
16.758	64	49			463.368	1235.34	1226.91
16.7785	72	69			464.451	1155.46	1091.45
16.799	80	48			465.532	1051.02	997.386
16.8196	70	55			466.615	940.933	905.239
16.8401	68	67			467.698	859.603	849.314
16.8607	74	65			468.779	761.363	784.116
16.8812	72	64			469.862	686.857	748.666
16.9017	76	41			470.944	625.009	728.849
16.9223	70	58			472.024	585.121	682.653
16.9428	59	81			473.107	553.098	695.672
16.9634	64	67			474.189	549.167	671.55
16.9839	70	62			475.269	511.113	664.698
17.0045	77	70			476.35	485.658	689.032
17.025	57	68			477.432	508.428	659.358
17.0455	59	51			478.512	508.075	663.946
17.0661	65	60			479.593	490.842	696.573
17.0866	63	72			480.673	504.726	692.175
17.1072	71	74			481.754	487.767	704.924
17.1277	66	66			482.835	463.153	702.25
17.1482	55	58			483.914	506.779	670.133
17.1688	61	62			484.995	494.682	697.019
17.1893	54	59			486.075	491.915	695.996
17.2099	62	59			487.154	504.696	668.552
17.2304	63	76			488.234	480.219	681.571
17.2509	68	68			489.312	491.493	739.836
17.2715	67	68			490.393	487.24	689.069
17.292	63	76			491.473	512.607	644.491
17.3126	67	58			492.551	508.418	665.507
17.3331	58	58			493.63	527.671	692.872
17.3536	64	64			494.708	503.236	699.966
17.3742	64	59			495.788	538.236	721.224
17.3947	58	55			496.867	507.552	690.713
17.4153	69	63			497.944	536.412	710.452
17.4358	81	70			499.023		692.454
17.4564	50	53			500.1		739.07
17.4769	53	51			501.179		733.757
17.4974	51	65			502.258		737.998
17.518	49	70			503.335		742.371
17.5385	49	53			504.413		769.112
17.5591	46	67			505.49		777
17.5796	64	57			506.568		791.372
17.6001	53	68			507.644		754.702
17.6207	48	67			508.722		754.585
17.6412	60	61			509.8		770.32
17.6618	61	57			510.876		777.866
17.6823	55	60			511.953		793.258
17.7028	46	50			513.029		819.769
17.7234	60	48			514.106		818.857
17.7439	60	61			515.182		850.11
17.7645	51	53			516.259		789.502
17.785	51	70			517.334		875.606
17.8055	57	33			518.411		851.968
17.8261	68	55			519.485		868.556
17.8466	53	57			520.562		828.418
17.8672	58	62			521.638		817.171
17.8877	57	56			522.713		825.158
17.9083	61	60			523.789		845.961
17.9288	50	66			524.863		860.24
17.9493	49	79			525.939		843.821
17.9699	50	43			527.013		796.747
17.9904	58	68			528.089		814.227
18.011	65	45			529.162		855.828
18.0315	58	55			530.238		866.646
18.052	46	57			531.311		880.514
18.0726	56	49			532.386		845.888
18.0931	53	67			533.459		875.463
18.1137	59	56			534.534		859.842
18.1342	42	57			535.607		863.364
18.1547	61	68			536.682		905.165
18.1753	43	65			537.754		913.162
18.1958	61	63			538.829		957.704
18.2164	57	46			539.901		920.805
18.2369	62	51			540.975		925.275
18.2574	45	46			542.047		958.218
18.278	59	44			543.121		949.88
18.2985	57	61			544.193		979.488
18.3191	60	66			545.267		994.825
18.3396	55	61			546.339		1010.13
18.3602	53	66			547.412		1022.21
18.3807	60	56			548.483		1062.37
18.4012	64	65			549.554		1063.22
18.4218	55	59			550.628		1068.64
18.4423	56	60			551.699		1063.12
18.4629	55	57			552.771		1094.91
18.4834	52	50			553.842		1120.5
18.5039	43	70			554.915		1174.01
18.5245	46	57			555.985		1164.27
18.545	53	58			557.057		1221
18.5656	54	55			558.128		1193.02
18.5861	53	62			559.198		1195.87
18.6066	46	41			560.27		1249.26
18.6272	54	54			561.339		1235.01
18.6477	54	55			562.411		1205.48
18.6683	51	50			563.481		1179.16
18.6888	52	68			564.552		1124.1
18.7093	46	64			565.621		1098.34
18.7299	48	58			566.691		1081.99
18.7504	61	65			567.762		1075.01
18.771	61	54			568.83		1077.31
18.7915	56	59			569.901		1053.9
18.8121	48	43			570.97		1065.47
18.8326	60	51			572.041		1119.51
18.8531	58	56			573.109		1108.34
18.8737	47	65			574.177		1056.29
18.8942	60	45			575.247		1117.92
18.9148	61	50			576.315		1120.52
18.9353	65	54			577.385		1145.91
18.9558	53	68			578.453		1148.69
18.9764	65	52			579.521		1180.38
18.9969	56	54			580.59		1175.94
19.0175	49	45			581.658		1194.44
19.038	59	62			582.725		1222.31
19.0585	53	63			583.794		1267.14
19.0791	46	55			584.861		1215.2
19.0996	63	62			585.93		1272.69
19.1202	64	73			586.997		1268.11
19.1407	66	46			588.064		1269.67
19.1612	61	48			589.132		1237.71
19.1818	55	66			590.199		1265.12
19.2023	61	54			591.265		1170.24
19.2229	62	49			592.333		1148.38
19.2434	50	58			593.399		1084.95
19.264	65	54			594.465		1064.08
19.2845	44	50			595.533		1012.35
19.305	51	69			596.599		1020.17
19.3256	53	50			597.666		989.599
19.3461	58	49			598.732		937.581
19.3667	47	55			599.797		966.849
19.3872	58	41			600.864		925.792
19.4077	53	60			601.929		915.566
19.4283	50	53			602.994		940.807
19.4488	51	59			604.061		894.012
19.4694	55	56			605.125		899.418
19.4899	42	52			606.19		901.646
19.5104	45	63			607.254		917.51
19.531	45	50			608.321		866.876
19.5515	50	61			609.385		883.698
19.5721	51	44			610.449		900.276
19.5926	54	66			611.515		864.402
19.6131	58	53			612.579		840.855
19.6337	44	60			613.642		857.371
19.6542	50	62			614.708		827.917
19.6748	50	46			615.771		832.386
19.6953	46	62			616.835		843.052
19.7159	47	59			617.9		798.394
19.7364	45	52			618.963		818.122
19.7569	46	51			620.026		834.594
19.7775	50	47			621.089		833.994
19.798	44	46			622.153		813.321
19.8186	42	46			623.216		824.738
19.8391	46	65			624.278		800.929
19.8596	44	56			625.341		795.51
19.8802	48	58			626.405		834.381
19.9007	47	57			627.467		804.6
19.9213	45	58			628.529		776.392
19.9418	46	49			629.592		784.706
19.9623	45	55			630.654		742.767
19.9829	47	65			631.716		764.56
20.0034	42	47			632.777		751.301
20.024	40	55			633.84		721.305
20.0445	40	55			634.902		685.271
20.065	60	56			635.963		667.41
20.0856	48	62			637.024		651.139
20.1061	43	51			638.086		619.993
20.1267	43	49			639.147		590.605
20.1472	49	44			640.208		568.982
20.1678	45	45			641.268		610.508
20.1883	54	50			642.328		586.318
20.2088	54	41			643.391		548.805
20.2294	54	41			644.451		581.703
20.2499	48	52			645.511		557.688
20.2705	55	50			646.57		554.526
20.291	43	35			647.632		542.251
20.3115	46	45			648.692		571.692
20.3321	43	64			649.751		530.804
20.3526	45	57			650.81		564.518
20.3732	40	47			651.87		557.966
20.3937	31	49			652.931		550.034
20.4142	36	36			653.99		561.597
20.4348	56	53			655.048		555.475
20.4553	58	60			656.107		589.673
20.4759	38	50			657.166		558.575
20.4964	53	52			658.226		590.059
20.5169	50	44			659.284		581.429
20.5375	51	54			660.343		580.254
20.558	42	55			661.401		588.006
20.5786	44	53			662.459		609.152
20.5991	41	64			663.517		591.486
20.6197	54	41			664.576		584.224
20.6402	42	54			665.634		617.256
20.6607	43	48			666.691		598.063
20.6813	42	54			667.749		619.253
20.7018	44	43			668.806		589.726
20.7224	37	51			669.863		594.695
20.7429	43	54			670.922		566.867
20.7634	52	49			671.979		602.127
20.784	36	44			673.036		585.085
20.8045	39	51			674.092		1265.12
20.8251	47	50			675.149		2975.67
20.8456	50	58			676.205		7557.39
20.8661	58	61			677.261		2514.27
20.8867	45	54			678.319		660.28
20.9072	42	54			679.375		578.063
20.9278	52	53			680.431		580.828
20.9483	46	42			681.487		555.882
20.9688	36	46			682.542		602.652
20.9894	40	52			683.598		586.477
21.0099	45	50			684.653		610.038
21.0305	43	47			685.711		615.131
21.051	46	50			686.766		638.677
21.0716	43	63			687.821		626.934
21.0921	42	46			688.876		644.509
21.1126	43	53			689.93		640.6
21.1332	33	49			690.985		683.041
21.1537	53	55			692.039		648.306
21.1743	41	46			693.094		670.734
21.1948	46	49			694.148		660.634
21.2153	38	51			695.202		687.677
21.2359	28	45			696.258		640.18
21.2564	40	53			697.312		662.428
21.277	51	48			698.366		667.503
21.2975	33	47			699.42		692.687
21.318	51	48			700.473		650.869
21.3386	40	51			701.526		683.6
21.3591	59	52			702.58		646.209
21.3797	38	44			703.633		635.179
21.4002	40	52			704.686		667.626
21.4207	45	44			705.739		644.043
21.4413	31	26			706.792		648.421
21.4618	40	45			707.844		674.533
21.4824	48	37			708.897		654.051
21.5029	33	44			709.949		708.077
21.5235	44	42			711.004		689.14
21.544	46	50			712.056		708.94
21.5645	49	52			713.108		717.795
21.5851	47	52			714.16		717.229
21.6056	40	40			715.211		693.309
21.6262	49	48			716.263		690.906
21.6467	45	41			717.315		713.03
21.6672	33	42			718.366		690.281
21.6878	35	49			719.417		709.019
21.7083	40	37			720.469		718.426
21.7289	34	38			721.52		723.189
21.7494	41	45			722.571		749.356
21.7699	46	39			723.622		769.361
21.7905	40	43			724.672		754.3
21.811	24	53			725.723		807.766
21.8316	45	46			726.773		763.903
21.8521	42	47			727.824		803.575
21.8726	51	42			728.874		809.828
21.8932	43	50			729.924		802.456
21.9137	47	43			730.974		816.212
21.9343	37	44			732.024		835.914
21.9548	37	55			733.073		823.924
21.9754	37	31			734.123		844.925
21.9959	35	43			735.173		853.786
22.0164	41	55			736.222		878.983
22.037	40	35			737.271		908.502
22.0575	50	38			738.32		884.288
22.0781	36	43			739.369		892.897
22.0986	40	57			740.418		898.588
22.1191	26	37			741.467		886.612
22.1397	59	42			742.515		896.98
22.1602	32	46			743.564		839.559
22.1808	37	43			744.612		866.422
22.2013	56	60			745.661		840.312
22.2218	40	45			746.709		849.625
22.2424	40	49			747.757		841.347
22.2629	39	34			748.805		790.585
22.2835	39	51			749.85		820.601
22.304	22	36			750.898		758.353
22.3245	39	48			751.946		775.316
22.3451	35	44			752.993		719.235
22.3656	38	61			754.04		743.75
22.3862	47	48			755.088		702.64
22.4067	36	37			756.135		685.097
22.4273	47	49			757.182		631.166
22.4478	40	29			758.228		669.477
22.4683	41	40			759.275		652.309
22.4889	44	46			760.322		670.304
22.5094	44	46			761.368		667.786
22.53	39	43			762.414		647.608
22.5505	46	31			763.46		666.943
22.571	42	38			764.505		711.183
22.5916	41	47			765.551		687.93
22.6121	38	43			766.596		707.303
22.6327	46	44			767.642		713.599
22.6532	38	41			768.688		742.131
22.6737	49	38			769.733		728.215
22.6943	48	39			770.778		698.215
22.7148	43	37			771.824		793.727
22.7354	37	49			772.869		1200.09
22.7559	49	49			773.914		803.615
22.7764	29	63			774.957		693.6
22.797	39	65			776.001		681.241
22.8175	33	47			777.046		640.549
22.8381	41	41			778.091		647.393
22.8586	39	46			779.135		646.807
22.8792	45	51			780.179		655.211
22.8997	39	46			781.223		620.282
22.9202	39	41			782.265		607.72
22.9408	37	46			783.309		608.59
22.9613	40	36			784.353		598.87
22.9819	26	61			785.397		617.603
23.0024	37	43			786.44		607.665
23.0229	35	45			787.484		587.081
23.0435	46	47			788.527		586.033
23.064	33	38			789.568		609.147
23.0846	42	41			790.611		609.709
23.1051	47	39			791.654		614.89
23.1256	34	38			792.697		608.04
23.1462	43	47			793.739		642.121
23.1667	39	39			794.782		629.19
23.1873	37	44			795.822		628.261
23.2078	34	40			796.865		668.197
23.2284	42	43			797.907		662.35
23.2489	58	46			798.949		673.043
23.2694	38	34			799.991		695.771
23.29	35	40			801.033		723.008
23.3105	37	43			802.073		738.12
23.3311	30	58			803.114		744.221
23.3516	35	45			804.156		789.993
23.3721	49	54			805.197		837.419
23.3927	35	41			806.238		805.776
23.4132	46	38			807.277		860.768
23.4338	36	52			808.318		869.881
23.4543	34	37			809.359		843.673
23.4748	31	46			810.4		896.209
23.4954	36	34			811.439		878.478
23.5159	31	35			812.479		906.072
23.5365	47	40			813.52		948.641
23.557	37	36			814.56		933.656
23.5775	37	34			815.6		858.415
23.5981	43	42			816.638		916.212
23.6186	49	41			817.678		870.001
23.6392	38	46			818.718		869.055
23.6597	34	34			819.757		837.981
23.6803	53	34			820.795		791.85
23.7008	42	52			821.834		754.705
23.7213	35	32			822.874		708.577
23.7419	41	44			823.913		680.464
23.7624	33	43			824.95		658.393
23.783	34	43			825.989		645.344
23.8035	35	40			827.028		601.144
23.824	34	40			828.066		557.109
23.8446	47	38			829.103		578.428
23.8651	33	38			830.142		567.09
23.8857	32	33			831.18		509.947
23.9062	35	35			832.218		516.352
23.9267	35	39			833.254		524.162
23.9473	28	41			834.292		511.36
23.9678	29	45			835.33		476.633
23.9884	37	34			836.366		464.025
24.0089	33	40			837.403		471.96
24.0294	39	49			838.441		484.297
24.05	41	38			839.478		468.98
24.0705	35	40			840.514		442.112
24.0911	36	39			841.551		448.741
24.1116	37	35			842.588		449.58
24.1322	45	44			843.623		434.527
24.1527	40	37			844.66		457.166
24.1732	38	43			845.696		430.676
24.1938	51	54			846.731		451.929
24.2143	37	48			847.767		429.895
24.2349	46	31			848.804		435.289
24.2554	37	31			849.838		420.489
24.2759	34	44			850.874		431.573
24.2965	40	46			851.91		416.724
24.317	39	37			852.946		440.675
24.3376	39	34			853.979		421.599
24.3581	31	35			855.015		429.889
24.3786	30	37			856.05		455.504
24.3992	43	50			857.084		416.799
24.4197	32	46			858.119		424.091
24.4403	45	43			859.152		424.334
24.4608	24	38			860.187		424.647
24.4813	37	42			861.222		419.232
24.5019	38	40			862.255		423.842
24.5224	33	32			863.289		382.378
24.543	34	40			864.324		407.002
24.5635	28	39			865.356		391.294
24.5841	34	39			866.391		401.469
24.6046	31	44			867.425		390.054
24.6251	33	44			868.457		381.544
24.6457	34	30			869.491		407.675
24.6662	42	41			870.523		377.653
24.6868	43	34			871.556		395.301
24.7073	31	41			872.59		382.72
24.7278	40	46			873.621		400.585
24.7484	48	50			874.655		372.217
24.7689	39	50			875.688		385.944
24.7895	34	40			876.719		386.702
24.81	30	40			877.752		403.551
24.8305	38	41			878.783		410.262
24.8511	30	36			879.816		405.273
24.8716	40	35			880.848		385.538
24.8922	46	35			881.879		409.73
24.9127	41	33			882.911		403
24.9332	23	47			883.941		407.944
24.9538	43	39			884.974		402.498
24.9743	30	42			886.004		416.192
24.9949	33	49			887.036		429.905
25.0154	45	34			888.067		388.921
25.036	34	30			889.097		393.82
25.0565	34	34			890.129		388.407
25.077	42	35			891.158		394.909
25.0976	40	40			892.189		398.479
25.1181	44	39			893.218		430.348
25.1387	38	42			894.25		398.087
25.1592	38	35			895.281		382.083
25.1797	34	41			896.309		412.278
25.2003	28	47			897.34		418.481
25.2208	31	34			898.369		444.068
25.2414	46	40			899.399		403.793
25.2619	43	51			900.428		406.922
25.2824	32	40			901.458		392.116
25.303	40	44			902.486		399.804
25.3235	40	45			903.516		404.499
25.3441	33	39			904.544		460.143
25.3646	36	29			905.574		400.194
25.3851	40	35			906.601		403.113
25.4057	38	42			907.631		405.9
25.4262	42	39			908.658		398.095
25.4468	43	35			909.688		403.725
25.4673	40	44			910.715		400.379
25.4879	40	44			911.744		403.067
25.5084	35	46			912.773		402.837
25.5289	41	40			913.8		410.142
25.5495	39	43			914.828		398.076
25.57	41	49			915.855		391.982
25.5906	32	44			916.881		399.273
25.6111	39	40			917.91		400.509
25.6316	54	35			918.936		382.272
25.6522	35	35			919.964		378.834
25.6727	43	30			920.99		415.408
25.6933	31	34			922.018		367.22
25.7138	39	37			923.044		391.673
25.7343	51	43			924.071		396.782
25.7549	45	42			925.097		382.701
25.7754	43	50			926.124		396.667
25.796	43	39			927.15		375.383
25.8165	33	44			928.177		415.839
25.837	42	34			929.202		384.461
25.8576	40	34			930.229		398.546
25.8781	40	39			931.254		389.217
25.8987	43	55			932.28		384.252
25.9192	39	42			933.305		373.418
25.9398	29	41			934.33		375.634
25.9603	44	45			935.356		373.421
25.9808	40	40			936.38		375.505
26.0014	45	32			937.406		396.318
26.0219	36	35			938.43		392.51
26.0425	42	32			939.456		378.641
26.063	41	36			940.48		369.147
26.0835	44	42			941.504		352.558
26.1041	36	34			942.529		383.223
26.1246	40	38			943.552		399.558
26.1452	49	42			944.578		383.159
26.1657	40	46			945.601		379.67
26.1862	39	44			946.626		350.706
26.2068	33	33			947.649		370.045
26.2273	34	46			948.672		611.552
26.2479	30	35			949.696		1187.5
26.2684	42	43			950.719		635.487
26.2889	50	43			951.744		416.18
26.3095	32	37			952.766		372.077
26.33	32	35			953.788		370.327
26.3506	25	42			954.812		361.584
26.3711	40	38			955.834		364.131
26.3917	37	30			956.856		373.717
26.4122	38	33			957.88		360.837
26.4327	39	30			958.902		345.174
26.4533	41	35			959.925		360.395
26.4738	40	29			960.947		353.21
26.4944	30	35			961.968		379.719
26.5149	32	51			962.991		382.479
26.5354	27	32			964.012		353.096
26.556	33	31			965.033		361.624
26.5765	28	35			966.056		366.002
26.5971	40	33			967.077		368.999
26.6176	42	32			968.097		369.181
26.6381	33	47			969.12		376.362
26.6587	43	32			970.14		375.097
26.6792	39	35			971.16		349.935
26.6998	36	42			972.183		364.168
26.7203	42	30			973.203		358.781
26.7408	35	25			974.222		363.332
26.7614	46	47			975.244		365.161
26.7819	21	46			976.264		345.88
26.8025	33	30			977.283		350.626
26.823	40	39			978.305		361.06
26.8436	39	40			979.324		382.852
26.8641	38	40			980.343		387.63
26.8846	39	37			981.364		345.463
26.9052	45	39			982.383		382.922
26.9257	34	34			983.402		377.716
26.9463	35	45			984.423		375.388
26.9668	46	36			985.442		404.563
26.9873	37	32			986.46		422.43
27.0079	28	35			987.481		440.412
27.0284	45	40			988.499		480.054
27.049	38	50			989.517		578.899
27.0695	43	22			990.535		611.693
27.09	30	28			991.555		559.247
27.1106	36	33			992.573		476.138
27.1311	36	32			993.59		437.643
27.1517	34	35			994.608		385.927
27.1722	30	45			995.627		390.72
27.1927	23	49			996.645		370.794
27.2133	31	31			997.66		382.878
27.2338	32	24			998.68		367.326
27.2544	38	32			999.7		375.129
27.2749	36	32			1000.72		347.89
27.2955	33	30			1001.73		346.936
27.316	40	29			1002.75		335.703
27.3365	48	30			1003.77		350.836
27.3571	36	33			1004.78		321.859
27.3776	32	45			1005.8		344.274
27.3982	28	37			1006.82		494.828
27.4187	22	39			1007.83		340.409
27.4392	33	31			1008.85		339.12
27.4598	32	24			1009.87		324.486
27.4803	38	30			1010.88		315.68
27.5009	40	34			1011.9		320.09
27.5214	32	33			1012.91		315.583
27.5419	44	34			1013.93		308.08
27.5625	33	26			1014.95		334.464
27.583	38	45			1015.96		340.198
27.6036	40	39			1016.98		319.436
27.6241	35	31			1017.99		317.859
27.6446	41	35			1019.01		314.83
27.6652	40	30			1020.02		307.386
27.6857	41	31			1021.04		310.22
27.7063	46	30			1022.05		326.238
27.7268	28	29			1023.07		324.527
27.7474	39	31			1024.08		321.273
27.7679	26	33			1025.1		313.56
27.7884	36	24			1026.11		316.076
27.809	30	29			1027.12		317.103
27.8295	27	43			1028.14		318.13
27.8501	41	34			1029.15		326.465
27.8706	38	40			1030.17		312.931
27.8911	33	39			1031.18		306.711
27.9117	25	28			1032.19		303.401
27.9322	47	44			1033.21		304.423
27.9528	33	48			1034.22		302.497
27.9733	39	27			1035.23		306.318
27.9938	36	34			1036.25		297.076
28.0144	33	27			1037.26		303.704
28.0349	39	33			1038.27		294.459
28.0555	37	28			1039.29		288.125
28.076	39	37			1040.3		303.343
28.0965	45	32			1041.31		282.732
28.1171	35	27			1042.32		285.069
28.1376	36	38			1043.34		287.395
28.1582	48	37			1044.35		279.727
28.1787	38	30			1045.36		282.009
28.1993	35	32			1046.37		289.92
28.2198	36	30			1047.38		283.611
28.2403	35	28			1048.4		290.02
28.2609	36	32			1049.41		285.121
28.2814	39	27			1050.42		288.693
28.302	50	31			1051.43		283.857
28.3225	32	43			1052.44		283.275
28.343	31	37			1053.45		282.731
28.3636	27	36			1054.46		283.616
28.3841	36	37			1055.47		284.525
28.4047	39	36			1056.48		265.976
28.4252	36	44			1057.5		280.841
28.4457	35	41			1058.51		277.653
28.4663	29	39			1059.52		278.657
28.4868	40	31			1060.53		276.922
28.5074	41	47			1061.54		271.08
28.5279	35	46			1062.55		290.143
28.5484	52	42			1063.56		270.57
28.569	49	42			1064.56		268.98
28.5895	37	45			1065.57		288.083
28.6101	43	38			1066.58		287.891
28.6306	31	45			1067.59		279.444
28.6512	36	40			1068.6		273.753
28.6717	41	40			1069.61		273.562
28.6922	30	37			1070.62		274.737
28.7128	40	34			1071.63		262.184
28.7333	34	45			1072.64		278.474
28.7539	49	59			1073.65		282.433
28.7744	50	47			1074.66		250.792
28.7949	44	53			1075.66		248.003
28.8155	52	53			1076.67		260.35
28.836	48	65			1077.68		271.387
28.8566	54	64			1078.69		293.458
28.8771	62	63			1079.7		315.591
28.8976	50	59			1080.7		296.572
28.9182	59	99			1081.71		261.045
28.9387	61	88			1082.72		261.242
28.9593	80	100			1083.73		271.084
28.9798	69	108			1084.73		279.571
29.0003	80	110			1085.74		270.149
29.0209	106	133			1086.75		273.132
29.0414	107	136			1087.76		263.68
29.062	125	149			1088.76		280.467
29.0825	131	193			1089.77		273.749
29.1031	127	190			1090.78		287.781
29.1236	163	229			1091.78		300.46
29.1441	180	214			1092.79		281.298
29.1647	155	180			1093.8		278.8
29.1852	207	181			1094.8		291.631
29.2058	206	162			1095.81		258.624
29.2263	224	123			1096.81		285.466
29.2468	205	108			1097.82		274.716
29.2674	194	86			1098.82		282.089
29.2879	190	70			1099.83		279.667
29.3085	150	59			1100.84		282.819
29.329	156	57			1101.84		281.758
29.3495	109	54			1102.85		277.885
29.3701	104	54			1103.85		283.847
29.3906	88	47			1104.85		289.829
29.4112	80	45			1105.86		283.13
29.4317	74	36			1106.86		269.337
29.4522	66	55			1107.87		255.475
29.4728	48	46			1108.87		276.882
29.4933	51	44			1109.88		278.475
29.5139	47	42			1110.88		294.19
29.5344	47	36			1111.89		288.669
29.555	45	38			1112.89		304.395
29.5755	29	44			1113.89		294.638
29.596	45	34			1114.9		303.321
29.6166	57	37			1115.9		269.446
29.6371	53	38			1116.91		282.388
29.6577	34	31			1117.91		258.387
29.6782	40	34			1118.91		295.47
29.6987	38	34			1119.91		284.207
29.7193	31	29			1120.92		280.022
29.7398	40	46			1121.92		307.111
29.7604	39	30			1122.92		272.981
29.7809	42	36			1123.93		272.966
29.8014	42	28			1124.93		270.066
29.822	45	31			1125.93		299.844
29.8425	34	34			1126.93		303.963
29.8631	36	36			1127.93		290.988
29.8836	38	40			1128.94		293.619
29.9041	44	29			1129.94		280.612
29.9247	31	27			1130.94		291.711
29.9452	32	31			1131.94		280.107
29.9658	34	29			1132.94		282.662
29.9863	38	29			1133.95		262.57
30.0069	30	34			1134.95		274.991
30.0274	36	38			1135.95		271.844
30.0479	35	34			1136.95		294.05
30.0685	34	36			1137.95		286.617
30.089	31	31			1138.95		269.34
30.1096	26	43			1139.95		282.97
30.1301	42	34			1140.95		261.504
30.1506	30	29			1141.95		270.881
30.1712	35	46			1142.95		299.787
30.1917	34	27			1143.95		276.975
30.2123	31	27			1144.95		263.977
30.2328	30	25			1145.95		271.867
30.2533	22	33			1146.95		265.824
30.2739	22	29			1147.95		261.162
30.2944	29	24			1148.95		267.562
30.315	35	34			1149.95		264.261
30.3355	28	28			1150.95		280.269
30.356	30	27			1151.95		296.237
30.3766	28	27			1152.95		276.473
30.3971	33	31			1153.95		247.202
30.4177	25	25			1154.95		265.95
30.4382	29	32			1155.95		276.441
30.4588	30	24			1156.95		258.232
30.4793	29	34			1157.94		248.245
30.4998	39	27			1158.94		258.687
30.5204	25	35			1159.94		248.734
30.5409	25	34			1160.94		223.92
30.5615	24	30			1161.94		246.591
30.582	25	40			1162.94		267.874
30.6025	35	35			1163.93		237.802
30.6231	22	20			1164.93		253.66
30.6436	40	38			1165.93		234.445
30.6642	30	31			1166.93		248.894
30.6847	27	18			1167.92		263.294
30.7052	25	19			1168.92		250.837
30.7258	30	20			1169.92		254.518
30.7463	25	33			1170.91		247.527
30.7669	38	24			1171.91		231.237
30.7874	34	36			1172.91		251.081
30.8079	31	17			1173.91		266.919
30.8285	34	28			1174.9		236.047
30.849	24	37			1175.9		249.215
30.8696	28	38			1176.9		237.043
30.8901	33	37			1177.89		230.219
30.9107	24	32			1178.89		242.061
30.9312	37	25			1179.88		256.6
30.9517	40	34			1180.88		240.598
30.9723	23	23			1181.87		251.278
30.9928	32	20			1182.87		258.043
31.0134	33	35			1183.87		238.236
31.0339	26	32			1184.86		249.11
31.0544	28	28			1185.86		242.675
31.075	29	25			1186.85		258.94
31.0955	28	32			1187.85		256.497
31.1161	19	25			1188.84		262.05
31.1366	28	37			1189.84		255.534
31.1571	21	17			1190.83		248.999
31.1777	34	31			1191.83		239.784
31.1982	20	27			1192.82		239.987
31.2188	30	32			1193.82		220.091
31.2393	39	28			1194.81		249.981
31.2598	25	20			1195.8		249.024
31.2804	35	31			1196.8		240.005
31.3009	35	33			1197.79		233.669
31.3215	25	33			1198.78		254.389
31.342	21	33			1199.78		229.029
31.3626	29	24			1200.77		247.033
31.3831	34	28			1201.76		254.181
31.4036	36	35			1202.76		255.89
31.4242	33	26			1203.75		253.514
31.4447	29	31			1204.74		274.371
31.4653	37	26			1205.74		246.066
31.4858	31	35			1206.73		265.663
31.5063	31	34			1207.72		238.688
31.5269	38	31			1208.72		246.032
31.5474	33	36			1209.71		239.656
31.568	35	30			1210.7		248.475
31.5885	24	27			1211.69		264.275
31.609	32	33			1212.68		252.4
31.6296	31	29			1213.68		233.499
31.6501	35	23			1214.67		261.848
31.6707	38	30			1215.66		241.391
31.6912	35	30			1216.65		251.554
31.7117	32	31			1217.64		239.288
31.7323	27	42			1218.63		250.775
31.7528	24	27			1219.63		246.835
31.7734	37	35			1220.62		234.464
31.7939	30	27			1221.61		253.014
31.8145	44	33			1222.6		233.623
31.835	33	27			1223.59		243.8
31.8555	35	35			1224.58		259.656
31.8761	32	37			1225.57		251.52
31.8966	41	31			1226.56		264.567
31.9172	32	29			1227.55		253.534
31.9377	35	33			1228.54		248.121
31.9582	30	40			1229.53		242.672
31.9788	29	42			1230.52		225.83
31.9993	41	41			1231.51		243.067
32.0199	31	29			1232.5		278.812
32.0404	29	38			1233.49		253.368
32.0609	42	42			1234.48		249.237
32.0815	24	32			1235.47		245.069
32.102	39	34			1236.46		246.56
32.1226	39	32			1237.45		242.304
32.1431	41	38			1238.44		240.855
32.1636	29	42			1239.43		257.897
32.1842	38	30			1240.41		267.772
32.2047	48	43			1241.4		246.279
32.2253	38	36			1242.39		260.385
32.2458	35	39			1243.38		257.395
32.2664	29	46			1244.37		248.715
32.2869	37	56			1245.36		237.192
32.3074	47	47			1246.34		239.876
32.328	51	42			1247.33		231.176
32.3485	46	47			1248.32		333.11
32.3691	51	56			1249.31		237.815
32.3896	49	68			1250.3		251.686
32.4101	47	77			1251.28		255.584
32.4307	55	62			1252.27		245.315
32.4512	52	100			1253.26		254.781
32.4718	61	106			1254.24		245.892
32.4923	67	133			1255.23		246.845
32.5128	91	108			1256.22		229.544
32.5334	85	184			1257.21		236.092
32.5539	88	158			1258.19		263.571
32.5745	128	192			1259.18		243.521
32.595	147	200			1260.17		261.141
32.6155	156	236			1261.15		242.57
32.6361	186	296			1262.14		237.947
32.6566	197	335			1263.13		255.498
32.6772	269	391			1264.11		252.242
32.6977	339	514			1265.1		236.556
32.7183	344	579			1266.08		242.928
32.7388	413	732			1267.07		231.37
32.7593	480	845			1268.05		233.534
32.7799	617	978			1269.04		250.702
32.8004	754	1017			1270.02		235.034
32.821	851	991			1271.01		224.893
32.8415	910	848			1271.99		246.036
32.862	945	700			1272.98		235.953
32.8826	918	644			1273.96		238.092
32.9031	932	524			1274.95		232.137
32.9237	839	361			1275.93		247.729
32.9442	791	273			1276.92		247.13
32.9647	677	210			1277.9		226.44
32.9853	535	188			1278.89		232.571
33.0058	436	147			1279.87		225.368
33.0264	350	167			1280.85		234.201
33.0469	263	124			1281.84		244.378
33.0674	201	100			1282.82		220.092
33.088	170	84			1283.81		221.08
33.1085	152	98			1284.79		231.351
33.1291	133	75			1285.77		242.932
33.1496	114	72			1286.76		230.741
33.1702	91	75			1287.74		221.219
33.1907	93	73			1288.72		215.678
33.2112	80	102			1289.7		227.262
33.2318	85	84			1290.69		225.707
33.2523	88	73			1291.67		214.99
33.2729	80	83			1292.65		223.982
33.2934	75	92			1293.63		214.621
33.3139	87	94			1294.62		215.751
33.3345	87	101			1295.6		210.329
33.355	73	113			1296.58		236.29
33.3756	111	117			1297.56		237.382
33.3961	113	106			1298.55		220.203
33.4166	127	119			1299.53		234.384
33.4372	126	165			1300.51		222.515
33.4577	150	190			1301.49		226.358
33.4783	147	199			1302.47		231.579
33.4988	161	254			1303.45		229.054
33.5193	200	297			1304.43		216.156
33.5399	229	316			1305.42		213.738
33.5604	242	385			1306.4		225.724
33.581	302	437			1307.38		229.881
33.6015	359	477			1308.36		232.713
33.6221	383	512			1309.34		228.96
33.6426	377	467			1310.32		226.482
33.6631	483	407			1311.3		223.987
33.6837	431	404			1312.28		229.378
33.7042	442	345			1313.26		237.438
33.7248	509	300			1314.24		233.721
33.7453	452	219			1315.22		216.879
33.7658	421	194			1316.2		234.349
33.7864	323	143			1317.18		261.168
33.8069	320	123			1318.16		224.571
33.8275	249	101			1319.14		222.345
33.848	197	95			1320.12		233.413
33.8685	154	92			1321.1		231.221
33.8891	136	73			1322.08		215.686
33.9096	120	87			1323.06		234.848
33.9302	94	71			1324.03		248.728
33.9507	102	64			1325.01		233.128
33.9712	93	62			1325.99		247.033
33.9918	72	50			1326.97		231.332
34.0123	89	37			1327.95		249.294
34.0329	62	55			1328.93		233.508
34.0534	78	65			1329.91		224.431
34.074	50	41			1330.88		228.888
34.0945	62	33			1331.86		226.574
34.115	51	41			1332.84		231.067
34.1356	55	41			1333.82		238.311
34.1561	45	40			1334.79		238.757
34.1767	34	49			1335.77		254.256
34.1972	50	34			1336.75		236.9
34.2177	46	33			1337.73		237.313
34.2383	37	42			1338.7		228.074
34.2588	63	40			1339.68		242.194
34.2794	48	34			1340.66		265.977
34.2999	34	41			1341.64		246.977
34.3204	51	44			1342.61		241.732
34.341	47	40			1343.59		247.526
34.3615	38	40			1344.56		239.457
34.3821	38	35			1345.54		245.223
34.4026	39	37			1346.52		238.49
34.4231	43	32			1347.49		226.172
34.4437	42	44			1348.47		249.961
34.4642	50	48			1349.44		245.955
34.4848	48	44			1350.42		230.807
34.5053	48	33			1351.4		232.357
34.5259	48	41			1352.37		243.67
34.5464	34	26			1353.35		214.552
34.5669	31	43			1354.32		264.943
34.5875	46	42			1355.3		237.166
34.608	39	43			1356.27		241.459
34.6286	48	41			1357.25		240.112
34.6491	47	45			1358.22		241.501
34.6696	33	44			1359.2		247.019
34.6902	42	40			1360.17		239.909
34.7107	40	41			1361.15		228.576
34.7313	44	30			1362.12		222.811
34.7518	45	37			1363.1		229.589
34.7723	32	43			1364.07		237.753
34.7929	39	49			1365.04		241.741
34.8134	34	44			1366.02		237.392
34.834	43	54			1366.99		235.832
34.8545	40	24			1367.96		235.654
34.875	52	42			1368.94		234.063
34.8956	55	42			1369.91		254.624
34.9161	40	52			1370.89		241.851
34.9367	50	40			1371.86		230.445
34.9572	53	42			1372.83		243.891
34.9778	33	49			1373.81		235.199
34.9983	47	49			1374.78		247.163
35.0188	34	39			1375.75		231.585
35.0394	45	44			1376.72		236.632
35.0599	40	47			1377.7		233.439
35.0805	36	40			1378.67		245.292
35.101	46	49			1379.64		244.815
35.1215	40	43			1380.61		242.978
35.1421	45	30			1381.59		228.91
35.1626	52	41			1382.56		229.827
35.1832	48	31			1383.53		215.84
35.2037	41	41			1384.5		218.135
35.2242	49	35			1385.47		220.418
35.2448	52	55			1386.44		229.418
35.2653	50	40			1387.42		226.255
35.2859	46	40			1388.39		220.389
35.3064	68	49			1389.36		243.984
35.3269	41	42			1390.33		216.653
35.3475	49	49			1391.3		226.758
35.368	42	48			1392.27		236.801
35.3886	60	58			1393.24		214.953
35.4091	38	45			1394.21		209.105
35.4297	46	47			1395.18		229.714
35.4502	50	54			1396.15		212.046
35.4707	54	59			1397.12		227.354
35.4913	62	45			1398.09		224.256
35.5118	63	55			1399.06		222.508
35.5324	56	62			1400.03		211.638
35.5529	50	70			1401		208.666
35.5734	67	66			1401.97		216.161
35.594	52	71			1402.94		213.239
35.6145	64	82			1403.91		216.843
35.6351	67	87			1404.88		226.941
35.6556	75	78			1405.85		213.659
35.6761	92	99			1406.82		219.842
35.6967	84	108			1407.79		220.824
35.7172	94	112			1408.76		211.457
35.7378	96	137			1409.73		195.66
35.7583	98	149			1410.7		225.029
35.7788	102	143			1411.66		207.992
35.7994	119	172			1412.63		207.742
35.8199	175	178			1413.6		247.364
35.8405	162	197			1414.57		333.205
35.861	176	258			1415.54		709.095
35.8816	189	263			1416.51		264.934
35.9021	224	315			1417.47		209.738
35.9226	266	367			1418.44		221.295
35.9432	298	397			1419.41		208.476
35.9637	309	425			1420.37		208.476
35.9843	337	462			1421.34		193.047
36.0048	399	429			1422.31		212.236
36.0253	417	390			1423.28		199.325
36.0459	438	370			1424.24		197.958
36.0664	435	309			1425.21		201.735
36.087	462	321			1426.18		208.109
36.1075	437	269			1427.14		219.656
36.128	408	213			1428.11		185.094
36.1486	346	165			1429.08		218.532
36.1691	328	142			1430.04		216.096
36.1897	289	153			1431.01		199.552
36.2102	239	103			1431.98		206.151
36.2308	197	101			1432.94		198.639
36.2513	167	107			1433.91		206.612
36.2718	131	78			1434.87		206.909
36.2924	141	69			1435.84		209.834
36.3129	89	75			1436.81		217.978
36.3335	90	60			1437.77		201.521
36.354	80	58			1438.74		200.592
36.3745	85	61			1439.7		202.249
36.3951	73	40			1440.67		211.719
36.4156	76	43			1441.63		189.88
36.4362	61	39			1442.6		212.443
36.4567	56	38			1443.56		206.279
36.4772	63	55			1444.53		210.616
36.4978	48	40			1445.49		222.877
36.5183	55	40			1446.46		202.242
36.5389	53	40			1447.42		189.429
36.5594	31	45			1448.38		214.887
36.5799	48	42			1449.35		199.326
36.6005	36	37			1450.31		195.616
36.621	45	42			1451.28		210.46
36.6416	32	45			1452.24		221.344
36.6621	37	44			1453.2		216.299
36.6827	39	45			1454.17		197.943
36.7032	36	45			1455.13		211.603
36.7237	30	34			1456.1		215.983
36.7443	30	36			1457.06		212.371
36.7648	42	35			1458.02		208.761
36.7854	37	37			1458.98		194.383
36.8059	41	32			1459.95		216.302
36.8264	30	16			1460.91		215.329
36.847	35	28			1461.87		218.362
36.8675	31	41			1462.83		215.939
36.8881	27	43			1463.8		228.355
36.9086	34	44			1464.76		210.931
36.9291	28	35			1465.72		217.873
36.9497	41	28			1466.68		199.034
36.9702	43	42			1467.64		218.229
36.9908	30	34			1468.61		253.819
37.0113	35	39			1469.57		218.726
37.0318	44	34			1470.53		213.568
37.0524	27	36			1471.49		208.398
37.0729	33	45			1472.45		208.658
37.0935	40	30			1473.41		210.242
37.114	32	40			1474.38		215.879
37.1346	37	32			1475.34		209.136
37.1551	38	23			1476.3		214.68
37.1756	37	35			1477.26		233.908
37.1962	40	39			1478.22		213.369
37.2167	29	26			1479.18		221.615
37.2373	33	38			1480.14		212.029
37.2578	32	32			1481.1		229.857
37.2783	37	30			1482.06		206.519
37.2989	34	32			1483.02		213.323
37.3194	30	34			1483.98		246.135
37.34	30	40			1484.94		210.386
37.3605	33	31			1485.9		218.47
37.381	21	25			1486.86		210.107
37.4016	47	37			1487.82		219.523
37.4221	33	27			1488.78		204.314
37.4427	31	32			1489.74		224.618
37.4632	30	46			1490.7		210.754
37.4837	25	45			1491.66		213.245
37.5043	32	41			1492.62		227.956
37.5248	31	42			1493.58		224.935
37.5454	42	36			1494.53		221.912
37.5659	33	25			1495.49		209.397
37.5865	48	41			1496.45		207.75
37.607	42	23			1497.41		231.813
37.6275	47	43			1498.37		222.021
37.6481	23	28			1499.33		213.584
37.6686	35	33			1500.29		211.883
37.6892	23	33			1501.24		215.542
37.7097	47	39			1502.2		219.162
37.7302	32	41			1503.16		209.344
37.7508	28	38			1504.12		215.608
37.7713	33	32			1505.08		216.499
37.7919	38	30			1506.03		224.044
37.8124	50	38			1506.99		200.95
37.8329	43	47			1507.95		217.753
37.8535	34	32			1508.91		202.661
37.874	41	32			1509.86		219.321
37.8946	40	36			1510.82		214.773
37.9151	32	39			1511.78		211.543
37.9356	35	35			1512.73		197.836
37.9562	44	31			1513.69		202.525
37.9767	40	42			1514.65		200.694
37.9973	55	45			1515.6		205.416
38.0178	44	45			1516.56		212.745
38.0384	42	31			1517.51		205.799
38.0589	51	44			1518.47		189.825
38.0794	41	38			1519.43		194.579
38.1	38	59			1520.38		198.015
38.1205	43	44			1521.34		193.706
38.1411	54	45			1522.29		220.224
38.1616	34	34			1523.25		200.509
38.1821	53	47			1524.2		226.916
38.2027	41	40			1525.16		207.29
38.2232	50	56			1526.11		199.214
38.2438	44	50			1527.07		210.247
38.2643	53	63			1528.02		198.403
38.2848	56	49			1528.98		201.806
38.3054	57	61			1529.93		215.32
38.3259	62	51			1530.89		193.455
38.3465	60	60			1531.84		189.331
38.367	66	60			1532.8		209.162
38.3875	76	77			1533.75		203.839
38.4081	62	64			1534.7		206.1
38.4286	49	63			1535.66		195.846
38.4492	79	69			1536.61		199.422
38.4697	74	70			1537.57		201.756
38.4903	77	70			1538.52		201.593
38.5108	69	53			1539.47		206.439
38.5313	77	59			1540.43		195.034
38.5519	70	62			1541.38		181.151
38.5724	69	82			1542.33		191.007
38.593	75	67			1543.29		190.875
38.6135	73	70			1544.24		200.718
38.634	92	68			1545.19		189.366
38.6546	73	89			1546.15		211.657
38.6751	78	77			1547.1		206.546
38.6957	71	72			1548.05		211.414
38.7162	69	80			1549		202.629
38.7367	66	89			1549.96		188.915
38.7573	85	91			1550.91		207.59
38.7778	85	89			1551.86		217.617
38.7984	101	68			1552.81		216.495
38.8189	93	73			1553.76		192.979
38.8394	93	99			1554.72		198.126
38.86	74	94			1555.67		198.295
38.8805	99	110			1556.62		219.695
38.9011	93	81			1557.57		201.119
38.9216	106	93			1558.52		205.028
38.9422	104	110			1559.47		203.94
38.9627	94	119			1560.42		190.333
38.9832	116	94			1561.38		208.087
39.0038	97	107			1562.33		198.284
39.0243	118	117			1563.28		209.871
39.0449	121	139			1564.23		235.372
39.0654	122	129			1565.18		190.344
39.0859	125	154			1566.13		199.501
39.1065	140	138			1567.08		209.946
39.127	143	146			1568.03		205.205
39.1476	139	153			1568.98		244.853
39.1681	160	194			1569.93		210.903
39.1886	150	193			1570.88		202.311
39.2092	157	267			1571.83		226.842
39.2297	171	231			1572.78		214.442
39.2503	214	259			1573.73		223.742
39.2708	205	267			1574.68		206.171
39.2913	257	305			1575.63		201.349
39.3119	214	352			1576.58		218.309
39.3324	298	391			1577.53		203.141
39.353	301	400			1578.48		217.516
39.3735	347	457			1579.42		215.172
39.3941	382	547			1580.37		237.341
39.4146	439	582			1581.32		192.454
39.4351	486	716			1582.27		216.007
39.4557	556	719			1583.22		211.167
39.4762	573	817			1584.17		207.624
39.4968	666	925			1585.12		206.669
39.5173	767	1180			1586.06		213.507
39.5378	949	1258			1587.01		212.536
39.5584	1039	1514			1587.96		242.867
39.5789	1157	1697			1588.91		221.005
39.5995	1336	1953			1589.86		243.565
39.62	1506	2218			1590.8		211.14
39.6405	1773	2385			1591.75		224.532
39.6611	2075	2548			1592.7		219.543
39.6816	2288	2418			1593.64		203.999
39.7022	2412	2237			1594.59		206.827
39.7227	2526	2068			1595.54		212.284
39.7432	2624	1921			1596.48		219.07
39.7638	2697	1748			1597.43		356.528
39.7843	2422	1618			1598.38		223.476
39.8049	2307	1296			1599.32		229.007
39.8254	2092	1133			1600.27		214.685
39.846	1904	871			1601.22		217.533
39.8665	1664	737			1602.16		215.034
39.887	1444	647			1603.11		217.78
39.9076	1289	568			1604.06		213.832
39.9281	1001	473			1605		209.829
39.9487	915	402			1605.95		216.402
39.9692	767	367			1606.89		203.063
39.9897	607	300			1607.84		222.874
40.0103	555	307			1608.79		210.883
40.0308	480	237			1609.73		226.747
40.0514	438	242			1610.68		229.38
40.0719	380	217			1611.62		220.098
40.0924	357	199			1612.57		210.815
40.113	295	179			1613.51		213.443
40.1335	270	163			1614.46		221.348
40.1541	244	176			1615.4		201.407
40.1746	236	160			1616.35		211.914
40.1951	221	142			1617.29		201.225
40.2157	198	132			1618.24		210.388
40.2362	188	119			1619.18		190.451
40.2568	164	122			1620.12		220.768
40.2773	166	107			1621.07		199.513
40.2979	156	93			1622.01		213.922
40.3184	139	124			1622.95		220.366
40.3389	138	108			1623.9		201.707
40.3595	120	88			1624.84		206.774
40.38	105	104			1625.79		196.021
40.4006	117	98			1626.73		208.967
40.4211	120	72			1627.67		204.821
40.4416	115	91			1628.61		213.836
40.4622	103	81			1629.56		200.54
40.4827	101	94			1630.5		202.999
40.5033	89	78			1631.44		188.394
40.5238	93	65			1632.39		190.791
40.5443	78	87			1633.33		208.816
40.5649	87	71			1634.27		195.41
40.5854	86	70			1635.21		198.953
40.606	84	70			1636.16		203.778
40.6265	76	65			1637.1		187.833
40.647	63	70			1638.04		197.923
40.6676	81	77			1638.98		195.1
40.6881	72	59			1639.92		189.758
40.7087	79	61			1640.87		185.76
40.7292	66	52			1641.81		199.891
40.7498	74	51			1642.75		197.179
40.7703	68	62			1643.69		204.766
40.7908	53	50			1644.63		211.005
40.8114	71	70			1645.57		187.538
40.8319	71	58			1646.51		192.441
40.8525	59	60			1647.46		198.51
40.873	58	55			1648.4		203.188
40.8935	66	73			1649.34		192.337
40.9141	63	47			1650.28		200.731
40.9346	62	40			1651.22		177.996
40.9552	59	44			1652.16		188.204
40.9757	66	41			1653.1		182.441
40.9962	63	42			1654.04		193.338
41.0168	63	48			1654.98		185.172
41.0373	48	51			1655.92		187.216
41.0579	44	53			1656.86		196.004
41.0784	56	52			1657.8		182.956
41.0989	50	44			1658.74		194.879
41.1195	52	49			1659.68		178.624
41.14	48	47			1660.62		185.124
41.1606	51	44			1661.56		176.936
41.1811	46	39			1662.5		188.623
41.2017	51	28			1663.44		192.297
41.2222	50	40			1664.37		183.734
41.2427	63	54			1665.31		202.899
41.2633	49	44			1666.25		176.602
41.2838	55	47			1667.19		176.05
41.3044	37	37			1668.13		181.803
41.3249	46	40			1669.07		187.437
41.3454	36	42			1670.01		192.195
41.366	45	40			1670.95		182.634
41.3865	47	33			1671.88		175.284
41.4071	46	35			1672.82		185.083
41.4276	34	37			1673.76		193.026
41.4481	41	40			1674.7		176.989
41.4687	45	33			1675.63		177.872
41.4892	33	39			1676.57		183.417
41.5098	41	32			1677.51		190.562
41.5303	45	38			1678.45		188.074
41.5508	47	46			1679.39		173.892
41.5714	34	38			1680.32		197.06
41.5919	45	44			1681.26		188.836
41.6125	38	35			1682.2		186.158
41.633	46	34			1683.13		184.439
41.6536	45	38			1684.07		189.054
41.6741	43	33			1685.01		185.46
41.6946	43	36			1685.94		189.649
41.7152	32	36			1686.88		189.72
41.7357	36	35			1687.82		183.189
41.7563	42	47			1688.75		188.911
41.7768	33	27			1689.69		180.944
41.7973	39	32			1690.62		189.426
41.8179	53	39			1691.56		183.124
41.8384	45	35			1692.49		179.282
41.859	31	31			1693.43		188.706
41.8795	35	50			1694.37		179.207
41.9	51	44			1695.3		179.277
41.9206	43	25			1696.24		186.021
41.9411	39	44			1697.17		205.863
41.9617	27	38			1698.11		181.052
41.9822	32	35			1699.04		180.523
42.0027	44	37			1699.98		186.24
42.0233	36	32			1700.91		194.221
42.0438	44	37			1701.85		190.625
42.0644	31	27			1702.78		206.011
42.0849	21	43			1703.72		192.788
42.1055	31	34			1704.65		188.43
42.126	38	37			1705.58		202.349
42.1465	32	27			1706.52		186.883
42.1671	34	33			1707.45		186.567
42.1876	31	24			1708.39		188.536
42.2082	35	21			1709.32		185.235
42.2287	37	26			1710.25		193.678
42.2492	31	37			1711.19		189.313
42.2698	36	36			1712.12		182.229
42.2903	52	21			1713.06		186.413
42.3109	35	42			1713.99		201.612
42.3314	37	37			1714.92		181.161
42.3519	31	26			1715.85		189.323
42.3725	33	28			1716.79		186.786
42.393	40	39			1717.72		188.544
42.4136	37	27			1718.65		191.564
42.4341	33	31			1719.58		192.835
42.4546	31	24			1720.52		196.333
42.4752	25	28			1721.45		188.297
42.4957	34	24			1722.38		182.979
42.5163	32	29			1723.31		176.434
42.5368	51	34			1724.25		182.519
42.5574	38	40			1725.18		186.319
42.5779	37	27			1726.11		187.399
42.5984	28	39			1727.04		198.001
42.619	31	32			1727.97		200.252
42.6395	26	36			1728.91		183.818
42.6601	29	36			1729.84		193.558
42.6806	40	30			1730.77		188.767
42.7011	29	21			1731.7		186.921
42.7217	34	34			1732.63		192.703
42.7422	33	31			1733.56		186.884
42.7628	38	34			1734.49		181.902
42.7833	33	33			1735.42		174.98
42.8038	30	37			1736.35		190.218
42.8244	35	30			1737.28		197.369
42.8449	30	24			1738.22		194.228
42.8655	33	37			1738.39		193.235
42.886	29	40			1739.32		194.402
42.9065	34	37			1740.26		190.294
42.9271	39	43			1741.19		203.173
42.9476	51	43			1742.13		184.66
42.9682	41	35			1743.06		188.373
42.9887	45	42			1743.99		182.958
43.0093	37	38			1744.93		189.278
43.0298	40	37			1745.86		169.57
43.0503	39	41			1746.79		197.969
43.0709	37	38			1747.73		179.577
43.0914	37	44			1748.66		178.071
43.112	45	33			1749.59		189.511
43.1325	30	32			1750.53		182.824
43.153	34	34			1751.46		180.035
43.1736	33	44			1752.39		192.739
43.1941	27	37			1753.33		189.956
43.2147	44	34			1754.26		180.74
43.2352	40	49			1755.19		172.819
43.2557	41	48			1756.12		195.711
43.2763	42	32			1757.06		201.846
43.2968	36	42			1757.99		192.576
43.3174	35	44			1758.92		187.151
43.3379	40	36			1759.85		186.84
43.3584	57	40			1760.78		180.171
43.379	34	34			1761.72		195.155
43.3995	41	32			1762.65		178.384
43.4201	39	47			1763.58		193.379
43.4406	42	46			1764.51		191.895
43.4612	37	38			1765.44		181.565
43.4817	34	41			1766.37		176.305
43.5022	45	47			1767.31		192.491
43.5228	47	38			1768.24		170.808
43.5433	52	47			1769.17		180.627
43.5639	43	38			1770.1		169.054
43.5844	50	44			1771.03		180.102
43.6049	45	49			1771.96		171.097
43.6255	56	51			1772.89		179.654
43.646	48	57			1773.82		203.21
43.6666	45	56			1774.75		170.554
43.6871	41	63			1775.68		182.864
43.7076	64	57			1776.61		180.19
43.7282	61	53			1777.54		178.754
43.7487	60	71			1778.47		176.068
43.7693	48	65			1779.4		178.353
43.7898	52	68			1780.33		170.719
43.8103	63	67			1781.26		171.791
43.8309	64	76			1782.19		177.832
43.8514	58	88			1783.12		186.357
43.872	65	92			1784.05		184.993
43.8925	70	85			1784.98		156.456
43.9131	70	103			1785.91		179.803
43.9336	86	91			1786.84		184.607
43.9541	99	120			1787.77		177.072
43.9747	92	150			1788.69		173.246
43.9952	98	143			1789.62		175.592
44.0158	115	157			1790.55		179.182
44.0363	139	171			1791.48		180.325
44.0568	121	215			1792.41		172.878
44.0774	144	182			1793.34		170.362
44.0979	172	253			1794.26		183.83
44.1185	171	270			1795.19		171.511
44.139	213	334			1796.12		181.32
44.1595	256	375			1797.05		189.924
44.1801	268	422			1797.98		169.067
44.2006	280	499			1798.9		169.118
44.2212	348	583			1799.83		199.936
44.2417	402	615			1800.76		171.73
44.2622	440	654			1801.69		173.044
44.2828	521	622			1802.61		182.973
44.3033	585	578			1803.54		176.87
44.3239	559	526			1804.47		181.841
44.3444	580	509			1805.39		172.003
44.365	648	403			1806.32		178.194
44.3855	576	418			1807.25		178.23
44.406	502	349			1808.17		175.82
44.4266	526	321			1809.1		177.145
44.4471	476	265			1810.03		156.253
44.4677	417	201			1810.95		186.083
44.4882	370	191			1811.88		161.484
44.5087	323	179			1812.81		181.479
44.5293	273	128			1813.73		217.639
44.5498	235	123			1814.66		743.393
44.5704	196	107			1815.58		2995.66
44.5909	147	110			1816.51		1121.23
44.6114	160	99			1817.44		259.197
44.632	133	80			1818.36		187.085
44.6525	111	67			1819.28		178.463
44.6731	113	72			1820.21		163.624
44.6936	111	56			1821.14		173.756
44.7141	87	69			1822.06		177.686
44.7347	95	57			1822.99		167.873
44.7552	77	48			1823.91		166.81
44.7758	73	60			1824.84		185.816
44.7963	61	58			1825.76		162.14
44.8169	62	50			1826.68		178.653
44.8374	65	55			1827.61		178.832
44.8579	69	40			1828.53		181.538
44.8785	68	46			1829.46		170.373
44.899	62	48			1830.38		165.506
44.9196	55	47			1831.3		182.14
44.9401	55	36			1832.23		195.001
44.9606	50	41			1833.15		174.885
44.9812	45	44			1834.08		172.48
45.0017	49	35			1835		190.378
45.0223	37	36			1835.92		173.954
45.0428	48	36			1836.85		177.861
45.0633	28	30			1837.77		190.691
45.0839	43	38			1838.69		179.344
45.1044	49	24			1839.61		188.394
45.125	43	45			1840.54		180.873
45.1455	54	50			1841.46		173.335
45.166	29	33			1842.38		177.277
45.1866	31	33			1843.31		185.041
45.2071	36	34			1844.23		172.316
45.2277	37	39			1845.15		186.441
45.2482	39	37			1846.07		180.068
45.2688	27	31			1846.99		171.118
45.2893	38	37			1847.92		180.087
45.3098	30	36			1848.84		180.086
45.3304	38	38			1849.76		190.332
45.3509	28	37			1850.68		181.367
45.3715	32	20			1851.61		181.374
45.392	28	41			1852.53		176.265
45.4125	33	37			1853.45		175.009
45.4331	27	30			1854.37		172.478
45.4536	26	32			1855.29		245.608
45.4742	37	31			1856.21		166.132
45.4947	31	19			1857.13		176.412
45.5152	34	31			1858.05		172.557
45.5358	38	33			1858.97		173.803
45.5563	26	30			1859.89		196.811
45.5769	42	30			1860.82		185.159
45.5974	34	35			1861.74		174.776
45.6179	16	27			1862.65		189.984
45.6385	36	25			1863.58		179.594
45.659	35	16			1864.5		178.171
45.6796	32	27			1865.42		169.103
45.7001	30	19			1866.34		183.017
45.7207	29	32			1867.26		176.524
45.7412	26	26			1868.18		182.775
45.7617	33	29			1869.1		166.094
45.7823	29	27			1870.02		186.306
45.8028	27	32			1870.93		173.423
45.8234	27	30			1871.85		175.776
45.8439	33	27			1872.77		167.96
45.8644	37	23			1873.69		196.856
45.885	35	29			1874.61		172.555
45.9055	23	26			1875.53		181.122
45.9261	19	32			1876.45		172.005
45.9466	36	30			1877.37		185.541
45.9671	28	26			1878.29		168.896
45.9877	22	28			1879.2		173.611
46.0082	25	32			1880.12		173.313
46.0288	31	31			1881.04		165.534
46.0493	29	31			1881.96		181.473
46.0698	29	15			1882.88		182.438
46.0904	21	23			1883.79		172.226
46.1109	28	33			1884.71		190.581
46.1315	41	40			1885.63		186.59
46.152	31	24			1886.55		164.064
46.1726	25	32			1887.47		170.013
46.1931	28	31			1888.38		163.616
46.2136	30	20			1889.3		168.321
46.2342	29	27			1890.22		175.471
46.2547	30	26			1891.13		175.229
46.2753	34	17			1892.05		183.566
46.2958	36	35			1892.97		173.507
46.3163	39	30			1893.88		172.034
46.3369	31	30			1894.8		170.564
46.3574	32	30			1895.72		167.88
46.378	26	25			1896.64		178.593
46.3985	22	20			1897.55		172.26
46.419	30	26			1898.47		170.799
46.4396	26	18			1899.38		171.767
46.4601	31	26			1900.3		178.785
46.4807	31	26			1901.22		172.5
46.5012	19	22			1902.13		171.066
46.5217	30	33			1903.05		158.804
46.5423	29	23			1903.96		161.024
46.5628	27	36			1904.88		186.09
46.5834	29	28			1905.8		172.686
46.6039	29	24			1906.71		180.914
46.6245	36	24			1907.63		177.156
46.645	27	24			1908.54		174.616
46.6655	39	27			1909.45		181.671
46.6861	24	30			1910.37		183.948
46.7066	28	31			1911.29		164.721
46.7272	25	28			1912.2		171.807
46.7477	39	20			1913.11		174.118
46.7682	39	22			1914.03		181.207
46.7888	27	32			1914.94		178.752
46.8093	28	25			1915.86		179.886
46.8299	22	30			1916.77		171.489
46.8504	33	29			1917.69		172.649
46.8709	31	34			1918.6		180.977
46.8915	28	26			1919.51		169.042
46.912	25	37			1920.43		169.04
46.9326	30	37			1921.34		170.237
46.9531	25	24			1922.25		171.438
46.9736	34	29			1923.17		163.098
46.9942	30	26			1924.08		175.044
47.0147	28	30			1924.99		184.613
47.0353	24	32			1925.91		173.897
47.0558	23	37			1926.82		177.511
47.0764	27	26			1927.73		165.608
47.0969	21	24			1928.65		172.83
47.1174	29	26			1929.56		174.101
47.138	28	32			1930.47		175.4
47.1585	32	27			1931.39		165.953
47.1791	30	33			1932.3		166.107
47.1996	29	41			1933.21		168.684
47.2201	36	34			1934.12		172.48
47.2407	20	33			1935.03		166.657
47.2612	30	31			1935.95		171.65
47.2818	24	26			1936.86		187.494
47.3023	27	28			1937.77		162.307
47.3228	31	30			1938.68		167.289
47.3434	32	35			1939.59		183.184
47.3639	35	27			1940.5		180.963
47.3845	40	27			1941.42		176.336
47.405	28	33			1942.33		179.009
47.4255	36	36			1943.24		171.969
47.4461	37	32			1944.15		181.988
47.4666	28	33			1945.06		172.501
47.4872	28	33			1945.97		171.549
47.5077	32	23			1946.88		173.044
47.5283	34	35			1947.79		173.317
47.5488	35	38			1948.7		171.13
47.5693	40	24			1949.61		177.559
47.5899	30	33			1950.52		166.722
47.6104	41	36			1951.43		179.339
47.631	29	38			1952.34		179.608
47.6515	23	24			1953.25		191.046
47.672	29	30			1954.16		186.37
47.6926	33	29			1955.07		180.444
47.7131	27	27			1955.98		168.272
47.7337	34	25			1956.89		164.812
47.7542	32	33			1957.8		181.382
47.7747	39	33			1958.71		175.416
47.7953	32	37			1959.62		165.636
47.8158	33	35			1960.53		187.272
47.8364	24	37			1961.44		174.893
47.8569	29	31			1962.35		175.075
47.8774	40	31			1963.26		179.028
47.898	33	37			1964.17		186.776
47.9185	35	31			1965.08		185.681
47.9391	42	28			1965.98		170.654
47.9596	43	47			1966.89		172.115
47.9802	24	36			1967.8		191.397
48.0007	33	31			1968.71		182.741
48.0212	34	39			1969.62		180.44
48.0418	29	35			1970.53		179.402
48.0623	32	40			1971.43		178.344
48.0829	44	42			1972.34		210.556
48.1034	50	32			1973.25		192.829
48.1239	33	46			1974.16		169.916
48.1445	32	44			1975.06		185.491
48.165	37	33			1975.97		176.665
48.1856	42	34			1976.88		185.848
48.2061	45	52			1977.79		180.871
48.2266	47	52			1978.69		183.615
48.2472	25	35			1979.6		182.472
48.2677	49	44			1980.51		189.061
48.2883	48	50			1981.42		190.465
48.3088	50	52			1982.32		187.975
48.3293	42	38			1983.23		186.773
48.3499	50	40			1984.14		189.463
48.3704	42	48			1985.04		177.899
48.391	46	44			1985.95		181.892
48.4115	54	45			1986.85		191.073
48.4321	52	46			1987.76		197.638
48.4526	51	48			1988.67		182.08
48.4731	48	37			1989.57		191.164
48.4937	48	53			1990.48		182.022
48.5142	47	61			1991.38		188.443
48.5348	49	41			1992.29		172.782
48.5553	67	57			1993.19		186.981
48.5758	42	51			1994.1		189.51
48.5964	54	50			1995.01		193.35
48.6169	51	49			1995.91		192.013
48.6375	56	61			1996.82		167.339
48.658	58	38			1997.72		182.842
48.6785	58	50			1998.63		197.011
48.6991	59	50			1999.53		180.051
48.7196	50	58			2000.43		183.772
48.7402	53	51			2001.34		186.153
48.7607	59	57			2002.24		192.368
48.7812	41	56			2003.15		175.354
48.8018	58	59			2004.05		193.131
48.8223	36	71			2004.96		185.172
48.8429	63	58			2005.86		193.942
48.8634	46	59			2006.77		164.251
48.884	52	66			2007.67		182.035
48.9045	56	68			2008.57		175.478
48.925	46	51			2009.48		194.509
48.9456	60	53			2010.38		199.439
48.9661	69	68			2011.28		201.79
48.9867	65	72			2012.19		186.268
49.0072	64	66			2013.09		183.499
49.0277	70	54			2013.99		174.366
49.0483	59	56			2014.9		185.567
49.0688	55	68			2015.8		177.704
49.0894	77	76			2016.7		181.25
49.1099	87	59			2017.6		182.246
49.1304	67	67			2018.51		192.064
49.151	62	78			2019.41		182.933
49.1715	68	78			2020.31		188.919
49.1921	86	72			2021.22		177.289
49.2126	83	83			2022.12		193.27
49.2332	90	77			2023.02		184.154
49.2537	100	98			2023.92		177.557
49.2742	84	87			2024.82		193.401
49.2948	119	104			2025.73		174.35
49.3153	89	112			2026.63		181.427
49.3359	95	111			2027.53		185.998
49.3564	101	121			2028.43		183.145
49.3769	99	129			2029.33		180.319
49.3975	110	124			2030.23		192.287
49.418	131	111			2031.13		187.035
49.4386	129	162			2032.04		179.359
49.4591	127	168			2032.94		176.603
49.4796	168	168			2033.84		190.945
49.5002	159	186			2034.74		193.016
49.5207	164	215			2035.64		178.021
49.5413	189	208			2036.54		181.276
49.5618	192	238			2037.44		176.029
49.5823	189	245			2038.34		172.021
49.6029	227	288			2039.24		186.135
49.6234	221	315			2040.14		183.386
49.644	264	340			2041.04		174.687
49.6645	269	351			2041.94		172.055
49.6851	336	402			2042.84		169.466
49.7056	347	427			2043.74		169.299
49.7261	402	499			2044.64		185.881
49.7467	440	588			2045.54		174.945
49.7672	514	659			2046.44		166.402
49.7878	549	779			2047.34		175.741
49.8083	627	849			2048.24		169.566
49.8288	707	927			2049.14		174.103
49.8494	810	1120			2050.04		172.702
49.8699	855	1150			2050.94		170.14
49.8905	1048	1243			2051.83		175.908
49.911	1113	1292			2052.73		175.778
49.9315	1175	1262			2053.63		167.392
49.9521	1262	1170			2054.53		167.312
49.9726	1362	1067			2055.43		169.603
49.9932	1395	1028			2056.33		176.617
50.0137	1372	969			2057.23		164.716
50.0342	1252	867			2058.12		183.519
50.0548	1228	846			2059.02		169.256
50.0753	1104	749			2059.92		167.986
50.0959	993	616			2060.82		172.623
50.1164	903	501			2061.72		164.308
50.137	870	464			2062.61		173.692
50.1575	786	433			2063.51		171.314
50.178	686	351			2064.41		171.317
50.1986	611	340			2065.31		178.417
50.2191	492	282			2066.2		184.366
50.2397	459	258			2067.1		176.186
50.2602	385	205			2068		171.553
50.2807	341	214			2068.89		172.824
50.3013	318	200			2069.79		175.274
50.3218	286	162			2070.69		184.811
50.3424	269	165			2071.59		170.678
50.3629	239	160			2072.48		180.191
50.3834	223	140			2073.38		188.524
50.404	169	120			2074.27		175.555
50.4245	169	124			2075.17		176.817
50.4451	151	103			2076.07		176.928
50.4656	150	90			2076.96		178.261
50.4861	119	103			2077.86		178.44
50.5067	122	88			2078.76		178.638
50.5272	126	86			2079.65		171.693
50.5478	119	90			2080.55		175.462
50.5683	104	85			2081.44		172.073
50.5889	116	74			2082.34		166.291
50.6094	113	71			2083.23		174.88
50.6299	109	62			2084.13		175.123
50.6505	98	70			2085.02		169.386
50.671	90	75			2085.92		170.876
50.6916	78	56			2086.81		185.656
50.7121	79	67			2087.71		167.865
50.7326	61	61			2088.6		166.948
50.7532	64	57			2089.5		170.863
50.7737	66	67			2090.39		168.694
50.7943	61	51			2091.29		179.892
50.8148	62	53			2092.18		183.801
50.8353	77	52			2093.08		173.071
50.8559	57	45			2093.97		195.34
50.8764	61	46			2094.86		176.044
50.897	72	45			2095.76		188.612
50.9175	54	54			2096.65		171.728
50.938	58	41			2097.55		184.367
50.9586	49	69			2098.44		168.657
50.9791	55	56			2099.33		177.63
50.9997	39	42			2100.23		171.748
[truncated: 1,899 more rows]

## Sheet: SI Fig.7
XRD
Sample		Cu8.28Mo6S8 #31-0427		Cu2Mo6S8 #47-1519		Cu1.84Mo6S8 #33-0471		CuMo6S8 #34-1379
10	235	13.633	100	13.703	100	13.633	100	13.761	100
10.0205	221	18.239	20	18.461	16	18.353	16	46.61	35
10.0411	223	20.338	11	20.3	10	18.705	9	40.835	30
10.0616	217	26.157	13	23.125	4	20.119	18	33.77	30
10.0822	213	29.395	20	26.002	14	20.48	13	30.23	20
10.1027	233	32.101	1	29.766	18	22.479	11	44.926	16
10.1232	206	33.203	36	33.484	35	23.082	5	43.604	14
10.1438	208	36.774	19	36.649	11	23.341	1	51.909	14
10.1643	214	37.025	16	37.571	9	26.181	56	45.594	10
10.1849	202	39.599	34	40.133	22	27.742	6	25.659	10
10.2054	203	41.704	4	42.008	7	29.179	42	36.205	9
10.226	212	42.569	20	43.08	16	29.635	10	18.785	9
10.2465	218	43.915	1	45.618	23	29.899	14	38.217	7
10.267	207	45.666	30	46.283	46	31.497	1	49.496	5
10.2876	218	45.862	60	48.457	6	31.738	4	23.434	5
10.3081	231	46.686	3	51.16	15	32.243	2	20.216	4
10.3287	187	47.941	12	53.377	5	32.593	13	42.235	3
10.3492	237	49.611	1	60.545	7	32.864	37	51.345	1
10.3697	196	50.523	28	67.251	10	33.241	21	49.098
10.3903	202	53.26	4			33.836	47	47.995
10.4108	228	53.818	3			36.805	28	32.03
10.4314	222	55.298	1			37.184	19	32.976
10.4519	212	56.958	4			37.916	22
10.4724	200	57.299	1			39.24	28
10.493	205	60.037	7			39.618	33
10.5135	223	62.077	4			40.301	11
10.5341	196	63.617	1			40.624	22
10.5546	225	63.94	1			41.704	5
10.5751	217	66.638	10			42.09	1
10.5957	221	67.098	9			42.632	13
10.6162	220	68.4	1			42.972	14
10.6368	225	69.758	2			43.08	19
10.6573	218	70.496	2			43.45	8
10.6779	246	71.016	2			44.164	2
10.6984	212	72.66	3			45.162	36
10.7189	210	72.757	3			45.473	27
10.7395	230	74.478	4			45.837	52
10.76	216	75.218	1			46.358	45
10.7806	248	75.896	2			46.661	50
10.8011	193	76.218	2			47.149	4
10.8216	225	77.02	5			47.754	3
10.8422	209	78.719	4			48.103	2
10.8627	231	80.399	3			48.266	5
10.8833	220	81.12	1			48.929	7
10.9038	221	82.375	4			49.353	2
10.9243	239	82.876	4			49.611	8
10.9449	223	83.296	1			50.255	30
10.9654	211	84.439	4			51.2	2
10.986	240	84.694	5			51.72	18
11.0065	216					52.219	4
11.027	201
11.0476	207
11.0681	227
11.0887	232
11.1092	228
11.1298	234
11.1503	208
11.1708	240
11.1914	214
11.2119	220
11.2325	226
11.253	191
11.2735	210
11.2941	230
11.3146	214
11.3352	205
11.3557	240
11.3762	210
11.3968	224
11.4173	247
11.4379	210
11.4584	217
11.4789	243
11.4995	217
11.52	200
11.5406	257
11.5611	240
11.5817	233
11.6022	248
11.6227	226
11.6433	212
11.6638	210
11.6844	217
11.7049	222
11.7254	184
11.746	214
11.7665	220
11.7871	231
11.8076	234
11.8281	196
11.8487	256
11.8692	226
11.8898	225
11.9103	231
11.9308	230
11.9514	223
11.9719	223
11.9925	247
12.013	245
12.0336	199
12.0541	184
12.0746	238
12.0952	222
12.1157	242
12.1363	238
12.1568	207
12.1773	201
12.1979	207
12.2184	221
12.239	235
12.2595	234
12.28	239
12.3006	225
12.3211	223
12.3417	210
12.3622	284
12.3827	252
12.4033	251
12.4238	238
12.4444	194
12.4649	202
12.4855	262
12.506	245
12.5265	227
12.5471	242
12.5676	223
12.5882	262
12.6087	209
12.6292	237
12.6498	222
12.6703	242
12.6909	252
12.7114	230
12.7319	205
12.7525	235
12.773	203
12.7936	212
12.8141	258
12.8346	241
12.8552	253
12.8757	214
12.8963	223
12.9168	243
12.9374	252
12.9579	206
12.9784	246
12.999	222
13.0195	274
13.0401	224
13.0606	259
13.0811	221
13.1017	228
13.1222	225
13.1428	231
13.1633	259
13.1838	237
13.2044	222
13.2249	239
13.2455	232
13.266	265
13.2865	235
13.3071	245
13.3276	212
13.3482	227
13.3687	248
13.3893	227
13.4098	283
13.4303	284
13.4509	253
13.4714	263
13.492	252
13.5125	292
13.533	254
13.5536	278
13.5741	296
13.5947	290
13.6152	269
13.6357	344
13.6563	340
13.6768	378
13.6974	368
13.7179	359
13.7384	432
13.759	490
13.7795	455
13.8001	470
13.8206	518
13.8412	533
13.8617	535
13.8822	546
13.9028	556
13.9233	517
13.9439	468
13.9644	484
13.9849	416
14.0055	378
14.026	339
14.0466	316
14.0671	266
14.0876	301
14.1082	270
14.1287	281
14.1493	268
14.1698	296
14.1903	221
14.2109	269
14.2314	237
14.252	261
14.2725	241
14.2931	256
14.3136	237
14.3341	236
14.3547	245
14.3752	256
14.3958	218
14.4163	244
14.4368	263
14.4574	286
14.4779	256
14.4985	240
14.519	244
14.5395	256
14.5601	226
14.5806	216
14.6012	225
14.6217	244
14.6422	245
14.6628	258
14.6833	215
14.7039	243
14.7244	239
14.745	253
14.7655	232
14.786	226
14.8066	227
14.8271	237
14.8477	226
14.8682	262
14.8887	239
14.9093	240
14.9298	243
14.9504	248
14.9709	255
14.9914	225
15.012	270
15.0325	260
15.0531	215
15.0736	243
15.0941	246
15.1147	245
15.1352	255
15.1558	252
15.1763	234
15.1969	263
15.2174	246
15.2379	247
15.2585	241
15.279	213
15.2996	227
15.3201	247
15.3406	214
15.3612	257
15.3817	236
15.4023	248
15.4228	227
15.4433	245
15.4639	245
15.4844	235
15.505	222
15.5255	254
15.546	263
15.5666	245
15.5871	257
15.6077	231
15.6282	244
15.6488	246
15.6693	218
15.6898	222
15.7104	254
15.7309	275
15.7515	236
15.772	248
15.7925	239
15.8131	258
15.8336	227
15.8542	234
15.8747	250
15.8952	241
15.9158	241
15.9363	266
15.9569	268
15.9774	215
15.9979	234
16.0185	255
16.039	278
16.0596	228
16.0801	242
16.1007	246
16.1212	265
16.1417	248
16.1623	238
16.1828	234
16.2034	243
16.2239	253
16.2444	249
16.265	228
16.2855	231
16.3061	259
16.3266	259
16.3471	241
16.3677	254
16.3882	273
16.4088	254
16.4293	233
16.4498	276
16.4704	228
16.4909	256
16.5115	250
16.532	253
16.5526	251
16.5731	240
16.5936	237
16.6142	254
16.6347	224
16.6553	244
16.6758	258
16.6963	263
16.7169	256
16.7374	264
16.758	269
16.7785	250
16.799	261
16.8196	265
16.8401	256
16.8607	276
16.8812	266
16.9017	249
16.9223	245
16.9428	284
16.9634	256
16.9839	265
17.0045	246
17.025	243
17.0455	272
17.0661	246
17.0866	256
17.1072	269
17.1277	265
17.1482	280
17.1688	255
17.1893	233
17.2099	277
17.2304	266
17.2509	293
17.2715	274
17.292	229
17.3126	283
17.3331	245
17.3536	255
17.3742	269
17.3947	270
17.4153	243
17.4358	280
17.4564	252
17.4769	250
17.4974	249
17.518	243
17.5385	275
17.5591	256
17.5796	277
17.6001	284
17.6207	275
17.6412	267
17.6618	253
17.6823	244
17.7028	249
17.7234	249
17.7439	255
17.7645	294
17.785	264
17.8055	298
17.8261	251
17.8466	300
17.8672	270
17.8877	243
17.9083	241
17.9288	252
17.9493	247
17.9699	250
17.9904	285
18.011	280
18.0315	281
18.052	272
18.0726	276
18.0931	270
18.1137	301
18.1342	289
18.1547	265
18.1753	289
18.1958	245
18.2164	301
18.2369	238
18.2574	277
18.278	273
18.2985	275
18.3191	258
18.3396	259
18.3602	260
18.3807	281
18.4012	260
18.4218	289
18.4423	273
18.4629	283
18.4834	229
18.5039	276
18.5245	269
18.545	275
18.5656	269
18.5861	266
18.6066	271
18.6272	279
18.6477	272
18.6683	273
18.6888	284
18.7093	288
18.7299	303
18.7504	283
18.771	309
18.7915	312
18.8121	325
18.8326	324
18.8531	329
18.8737	313
18.8942	317
18.9148	345
18.9353	333
18.9558	303
18.9764	316
18.9969	311
19.0175	305
19.038	319
19.0585	296
19.0791	291
19.0996	264
19.1202	277
19.1407	288
19.1612	290
19.1818	280
19.2023	278
19.2229	271
19.2434	287
19.264	273
19.2845	276
19.305	287
19.3256	301
19.3461	264
19.3667	274
19.3872	276
19.4077	273
19.4283	284
19.4488	258
19.4694	283
19.4899	244
19.5104	277
19.531	287
19.5515	279
19.5721	288
19.5926	281
19.6131	305
19.6337	297
19.6542	271
19.6748	273
19.6953	266
19.7159	292
19.7364	279
19.7569	267
19.7775	264
19.798	290
19.8186	286
19.8391	272
19.8596	270
19.8802	303
19.9007	305
19.9213	250
19.9418	289
19.9623	308
19.9829	270
20.0034	277
20.024	267
20.0445	312
20.065	297
20.0856	287
20.1061	276
20.1267	300
20.1472	300
20.1678	303
20.1883	307
20.2088	294
20.2294	279
20.2499	301
20.2705	296
20.291	277
20.4348	267
20.5375	275
20.558	292
20.5786	285
20.5991	275
20.6197	329
20.6402	314
20.6607	290
20.6813	287
20.7018	294
20.7224	266
20.7429	270
20.7634	277
20.784	309
20.8045	317
20.8251	280
20.8456	316
20.8661	290
20.8867	296
20.9072	275
20.9278	300
20.9483	296
20.9688	269
20.9894	282
21.0099	298
21.0305	303
21.051	298
21.0716	261
21.0921	303
21.1126	282
21.1332	307
21.1537	284
21.1743	299
21.1948	281
21.2153	255
21.2359	306
21.2564	300
21.277	268
21.2975	267
21.318	308
21.3386	274
21.3591	309
21.3797	295
21.4002	279
21.4207	288
21.4413	275
21.4618	305
21.4824	290
21.5029	281
21.5235	278
21.544	312
21.5645	321
21.5851	283
21.6056	320
21.6262	312
21.6467	266
21.6672	303
21.6878	292
21.7083	305
21.7289	283
21.7494	315
21.7699	299
21.7905	295
21.811	294
21.8316	303
21.8521	280
21.8726	298
21.8932	289
21.9137	263
21.9343	275
21.9548	305
21.9754	271
21.9959	310
22.0164	300
22.037	278
22.0575	298
22.0781	294
22.0986	284
22.1191	282
22.1397	297
22.1602	318
22.1808	291
22.2013	306
22.2218	294
22.2424	301
22.2629	283
22.2835	307
22.304	293
22.3245	302
22.3451	276
22.3656	264
22.3862	304
22.4067	287
22.4273	305
22.4478	317
22.4683	311
22.4889	301
22.5094	285
22.53	284
22.5505	292
22.571	293
22.5916	316
22.6121	275
22.6327	294
22.6532	304
22.6737	323
22.6943	332
22.7148	300
22.7354	292
22.7559	285
22.7764	320
22.797	305
22.8175	308
22.8381	302
22.8586	276
22.8792	304
22.8997	318
22.9202	317
22.9408	301
22.9613	317
22.9819	324
23.0024	301
23.0229	298
23.0435	307
23.064	302
23.0846	307
23.1051	315
23.1256	298
23.1462	300
23.1667	305
23.1873	296
23.2078	305
23.2284	296
23.2489	285
23.2694	308
23.29	316
23.3105	302
23.3311	284
23.3516	328
23.3721	312
23.3927	305
23.4132	306
23.4338	296
23.4543	313
23.4748	337
23.4954	316
23.5159	345
23.5365	319
23.557	338
23.5775	338
23.5981	317
23.6186	310
23.6392	312
23.6597	304
23.6803	320
23.7008	333
23.7213	295
23.7419	299
23.7624	327
23.783	297
23.8035	297
23.824	319
23.8446	290
23.8651	317
23.8857	327
23.9062	311
23.9267	322
23.9473	304
23.9678	293
23.9884	304
24.0089	290
24.0294	306
24.05	294
24.0705	323
24.0911	311
24.1116	289
24.1322	283
24.1527	298
24.1732	339
24.1938	313
24.2143	273
24.2349	303
24.2554	315
24.2759	277
24.2965	325
24.317	276
24.3376	286
24.3581	308
24.3786	305
24.3992	270
24.4197	289
24.4403	271
24.4608	275
24.4813	316
24.5019	306
24.5224	298
24.543	288
24.5635	335
24.5841	307
24.6046	313
24.6251	282
24.6457	269
24.6662	348
24.6868	282
24.7073	303
24.7278	307
24.7484	311
24.7689	297
24.7895	296
24.81	302
24.8305	330
24.8511	323
24.8716	298
24.8922	324
24.9127	315
24.9332	313
24.9538	297
24.9743	328
24.9949	336
25.0154	305
25.036	332
25.0565	311
25.077	302
25.0976	304
25.1181	323
25.1387	310
25.1592	297
25.1797	333
25.2003	301
25.2208	341
25.2414	319
25.2619	289
25.2824	304
25.303	310
25.3235	316
25.3441	305
25.3646	347
25.3851	291
25.4057	326
25.4262	308
25.4468	323
25.4673	341
25.4879	318
25.5084	325
25.5289	306
25.5495	330
25.57	329
25.5906	343
25.6111	359
25.6316	344
25.6522	375
25.6727	386
25.6933	357
25.7138	368
25.7343	375
25.7549	392
25.7754	386
25.796	371
25.8165	355
25.837	376
25.8576	334
25.8781	370
25.8987	343
25.9192	337
25.9398	335
25.9603	356
25.9808	351
26.0014	333
26.0219	302
26.0425	342
26.063	361
26.0835	334
26.1041	317
26.1246	301
26.1452	338
26.1657	336
26.1862	344
26.2068	334
26.2273	324
26.2479	311
26.2684	317
26.2889	305
26.3095	311
26.33	333
26.3506	332
26.3711	312
26.3917	321
26.4122	319
26.4327	330
26.4533	313
26.4738	309
26.4944	318
26.5149	303
26.5354	329
26.556	311
26.5765	344
26.5971	301
26.6176	287
26.6381	322
26.6587	324
26.6792	317
26.6998	303
26.7203	329
26.7408	272
26.7614	347
26.7819	331
26.8025	320
26.823	292
26.8436	287
26.8641	339
26.8846	293
26.9052	305
26.9257	274
26.9463	307
26.9668	306
26.9873	332
27.0079	308
27.0284	309
27.049	310
27.0695	344
27.09	333
27.1106	325
27.1311	305
27.1517	340
27.1722	303
27.1927	317
27.2133	320
27.2338	356
27.2544	321
27.2749	304
27.2955	321
27.316	315
27.3365	311
27.3571	330
27.3776	305
27.3982	308
27.4187	327
27.4392	322
27.4598	317
27.4803	322
27.5009	292
27.5214	305
27.5419	335
27.5625	287
27.583	285
27.6036	341
27.6241	346
27.6446	344
27.6652	306
27.6857	323
27.7063	347
27.7268	331
27.7474	329
27.7679	325
27.7884	320
27.809	302
27.8295	310
27.8501	317
27.8706	307
27.8911	361
27.9117	318
27.9322	330
27.9528	360
27.9733	305
27.9938	310
28.0144	343
28.0349	309
28.0555	310
28.076	347
28.0965	327
28.1171	334
28.1376	339
28.1582	332
28.1787	321
28.1993	319
28.2198	306
28.2403	329
28.2609	318
28.2814	336
28.302	327
28.3225	300
28.343	330
28.3636	352
28.3841	320
28.4047	316
28.4252	292
28.4457	342
28.4663	344
28.4868	345
28.5074	344
28.5279	330
28.5484	357
28.569	335
28.5895	355
28.6101	343
28.6306	309
28.6512	340
28.6717	332
28.6922	313
28.7128	329
28.7333	339
28.7539	344
28.7744	345
28.7949	314
28.8155	315
28.836	298
28.8566	348
28.8771	320
28.8976	328
28.9182	328
28.9387	327
28.9593	337
28.9798	327
29.0003	328
29.0209	320
29.0414	317
29.062	307
29.0825	347
29.1031	312
29.1236	323
29.1441	318
29.1647	319
29.1852	317
29.2058	316
29.2263	311
29.2468	369
29.2674	348
29.2879	335
29.3085	316
29.329	358
29.3495	337
29.3701	347
29.3906	345
29.4112	330
29.4317	357
29.4522	350
29.4728	335
29.4933	323
29.5139	343
29.5344	339
29.555	345
29.5755	342
29.596	335
29.6166	368
29.6371	326
29.6577	328
29.6782	354
29.6987	340
29.7193	338
29.7398	338
29.7604	337
29.7809	356
29.8014	293
29.822	327
29.8425	308
29.8631	335
29.8836	325
29.9041	344
29.9247	309
29.9452	355
29.9658	324
29.9863	376
30.0069	342
30.0274	374
30.0479	336
30.0685	378
30.089	356
30.1096	386
30.1301	396
30.1506	401
30.1712	408
30.1917	396
30.2123	392
30.2328	410
30.2533	416
30.2739	450
30.2944	431
30.315	425
30.3355	427
30.356	398
30.3766	411
30.3971	391
30.4177	402
30.4382	363
30.4588	415
30.4793	375
30.4998	377
30.5204	355
30.5409	334
30.5615	338
30.582	341
30.6025	349
30.6231	358
30.6436	296
30.6642	365
30.6847	341
30.7052	338
30.7258	342
30.7463	373
30.7669	331
30.7874	345
30.8079	322
30.8285	365
30.849	357
30.8696	340
30.8901	328
30.9107	340
30.9312	282
30.9517	336
30.9723	339
30.9928	309
31.0134	330
31.0339	339
31.0544	338
31.075	346
31.0955	354
31.1161	359
31.1366	329
31.1571	360
31.1777	313
31.1982	330
31.2188	344
31.2393	320
31.2598	345
31.2804	286
31.3009	337
31.3215	350
31.342	375
31.3626	311
31.3831	308
31.4036	341
31.4242	334
31.4447	366
31.4653	368
31.4858	343
31.5063	364
31.5269	351
31.5474	366
31.568	345
31.5885	346
31.609	327
31.6296	336
31.6501	320
31.6707	339
31.6912	338
31.7117	348
31.7323	351
31.7528	336
31.7734	337
31.7939	348
31.8145	354
31.835	344
31.8555	343
31.8761	328
31.8966	346
31.9172	364
31.9377	344
31.9582	348
31.9788	376
31.9993	324
32.0199	342
32.0404	316
32.0609	314
32.0815	352
32.102	350
32.1226	368
32.1431	354
32.1636	319
32.1842	370
32.2047	369
32.2253	339
32.2458	360
32.2664	299
32.2869	333
32.3074	321
32.328	371
32.3485	374
32.3691	350
32.3896	349
32.4101	316
32.4307	345
32.4512	305
32.4718	341
32.4923	350
32.5128	363
32.5334	351
32.5539	331
32.5745	343
32.595	331
32.6155	355
32.6361	331
32.6566	335
32.6772	324
32.6977	340
32.7183	363
32.7388	368
32.7593	346
32.7799	347
32.8004	313
32.821	324
32.8415	350
32.862	356
32.8826	330
32.9031	340
32.9237	362
32.9442	340
32.9647	325
32.9853	341
33.0058	384
33.0264	363
33.0469	351
33.0674	358
33.088	364
33.1085	356
33.1291	394
33.1496	329
33.1702	347
33.1907	345
33.2112	352
33.2318	350
33.2523	377
33.2729	360
33.2934	333
33.3139	311
33.3345	315
33.355	358
33.3756	345
33.3961	352
33.4166	337
33.4372	337
33.4577	360
33.4783	353
33.4988	385
33.5193	396
33.5399	379
33.5604	377
33.581	386
33.6015	387
33.6221	377
33.6426	380
33.6631	424
33.6837	412
33.7042	447
33.7248	411
33.7453	431
33.7658	499
33.7864	436
33.8069	471
33.8275	480
33.848	474
33.8685	492
33.8891	451
33.9096	437
33.9302	406
33.9507	443
33.9712	438
33.9918	442
34.0123	422
34.0329	398
34.0534	422
34.074	396
34.0945	389
34.115	361
34.1356	393
34.1561	401
34.1767	355
34.1972	344
34.2177	366
34.2383	389
34.2588	358
34.2794	359
34.2999	366
34.3204	395
34.341	342
34.3615	346
34.3821	405
34.4026	350
34.4231	347
34.4437	362
34.4642	353
34.4848	362
34.5053	370
34.5259	338
34.5464	364
34.5669	368
34.5875	348
34.608	332
34.6286	367
34.6491	360
34.6696	380
34.6902	394
34.7107	399
34.7313	339
34.7518	329
34.7723	384
34.7929	363
34.8134	327
34.834	343
34.8545	373
34.875	358
34.8956	365
34.9161	373
34.9367	348
34.9572	366
34.9778	413
34.9983	356
35.0188	343
35.0394	381
35.0599	362
35.0805	370
35.101	357
35.1215	393
35.1421	383
35.1626	350
35.1832	360
35.2037	341
35.2242	380
35.2448	394
35.2653	382
35.2859	361
35.3064	372
35.3269	415
35.3475	379
35.368	355
35.3886	366
35.4091	366
35.4297	363
35.4502	362
35.4707	377
35.4913	380
35.5118	355
35.5324	377
35.5529	351
35.5734	353
35.594	366
35.6145	388
35.6351	360
35.6556	312
35.6761	383
35.6967	368
35.7172	358
35.7378	360
35.7583	355
35.7788	389
35.7994	363
35.8199	357
35.8405	350
35.861	374
35.8816	394
35.9021	372
35.9226	380
35.9432	410
35.9637	394
35.9843	378
36.0048	384
36.0253	355
36.0459	391
36.0664	380
36.087	390
36.1075	367
36.128	349
36.1486	394
36.1691	377
36.1897	412
36.2102	402
36.2308	423
36.2513	419
36.2718	419
36.2924	421
36.3129	476
36.3335	423
36.354	471
36.3745	456
36.3951	429
36.4156	437
36.4362	437
36.4567	430
36.4772	445
36.4978	452
36.5183	481
36.5389	413
36.5594	416
36.5799	445
36.6005	432
36.621	386
36.6416	437
36.6621	424
36.6827	401
36.7032	400
36.7237	365
36.7443	359
36.7648	384
36.7854	386
36.8059	367
36.8264	366
36.847	385
36.8675	369
36.8881	358
36.9086	376
36.9291	375
36.9497	358
36.9702	401
36.9908	368
37.0113	382
37.0318	333
37.0524	339
37.0729	338
37.0935	380
37.114	377
37.1346	370
37.1551	366
37.1756	401
37.1962	353
37.2167	349
37.2373	372
37.2578	381
37.2783	368
37.2989	351
37.3194	351
37.34	337
37.3605	380
37.381	346
37.4016	395
37.4221	353
37.4427	340
37.4632	352
37.4837	362
37.5043	344
37.5248	349
37.5454	372
37.5659	354
37.5865	363
37.607	361
37.6275	346
37.6481	377
37.6686	391
37.6892	370
37.7097	306
37.7302	400
37.7508	379
37.7713	348
37.7919	342
37.8124	362
37.8329	367
37.8535	349
37.874	372
37.8946	345
37.9151	357
37.9356	357
37.9562	387
37.9767	376
37.9973	368
38.0178	372
38.0384	392
38.0589	357
38.0794	388
38.1	434
38.1205	412
38.1411	397
38.1616	387
38.1821	402
38.2027	400
38.2232	403
38.2438	419
38.2643	457
38.2848	433
38.3054	413
38.3259	426
38.3465	442
38.367	429
38.3875	419
38.4081	406
38.4286	419
38.4492	417
38.4697	394
38.4903	380
38.5108	367
38.5313	362
38.5519	382
38.5724	371
38.593	390
38.6135	382
38.634	397
38.6546	367
38.6751	358
38.6957	349
38.7162	354
38.7367	391
38.7573	351
38.7778	367
38.7984	375
38.8189	353
38.8394	377
38.86	386
38.8805	393
38.9011	353
38.9216	401
38.9422	398
38.9627	349
38.9832	378
39.0038	385
39.0243	350
39.0449	371
39.0654	343
39.0859	418
39.1065	356
39.127	386
39.1476	372
39.1681	371
39.1886	369
39.2092	369
39.2297	389
39.2503	375
39.2708	391
39.2913	372
39.3119	367
39.3324	369
39.353	338
39.3735	347
39.3941	385
39.4146	369
39.4351	379
39.4557	384
39.4762	398
39.4968	356
39.5173	369
39.5378	350
39.5584	347
39.5789	385
39.5995	365
39.62	357
39.6405	366
39.6611	355
39.6816	354
39.7022	345
39.7227	358
39.7432	349
39.7638	378
39.7843	372
39.8049	393
39.8254	351
39.846	359
39.8665	382
39.887	352
39.9076	376
39.9281	386
39.9487	396
39.9692	348
39.9897	365
40.0103	329
40.0308	371
40.0514	404
40.0719	378
40.0924	370
40.113	375
40.1335	354
40.1541	361
40.1746	347
40.1951	381
40.2157	343
40.2362	354
40.2568	377
40.2773	398
40.2979	366
40.3184	355
40.3389	373
40.3595	348
40.38	392
40.4006	345
40.4211	352
40.4416	325
40.4622	395
40.4827	385
40.5033	357
40.5238	383
40.5443	393
40.5649	405
40.5854	427
40.606	394
40.6265	429
40.647	425
40.6676	449
40.6881	422
40.7087	441
40.7292	393
40.7498	414
40.7703	433
40.7908	462
40.8114	456
40.8319	527
40.8525	479
40.873	472
40.8935	493
40.9141	505
40.9346	504
40.9552	504
40.9757	493
40.9962	465
41.0168	478
41.0373	478
41.0579	436
41.0784	441
41.0989	420
41.1195	400
41.14	413
41.1606	422
41.1811	399
41.2017	388
41.2222	377
41.2427	379
41.2633	371
41.2838	358
41.3044	361
41.3249	377
41.3454	385
41.366	422
41.3865	354
41.4071	364
41.4276	372
41.4481	367
41.4687	421
41.4892	393
41.5098	351
41.5303	365
41.5508	346
41.5714	366
41.5919	352
41.6125	397
41.633	350
41.6536	368
41.6741	367
41.6946	360
41.7152	349
41.7357	369
41.7563	390
41.7768	368
41.7973	358
41.8179	356
41.8384	350
41.859	346
41.8795	391
41.9	353
41.9206	359
41.9411	358
41.9617	365
41.9822	369
42.0027	380
42.0233	389
42.0438	373
42.0644	346
42.0849	363
42.1055	360
42.126	394
42.1465	379
42.1671	388
42.1876	347
42.2082	364
42.2287	384
42.2492	383
42.2698	382
42.2903	373
42.3109	399
42.3314	403
42.3519	390
42.3725	379
42.393	407
42.4136	388
42.4341	370
42.4752	391
42.4957	403
42.5163	391
42.5368	354
42.5574	388
42.5779	343
42.5984	385
42.619	363
42.6395	358
42.6601	377
42.6806	366
42.7011	377
42.7217	366
42.7422	378
42.7628	383
42.7833	394
42.8038	363
42.8244	367
42.8449	353
42.8655	386
42.886	366
42.9065	379
42.9271	411
42.9476	387
42.9682	384
42.9887	402
43.0093	416
43.0298	418
43.0503	432
43.0709	463
43.0914	414
43.112	432
43.1325	477
43.153	472
43.1736	519
43.1941	516
43.2147	512
43.2352	557
43.2557	597
43.2763	647
43.2968	730
43.3174	992
43.3379	1347
43.3584	1802
43.379	2368
43.3995	2786
43.4201	2681
43.4406	2599
43.4612	2519
43.4817	2356
43.5022	2130
43.5228	1933
43.5433	1678
43.5639	1452
43.5844	1229
43.6049	956
43.6255	768
43.646	734
43.6666	664
43.6871	596
43.7076	570
43.7282	488
43.7487	496
43.7693	488
43.7898	493
43.8103	463
43.8309	477
43.8514	422
43.872	420
43.8925	421
43.9131	398
43.9336	398
43.9541	438
43.9747	374
43.9952	391
44.0158	393
44.0363	385
44.0568	371
44.0774	399
44.0979	368
44.1185	335
44.139	391
44.1595	386
44.1801	374
44.2006	346
44.2212	382
44.2417	371
44.2622	373
44.2828	402
44.3033	367
44.3239	389
44.3444	382
44.365	386
44.3855	363
44.406	369
44.4266	398
44.4471	388
44.4677	373
44.4882	337
44.5087	375
44.5293	364
44.5498	349
44.5704	380
44.5909	396
44.6114	395
44.632	370
44.6525	424
44.6731	356
44.6936	369
44.7141	403
44.7347	408
44.7552	395
44.7758	381
44.7963	356
44.8169	383
44.8374	382
44.8579	383
44.8785	426
44.899	411
44.9196	448
44.9401	406
44.9606	452
44.9812	404
45.0017	452
45.0223	482
45.0428	453
45.0633	446
45.0839	480
45.1044	457
45.125	487
45.1455	468
45.166	419
45.1866	434
45.2071	411
45.2277	437
45.2482	400
45.2688	461
45.2893	453
45.3098	391
45.3304	379
45.3509	382
45.3715	394
45.392	439
45.4125	413
45.4331	395
45.4536	347
45.4742	396
45.4947	387
45.5152	411
45.5358	408
45.5563	347
45.5769	404
45.5974	443
45.6179	399
45.6385	446
45.659	421
45.6796	453
45.7001	423
45.7207	423
45.7412	399
45.7617	401
45.7823	385
45.8028	406
45.8234	408
45.8439	411
45.8644	392
45.885	418
45.9055	395
45.9261	435
45.9466	418
45.9671	420
45.9877	416
46.0082	385
46.0288	394
46.0493	350
46.0698	394
46.0904	384
46.1109	361
46.1315	378
46.152	355
46.1726	370
46.1931	419
46.2136	390
46.2342	400
46.2547	463
46.2753	420
46.2958	388
46.3163	398
46.3369	408
46.3574	433
46.378	414
46.3985	427
46.419	464
46.4396	439
46.4601	446
46.4807	462
46.5012	478
46.5217	501
46.5423	509
46.5628	522
46.5834	469
46.6039	540
46.6245	528
46.645	555
46.6655	529
46.6861	553
46.7066	505
46.7272	525
46.7477	532
46.7682	509
46.7888	528
46.8093	513
46.8299	526
46.8504	443
46.8709	474
46.8915	438
46.912	494
46.9326	423
46.9531	436
46.9736	437
46.9942	405
47.0147	392
47.0353	413
47.0558	418
47.0764	383
47.0969	412
47.1174	409
47.138	381
47.1585	377
47.1791	399
47.1996	371
47.2201	362
47.2407	357
47.2612	365
47.2818	419
47.3023	412
47.3228	350
47.3434	354
47.3639	426
47.3845	390
47.405	329
47.4255	362
47.4461	378
47.4666	378
47.4872	373
47.5077	392
47.5283	369
47.5488	390
47.5693	361
47.5899	393
47.6104	359
47.631	369
47.6515	360
47.672	355
47.6926	345
47.7131	355
47.7337	381
47.7542	349
47.7747	377
47.7953	327
47.8158	407
47.8364	391
47.8569	360
47.8774	371
47.898	369
47.9185	359
47.9391	402
47.9596	405
47.9802	396
48.0007	372
48.0212	359
48.0418	370
48.0623	360
48.0829	383
48.1034	398
48.1239	345
48.1445	385
48.165	342
48.1856	354
48.2061	370
48.2266	337
48.2472	359
48.2677	357
48.2883	400
48.3088	385
48.3293	357
48.3499	349
48.3704	357
48.391	374
48.4115	358
48.4321	370
48.4526	364
48.4731	355
48.4937	377
48.5142	381
48.5348	363
48.5553	349
48.5758	385
48.5964	380
48.6169	336
48.6375	381
48.658	377
48.6785	386
48.6991	375
48.7196	390
48.7402	366
48.7607	372
48.7812	360
48.8018	384
48.8223	384
48.8429	380
48.8634	423
48.884	395
48.9045	399
48.925	342
48.9456	387
48.9661	388
48.9867	390
49.0072	375
49.0277	399
49.0483	389
49.0688	349
49.0894	363
49.1099	398
49.1304	380
49.151	381
49.1715	406
49.1921	395
49.2126	363
49.2332	395
49.2537	392
49.2742	392
49.2948	377
49.3153	402
49.3359	395
49.3564	405
49.3769	395
49.3975	394
49.418	370
49.4386	401
49.4591	391
49.4796	388
49.5002	383
49.5207	399
49.5413	357
49.5618	432
49.5823	420
49.6029	407
49.6234	396
49.644	448
49.6645	382
49.6851	392
49.7056	403
49.7261	356
49.7467	379
49.7672	400
49.7878	366
49.8083	388
49.8288	379
49.8494	384
49.8699	360
49.8905	373
49.911	375
49.9315	396
49.9521	419
49.9726	408
49.9932	393
50.0137	391
50.0342	360
50.0548	403
50.0753	414
50.0959	401
50.1164	384
50.137	402
50.1575	382
50.178	424
50.1986	462
50.2191	402
50.2397	436
50.2602	434
50.2807	421
50.3013	438
50.3218	441
50.3424	450
50.3629	475
50.3834	461
50.404	500
50.4245	554
50.4451	684
50.4656	754
50.4861	1014
50.5067	1231
50.5272	1467
50.5478	1459
50.5683	1329
50.5889	1319
50.6094	1261
50.6299	1114
50.6505	1077
50.671	1116
50.6916	965
50.7121	868
50.7326	761
50.7532	719
50.7737	573
50.7943	560
50.8148	472
50.8353	411
50.8559	431
50.8764	395
50.897	418
50.9175	427
50.938	417
50.9586	377
50.9791	371
50.9997	394
51.0202	366
51.0408	379
51.0613	415
51.0818	389
51.1024	422
51.1229	353
51.1435	398
51.164	407
51.1845	388
51.2051	371
51.2256	392
51.2462	380
[truncated: 2,116 more rows]

## Sheet: SI. Fig.8
XRD
Before annealing		250℃		550℃		750℃
2 Theta (°)	Intensity	2 Theta (°)	Intensity	2 Theta (°)	Intensity	2 Theta (°)	Intensity
10	261	10	347	10	213	10	235
10.0205	255	10.0205	349	10.0205	198	10.0205	221
10.0411	269	10.0411	368	10.0411	216	10.0411	223
10.0616	270	10.0616	322	10.0616	203	10.0616	217
10.0822	271	10.0822	346	10.0822	223	10.0822	213
10.1027	247	10.1027	364	10.1027	212	10.1027	233
10.1232	245	10.1232	334	10.1232	220	10.1232	206
10.1438	263	10.1438	334	10.1438	214	10.1438	208
10.1643	237	10.1643	356	10.1643	213	10.1643	214
10.1849	242	10.1849	327	10.1849	213	10.1849	202
10.2054	251	10.2054	339	10.2054	203	10.2054	203
10.226	246	10.226	361	10.226	229	10.226	212
10.2465	233	10.2465	338	10.2465	203	10.2465	218
10.267	249	10.267	327	10.267	224	10.267	207
10.2876	296	10.2876	322	10.2876	218	10.2876	218
10.3081	268	10.3081	339	10.3081	225	10.3081	231
10.3287	226	10.3287	358	10.3287	235	10.3287	187
10.3492	237	10.3492	338	10.3492	247	10.3492	237
10.3697	251	10.3697	324	10.3697	213	10.3697	196
10.3903	233	10.3903	344	10.3903	248	10.3903	202
10.4108	238	10.4108	347	10.4108	187	10.4108	228
10.4314	241	10.4314	368	10.4314	224	10.4314	222
10.4519	242	10.4519	368	10.4519	214	10.4519	212
10.4724	269	10.4724	346	10.4724	214	10.4724	200
10.493	247	10.493	325	10.493	206	10.493	205
10.5135	242	10.5135	364	10.5135	214	10.5135	223
10.5341	246	10.5341	339	10.5341	204	10.5341	196
10.5546	250	10.5546	343	10.5546	239	10.5546	225
10.5751	260	10.5751	341	10.5751	219	10.5751	217
10.5957	232	10.5957	345	10.5957	211	10.5957	221
10.6162	268	10.6162	325	10.6162	222	10.6162	220
10.6368	242	10.6368	344	10.6368	224	10.6368	225
10.6573	254	10.6573	354	10.6573	216	10.6573	218
10.6779	229	10.6779	365	10.6779	234	10.6779	246
10.6984	249	10.6984	358	10.6984	219	10.6984	212
10.7189	261	10.7189	373	10.7189	213	10.7189	210
10.7395	258	10.7395	342	10.7395	217	10.7395	230
10.76	257	10.76	347	10.76	212	10.76	216
10.7806	248	10.7806	329	10.7806	208	10.7806	248
10.8011	253	10.8011	365	10.8011	219	10.8011	193
10.8216	241	10.8216	373	10.8216	209	10.8216	225
10.8422	266	10.8422	336	10.8422	208	10.8422	209
10.8627	265	10.8627	350	10.8627	207	10.8627	231
10.8833	284	10.8833	366	10.8833	222	10.8833	220
10.9038	239	10.9038	341	10.9038	208	10.9038	221
10.9243	279	10.9243	374	10.9243	212	10.9243	239
10.9449	251	10.9449	359	10.9449	244	10.9449	223
10.9654	256	10.9654	363	10.9654	219	10.9654	211
10.986	234	10.986	363	10.986	232	10.986	240
11.0065	231	11.0065	352	11.0065	221	11.0065	216
11.027	282	11.027	369	11.027	219	11.027	201
11.0476	259	11.0476	319	11.0476	238	11.0476	207
11.0681	255	11.0681	357	11.0681	214	11.0681	227
11.0887	262	11.0887	373	11.0887	209	11.0887	232
11.1092	285	11.1092	358	11.1092	221	11.1092	228
11.1298	293	11.1298	371	11.1298	263	11.1298	234
11.1503	269	11.1503	376	11.1503	215	11.1503	208
11.1708	239	11.1708	347	11.1708	188	11.1708	240
11.1914	251	11.1914	360	11.1914	237	11.1914	214
11.2119	244	11.2119	341	11.2119	183	11.2119	220
11.2325	242	11.2325	366	11.2325	219	11.2325	226
11.253	260	11.253	373	11.253	225	11.253	191
11.2735	260	11.2735	371	11.2735	226	11.2735	210
11.2941	282	11.2941	362	11.2941	210	11.2941	230
11.3146	240	11.3146	375	11.3146	197	11.3146	214
11.3352	250	11.3352	368	11.3352	232	11.3352	205
11.3557	265	11.3557	313	11.3557	219	11.3557	240
11.3762	260	11.3762	378	11.3762	204	11.3762	210
11.3968	256	11.3968	347	11.3968	204	11.3968	224
11.4173	249	11.4173	385	11.4173	214	11.4173	247
11.4379	286	11.4379	395	11.4379	212	11.4379	210
11.4584	241	11.4584	395	11.4584	226	11.4584	217
11.4789	275	11.4789	350	11.4789	226	11.4789	243
11.4995	234	11.4995	290	11.4995	208	11.4995	217
11.52	274	11.52	360	11.52	202	11.52	200
11.5406	255	11.5406	351	11.5406	236	11.5406	257
11.5611	286	11.5611	377	11.5611	235	11.5611	240
11.5817	282	11.5817	373	11.5817	212	11.5817	233
11.6022	260	11.6022	317	11.6022	214	11.6022	248
11.6227	250	11.6227	321	11.6227	251	11.6227	226
11.6433	255	11.6433	387	11.6433	218	11.6433	212
11.6638	223	11.6638	348	11.6638	224	11.6638	210
11.6844	253	11.6844	339	11.6844	207	11.6844	217
11.7049	234	11.7049	331	11.7049	223	11.7049	222
11.7254	248	11.7254	371	11.7254	218	11.7254	184
11.746	268	11.746	367	11.746	210	11.746	214
11.7665	266	11.7665	330	11.7665	204	11.7665	220
11.7871	235	11.7871	404	11.7871	200	11.7871	231
11.8076	239	11.8076	368	11.8076	221	11.8076	234
11.8281	255	11.8281	339	11.8281	242	11.8281	196
11.8487	262	11.8487	387	11.8487	215	11.8487	256
11.8692	258	11.8692	355	11.8692	214	11.8692	226
11.8898	265	11.8898	377	11.8898	212	11.8898	225
11.9103	276	11.9103	402	11.9103	207	11.9103	231
11.9308	278	11.9308	342	11.9308	216	11.9308	230
11.9514	249	11.9514	335	11.9514	204	11.9514	223
11.9719	259	11.9719	349	11.9719	196	11.9719	223
11.9925	262	11.9925	366	11.9925	200	11.9925	247
12.013	267	12.013	374	12.013	240	12.013	245
12.0336	229	12.0336	331	12.0336	223	12.0336	199
12.0541	256	12.0541	376	12.0541	225	12.0541	184
12.0746	272	12.0746	368	12.0746	219	12.0746	238
12.0952	274	12.0952	383	12.0952	212	12.0952	222
12.1157	223	12.1157	383	12.1157	225	12.1157	242
12.1363	262	12.1363	375	12.1363	228	12.1363	238
12.1568	265	12.1568	312	12.1568	217	12.1568	207
12.1773	271	12.1773	389	12.1773	216	12.1773	201
12.1979	257	12.1979	365	12.1979	232	12.1979	207
12.2184	255	12.2184	357	12.2184	201	12.2184	221
12.239	245	12.239	349	12.239	231	12.239	235
12.2595	254	12.2595	352	12.2595	202	12.2595	234
12.28	234	12.28	361	12.28	221	12.28	239
12.3006	255	12.3006	381	12.3006	215	12.3006	225
12.3211	242	12.3211	343	12.3211	192	12.3211	223
12.3417	244	12.3417	357	12.3417	223	12.3417	210
12.3622	237	12.3622	380	12.3622	218	12.3622	284
12.3827	235	12.3827	358	12.3827	260	12.3827	252
12.4033	270	12.4033	385	12.4033	221	12.4033	251
12.4238	253	12.4238	387	12.4238	227	12.4238	238
12.4444	230	12.4444	414	12.4444	229	12.4444	194
12.4649	242	12.4649	402	12.4649	213	12.4649	202
12.4855	276	12.4855	359	12.4855	213	12.4855	262
12.506	260	12.506	365	12.506	227	12.506	245
12.5265	256	12.5265	422	12.5265	200	12.5265	227
12.5471	242	12.5471	390	12.5471	199	12.5471	242
12.5676	261	12.5676	340	12.5676	202	12.5676	223
12.5882	242	12.5882	380	12.5882	224	12.5882	262
12.6087	274	12.6087	356	12.6087	245	12.6087	209
12.6292	265	12.6292	376	12.6292	218	12.6292	237
12.6498	272	12.6498	374	12.6498	220	12.6498	222
12.6703	245	12.6703	350	12.6703	214	12.6703	242
12.6909	250	12.6909	379	12.6909	211	12.6909	252
12.7114	287	12.7114	334	12.7114	204	12.7114	230
12.7319	269	12.7319	373	12.7319	207	12.7319	205
12.7525	277	12.7525	394	12.7525	228	12.7525	235
12.773	265	12.773	373	12.773	224	12.773	203
12.7936	278	12.7936	360	12.7936	226	12.7936	212
12.8141	272	12.8141	392	12.8141	247	12.8141	258
12.8346	248	12.8346	379	12.8346	244	12.8346	241
12.8552	249	12.8552	402	12.8552	265	12.8552	253
12.8757	256	12.8757	369	12.8757	228	12.8757	214
12.8963	254	12.8963	343	12.8963	220	12.8963	223
12.9168	267	12.9168	399	12.9168	219	12.9168	243
12.9374	250	12.9374	371	12.9374	217	12.9374	252
12.9579	257	12.9579	388	12.9579	215	12.9579	206
12.9784	253	12.9784	329	12.9784	237	12.9784	246
12.999	244	12.999	369	12.999	209	12.999	222
13.0195	272	13.0195	338	13.0195	199	13.0195	274
13.0401	294	13.0401	399	13.0401	216	13.0401	224
13.0606	276	13.0606	395	13.0606	234	13.0606	259
13.0811	290	13.0811	418	13.0811	241	13.0811	221
13.1017	249	13.1017	332	13.1017	208	13.1017	228
13.1222	247	13.1222	372	13.1222	203	13.1222	225
13.1428	285	13.1428	347	13.1428	223	13.1428	231
13.1633	263	13.1633	350	13.1633	217	13.1633	259
13.1838	244	13.1838	393	13.1838	226	13.1838	237
13.2044	270	13.2044	388	13.2044	230	13.2044	222
13.2249	293	13.2249	360	13.2249	254	13.2249	239
13.2455	274	13.2455	388	13.2455	215	13.2455	232
13.266	266	13.266	370	13.266	220	13.266	265
13.2865	254	13.2865	368	13.2865	218	13.2865	235
13.3071	265	13.3071	399	13.3071	263	13.3071	245
13.3276	291	13.3276	373	13.3276	260	13.3276	212
13.3482	275	13.3482	371	13.3482	264	13.3482	227
13.3687	286	13.3687	374	13.3687	211	13.3687	248
13.3893	253	13.3893	334	13.3893	219	13.3893	227
13.4098	281	13.4098	406	13.4098	225	13.4098	283
13.4303	261	13.4303	361	13.4303	250	13.4303	284
13.4509	275	13.4509	366	13.4509	217	13.4509	253
13.4714	303	13.4714	413	13.4714	252	13.4714	263
13.492	259	13.492	389	13.492	242	13.492	252
13.5125	250	13.5125	402	13.5125	301	13.5125	292
13.533	270	13.533	382	13.533	264	13.533	254
13.5536	286	13.5536	422	13.5536	218	13.5536	278
13.5741	283	13.5741	373	13.5741	256	13.5741	296
13.5947	274	13.5947	401	13.5947	293	13.5947	290
13.6152	288	13.6152	363	13.6152	301	13.6152	269
13.6357	297	13.6357	375	13.6357	308	13.6357	344
13.6563	229	13.6563	396	13.6563	297	13.6563	340
13.6768	294	13.6768	391	13.6768	323	13.6768	378
13.6974	273	13.6974	383	13.6974	283	13.6974	368
13.7179	295	13.7179	398	13.7179	320	13.7179	359
13.7384	288	13.7384	389	13.7384	350	13.7384	432
13.759	277	13.759	374	13.759	354	13.759	490
13.7795	281	13.7795	403	13.7795	362	13.7795	455
13.8001	260	13.8001	369	13.8001	378	13.8001	470
13.8206	271	13.8206	397	13.8206	435	13.8206	518
13.8412	291	13.8412	410	13.8412	427	13.8412	533
13.8617	293	13.8617	378	13.8617	442	13.8617	535
13.8822	299	13.8822	423	13.8822	457	13.8822	546
13.9028	275	13.9028	366	13.9028	414	13.9028	556
13.9233	299	13.9233	375	13.9233	371	13.9233	517
13.9439	303	13.9439	386	13.9439	343	13.9439	468
13.9644	350	13.9644	440	13.9644	323	13.9644	484
13.9849	295	13.9849	380	13.9849	304	13.9849	416
14.0055	351	14.0055	409	14.0055	333	14.0055	378
14.026	322	14.026	411	14.026	295	14.026	339
14.0466	330	14.0466	410	14.0466	315	14.0466	316
14.0671	338	14.0671	455	14.0671	320	14.0671	266
14.0876	362	14.0876	441	14.0876	310	14.0876	301
14.1082	311	14.1082	450	14.1082	289	14.1082	270
14.1287	360	14.1287	438	14.1287	277	14.1287	281
14.1493	350	14.1493	451	14.1493	352	14.1493	268
14.1698	360	14.1698	448	14.1698	351	14.1698	296
14.1903	395	14.1903	475	14.1903	345	14.1903	221
14.2109	382	14.2109	462	14.2109	314	14.2109	269
14.2314	375	14.2314	481	14.2314	313	14.2314	237
14.252	370	14.252	522	14.252	302	14.252	261
14.2725	425	14.2725	534	14.2725	286	14.2725	241
14.2931	457	14.2931	494	14.2931	271	14.2931	256
14.3136	447	14.3136	520	14.3136	278	14.3136	237
14.3341	516	14.3341	557	14.3341	297	14.3341	236
14.3547	495	14.3547	596	14.3547	255	14.3547	245
14.3752	488	14.3752	633	14.3752	252	14.3752	256
14.3958	496	14.3958	703	14.3958	293	14.3958	218
14.4163	534	14.4163	713	14.4163	238	14.4163	244
14.4368	533	14.4368	736	14.4368	268	14.4368	263
14.4574	567	14.4574	776	14.4574	237	14.4574	286
14.4779	509	14.4779	800	14.4779	251	14.4779	256
14.4985	554	14.4985	791	14.4985	245	14.4985	240
14.519	483	14.519	807	14.519	252	14.519	244
14.5395	488	14.5395	782	14.5395	240	14.5395	256
14.5601	490	14.5601	710	14.5601	229	14.5601	226
14.5806	440	14.5806	697	14.5806	227	14.5806	216
14.6012	413	14.6012	613	14.6012	217	14.6012	225
14.6217	394	14.6217	602	14.6217	203	14.6217	244
14.6422	351	14.6422	516	14.6422	216	14.6422	245
14.6628	410	14.6628	515	14.6628	262	14.6628	258
14.6833	294	14.6833	482	14.6833	217	14.6833	215
14.7039	347	14.7039	484	14.7039	252	14.7039	243
14.7244	297	14.7244	456	14.7244	224	14.7244	239
14.745	333	14.745	418	14.745	217	14.745	253
14.7655	301	14.7655	408	14.7655	233	14.7655	232
14.786	300	14.786	407	14.786	206	14.786	226
14.8066	302	14.8066	417	14.8066	233	14.8066	227
14.8271	293	14.8271	411	14.8271	228	14.8271	237
14.8477	282	14.8477	413	14.8477	217	14.8477	226
14.8682	274	14.8682	435	14.8682	224	14.8682	262
14.8887	280	14.8887	402	14.8887	234	14.8887	239
14.9093	298	14.9093	399	14.9093	225	14.9093	240
14.9298	290	14.9298	390	14.9298	240	14.9298	243
14.9504	284	14.9504	388	14.9504	216	14.9504	248
14.9709	267	14.9709	405	14.9709	243	14.9709	255
14.9914	292	14.9914	400	14.9914	243	14.9914	225
15.012	310	15.012	338	15.012	251	15.012	270
15.0325	290	15.0325	384	15.0325	264	15.0325	260
15.0531	318	15.0531	386	15.0531	243	15.0531	215
15.0736	308	15.0736	389	15.0736	226	15.0736	243
15.0941	248	15.0941	391	15.0941	216	15.0941	246
15.1147	313	15.1147	403	15.1147	238	15.1147	245
15.1352	278	15.1352	372	15.1352	234	15.1352	255
15.1558	308	15.1558	427	15.1558	252	15.1558	252
15.1763	298	15.1763	419	15.1763	210	15.1763	234
15.1969	290	15.1969	397	15.1969	240	15.1969	263
15.2174	288	15.2174	393	15.2174	213	15.2174	246
15.2379	304	15.2379	404	15.2379	232	15.2379	247
15.2585	282	15.2585	400	15.2585	220	15.2585	241
15.279	319	15.279	401	15.279	212	15.279	213
15.2996	287	15.2996	394	15.2996	219	15.2996	227
15.3201	259	15.3201	387	15.3201	249	15.3201	247
15.3406	303	15.3406	387	15.3406	238	15.3406	214
15.3612	258	15.3612	404	15.3612	227	15.3612	257
15.3817	299	15.3817	370	15.3817	214	15.3817	236
15.4023	281	15.4023	408	15.4023	285	15.4023	248
15.4228	295	15.4228	404	15.4228	253	15.4228	227
15.4433	263	15.4433	394	15.4433	230	15.4433	245
15.4639	306	15.4639	383	15.4639	247	15.4639	245
15.4844	282	15.4844	397	15.4844	236	15.4844	235
15.505	307	15.505	358	15.505	225	15.505	222
15.5255	262	15.5255	432	15.5255	245	15.5255	254
15.546	297	15.546	391	15.546	251	15.546	263
15.5666	298	15.5666	414	15.5666	231	15.5666	245
15.5871	327	15.5871	386	15.5871	223	15.5871	257
15.6077	298	15.6077	353	15.6077	239	15.6077	231
15.6282	275	15.6282	419	15.6282	233	15.6282	244
15.6488	297	15.6488	407	15.6488	238	15.6488	246
15.6693	317	15.6693	413	15.6693	252	15.6693	218
15.6898	319	15.6898	386	15.6898	234	15.6898	222
15.7104	284	15.7104	407	15.7104	235	15.7104	254
15.7309	279	15.7309	421	15.7309	225	15.7309	275
15.7515	284	15.7515	425	15.7515	232	15.7515	236
15.772	280	15.772	363	15.772	236	15.772	248
15.7925	301	15.7925	394	15.7925	239	15.7925	239
15.8131	276	15.8131	402	15.8131	231	15.8131	258
15.8336	287	15.8336	394	15.8336	226	15.8336	227
15.8542	274	15.8542	410	15.8542	219	15.8542	234
15.8747	300	15.8747	402	15.8747	255	15.8747	250
15.8952	302	15.8952	388	15.8952	254	15.8952	241
15.9158	260	15.9158	414	15.9158	218	15.9158	241
15.9363	299	15.9363	390	15.9363	230	15.9363	266
15.9569	296	15.9569	380	15.9569	230	15.9569	268
15.9774	284	15.9774	421	15.9774	244	15.9774	215
15.9979	277	15.9979	435	15.9979	220	15.9979	234
16.0185	286	16.0185	413	16.0185	228	16.0185	255
16.039	289	16.039	397	16.039	257	16.039	278
16.0596	335	16.0596	392	16.0596	219	16.0596	228
16.0801	290	16.0801	393	16.0801	233	16.0801	242
16.1007	302	16.1007	435	16.1007	225	16.1007	246
16.1212	287	16.1212	387	16.1212	230	16.1212	265
16.1417	310	16.1417	382	16.1417	231	16.1417	248
16.1623	263	16.1623	421	16.1623	248	16.1623	238
16.1828	294	16.1828	394	16.1828	259	16.1828	234
16.2034	302	16.2034	406	16.2034	244	16.2034	243
16.2239	290	16.2239	382	16.2239	251	16.2239	253
16.2444	342	16.2444	410	16.2444	233	16.2444	249
16.265	326	16.265	432	16.265	278	16.265	228
16.2855	315	16.2855	428	16.2855	236	16.2855	231
16.3061	313	16.3061	394	16.3061	240	16.3061	259
16.3266	301	16.3266	412	16.3266	252	16.3266	259
16.3471	288	16.3471	399	16.3471	269	16.3471	241
16.3677	287	16.3677	405	16.3677	229	16.3677	254
16.3882	326	16.3882	416	16.3882	273	16.3882	273
16.4088	310	16.4088	443	16.4088	242	16.4088	254
16.4293	286	16.4293	386	16.4293	233	16.4293	233
16.4498	297	16.4498	389	16.4498	262	16.4498	276
16.4704	299	16.4704	408	16.4704	242	16.4704	228
16.4909	295	16.4909	415	16.4909	261	16.4909	256
16.5115	324	16.5115	418	16.5115	255	16.5115	250
16.532	306	16.532	423	16.532	261	16.532	253
16.5526	325	16.5526	409	16.5526	284	16.5526	251
16.5731	282	16.5731	412	16.5731	242	16.5731	240
16.5936	304	16.5936	378	16.5936	252	16.5936	237
16.6142	278	16.6142	407	16.6142	234	16.6142	254
16.6347	270	16.6347	425	16.6347	254	16.6347	224
16.6553	318	16.6553	448	16.6553	267	16.6553	244
16.6758	299	16.6758	427	16.6758	283	16.6758	258
16.6963	322	16.6963	393	16.6963	276	16.6963	263
16.7169	308	16.7169	439	16.7169	289	16.7169	256
16.7374	292	16.7374	443	16.7374	278	16.7374	264
16.758	291	16.758	436	16.758	307	16.758	269
16.7785	300	16.7785	447	16.7785	288	16.7785	250
16.799	306	16.799	432	16.799	277	16.799	261
16.8196	311	16.8196	441	16.8196	258	16.8196	265
16.8401	292	16.8401	417	16.8401	266	16.8401	256
16.8607	302	16.8607	403	16.8607	339	16.8607	276
16.8812	293	16.8812	466	16.8812	287	16.8812	266
16.9017	288	16.9017	407	16.9017	336	16.9017	249
16.9223	272	16.9223	443	16.9223	269	16.9223	245
16.9428	309	16.9428	427	16.9428	268	16.9428	284
16.9634	325	16.9634	384	16.9634	277	16.9634	256
16.9839	316	16.9839	433	16.9839	310	16.9839	265
17.0045	337	17.0045	396	17.0045	295	17.0045	246
17.025	335	17.025	456	17.025	291	17.025	243
17.0455	312	17.0455	407	17.0455	292	17.0455	272
17.0661	285	17.0661	437	17.0661	300	17.0661	246
17.0866	336	17.0866	450	17.0866	317	17.0866	256
17.1072	289	17.1072	439	17.1072	326	17.1072	269
17.1277	303	17.1277	394	17.1277	302	17.1277	265
17.1482	314	17.1482	403	17.1482	291	17.1482	280
17.1688	297	17.1688	456	17.1688	268	17.1688	255
17.1893	326	17.1893	435	17.1893	261	17.1893	233
17.2099	339	17.2099	413	17.2099	270	17.2099	277
17.2304	344	17.2304	407	17.2304	262	17.2304	266
17.2509	313	17.2509	467	17.2509	283	17.2509	293
17.2715	281	17.2715	401	17.2715	278	17.2715	274
17.292	299	17.292	423	17.292	273	17.292	229
17.3126	323	17.3126	404	17.3126	288	17.3126	283
17.3331	317	17.3331	401	17.3331	260	17.3331	245
17.3536	303	17.3536	404	17.3536	274	17.3536	255
17.3742	328	17.3742	395	17.3742	318	17.3742	269
17.3947	305	17.3947	400	17.3947	254	17.3947	270
17.4153	293	17.4153	423	17.4153	275	17.4153	243
17.4358	305	17.4358	407	17.4358	301	17.4358	280
17.4564	289	17.4564	385	17.4564	268	17.4564	252
17.4769	326	17.4769	435	17.4769	297	17.4769	250
17.4974	312	17.4974	429	17.4974	268	17.4974	249
17.518	304	17.518	399	17.518	292	17.518	243
17.5385	310	17.5385	410	17.5385	304	17.5385	275
17.5591	327	17.5591	415	17.5591	276	17.5591	256
17.5796	337	17.5796	409	17.5796	267	17.5796	277
17.6001	295	17.6001	429	17.6001	274	17.6001	284
17.6207	318	17.6207	462	17.6207	279	17.6207	275
17.6412	305	17.6412	417	17.6412	290	17.6412	267
17.6618	277	17.6618	396	17.6618	329	17.6618	253
17.6823	300	17.6823	474	17.6823	280	17.6823	244
17.7028	281	17.7028	400	17.7028	271	17.7028	249
17.7234	331	17.7234	417	17.7234	303	17.7234	249
17.7439	306	17.7439	438	17.7439	263	17.7439	255
17.7645	346	17.7645	436	17.7645	318	17.7645	294
17.785	360	17.785	444	17.785	314	17.785	264
17.8055	352	17.8055	420	17.8055	280	17.8055	298
17.8261	318	17.8261	428	17.8261	287	17.8261	251
17.8466	316	17.8466	441	17.8466	292	17.8466	300
17.8672	325	17.8672	434	17.8672	323	17.8672	270
17.8877	323	17.8877	448	17.8877	275	17.8877	243
17.9083	335	17.9083	406	17.9083	271	17.9083	241
17.9288	323	17.9288	433	17.9288	283	17.9288	252
17.9493	339	17.9493	409	17.9493	293	17.9493	247
17.9699	337	17.9699	413	17.9699	295	17.9699	250
17.9904	321	17.9904	443	17.9904	307	17.9904	285
18.011	316	18.011	428	18.011	271	18.011	280
18.0315	319	18.0315	422	18.0315	297	18.0315	281
18.052	359	18.052	452	18.052	299	18.052	272
18.0726	319	18.0726	423	18.0726	283	18.0726	276
18.0931	308	18.0931	393	18.0931	282	18.0931	270
18.1137	308	18.1137	465	18.1137	290	18.1137	301
18.1342	307	18.1342	424	18.1342	286	18.1342	289
18.1547	321	18.1547	457	18.1547	284	18.1547	265
18.1753	322	18.1753	443	18.1753	346	18.1753	289
18.1958	300	18.1958	453	18.1958	321	18.1958	245
18.2164	322	18.2164	450	18.2164	296	18.2164	301
18.2369	323	18.2369	469	18.2369	317	18.2369	238
18.2574	335	18.2574	433	18.2574	327	18.2574	277
18.278	322	18.278	467	18.278	289	18.278	273
18.2985	347	18.2985	444	18.2985	327	18.2985	275
18.3191	350	18.3191	429	18.3191	278	18.3191	258
18.3396	326	18.3396	427	18.3396	305	18.3396	259
18.3602	345	18.3602	446	18.3602	348	18.3602	260
18.3807	352	18.3807	428	18.3807	299	18.3807	281
18.4012	371	18.4012	434	18.4012	328	18.4012	260
18.4218	350	18.4218	451	18.4218	349	18.4218	289
18.4423	351	18.4423	437	18.4423	317	18.4423	273
18.4629	332	18.4629	447	18.4629	307	18.4629	283
18.4834	350	18.4834	423	18.4834	323	18.4834	229
18.5039	344	18.5039	455	18.5039	307	18.5039	276
18.5245	374	18.5245	447	18.5245	344	18.5245	269
18.545	374	18.545	435	18.545	345	18.545	275
18.5656	347	18.5656	432	18.5656	328	18.5656	269
18.5861	335	18.5861	399	18.5861	328	18.5861	266
18.6066	363	18.6066	389	18.6066	342	18.6066	271
18.6272	377	18.6272	430	18.6272	355	18.6272	279
18.6477	365	18.6477	456	18.6477	349	18.6477	272
18.6683	383	18.6683	461	18.6683	359	18.6683	273
18.6888	348	18.6888	421	18.6888	329	18.6888	284
18.7093	324	18.7093	412	18.7093	352	18.7093	288
18.7299	389	18.7299	425	18.7299	336	18.7299	303
18.7504	345	18.7504	470	18.7504	338	18.7504	283
18.771	354	18.771	464	18.771	344	18.771	309
18.7915	375	18.7915	443	18.7915	349	18.7915	312
18.8121	388	18.8121	404	18.8121	328	18.8121	325
18.8326	381	18.8326	423	18.8326	351	18.8326	324
18.8531	372	18.8531	425	18.8531	367	18.8531	329
18.8737	355	18.8737	493	18.8737	379	18.8737	313
18.8942	370	18.8942	476	18.8942	347	18.8942	317
18.9148	355	18.9148	444	18.9148	345	18.9148	345
18.9353	380	18.9353	455	18.9353	352	18.9353	333
18.9558	375	18.9558	468	18.9558	347	18.9558	303
18.9764	328	18.9764	438	18.9764	375	18.9764	316
18.9969	393	18.9969	407	18.9969	376	18.9969	311
19.0175	365	19.0175	392	19.0175	349	19.0175	305
19.038	357	19.038	468	19.038	305	19.038	319
19.0585	299	19.0585	479	19.0585	348	19.0585	296
19.0791	379	19.0791	430	19.0791	381	19.0791	291
19.0996	357	19.0996	472	19.0996	325	19.0996	264
19.1202	332	19.1202	436	19.1202	355	19.1202	277
19.1407	324	19.1407	405	19.1407	337	19.1407	288
19.1612	318	19.1612	411	19.1612	338	19.1612	290
19.1818	356	19.1818	466	19.1818	350	19.1818	280
19.2023	345	19.2023	448	19.2023	328	19.2023	278
19.2229	348	19.2229	423	19.2229	356	19.2229	271
19.2434	359	19.2434	447	19.2434	327	19.2434	287
19.264	371	19.264	444	19.264	323	19.264	273
19.2845	388	19.2845	424	19.2845	355	19.2845	276
19.305	369	19.305	456	19.305	331	19.305	287
19.3256	350	19.3256	409	19.3256	350	19.3256	301
19.3461	355	19.3461	492	19.3461	341	19.3461	264
19.3667	346	19.3667	450	19.3667	339	19.3667	274
19.3872	381	19.3872	407	19.3872	374	19.3872	276
19.4077	397	19.4077	466	19.4077	341	19.4077	273
19.4283	349	19.4283	441	19.4283	320	19.4283	284
19.4488	399	19.4488	439	19.4488	378	19.4488	258
19.4694	387	19.4694	423	19.4694	378	19.4694	283
19.4899	335	19.4899	454	19.4899	374	19.4899	244
19.5104	424	19.5104	456	19.5104	335	19.5104	277
19.531	384	19.531	460	19.531	342	19.531	287
19.5515	342	19.5515	474	19.5515	351	19.5515	279
19.5721	375	19.5721	454	19.5721	371	19.5721	288
19.5926	358	19.5926	456	19.5926	343	19.5926	281
19.6131	339	19.6131	430	19.6131	369	19.6131	305
19.6337	350	19.6337	446	19.6337	353	19.6337	297
19.6542	393	19.6542	443	19.6542	339	19.6542	271
19.6748	353	19.6748	452	19.6748	307	19.6748	273
19.6953	363	19.6953	438	19.6953	367	19.6953	266
19.7159	372	19.7159	460	19.7159	381	19.7159	292
19.7364	349	19.7364	455	19.7364	351	19.7364	279
19.7569	353	19.7569	480	19.7569	384	19.7569	267
19.7775	376	19.7775	483	19.7775	345	19.7775	264
19.798	365	19.798	451	19.798	372	19.798	290
19.8186	393	19.8186	451	19.8186	351	19.8186	286
19.8391	363	19.8391	452	19.8391	361	19.8391	272
19.8596	379	19.8596	448	19.8596	368	19.8596	270
19.8802	380	19.8802	464	19.8802	371	19.8802	303
19.9007	370	19.9007	411	19.9007	361	19.9007	305
19.9213	377	19.9213	424	19.9213	355	19.9213	250
19.9418	358	19.9418	442	19.9418	367	19.9418	289
19.9623	371	19.9623	428	19.9623	384	19.9623	308
19.9829	379	19.9829	438	19.9829	372	19.9829	270
20.0034	382	20.0034	473	20.0034	367	20.0034	277
20.024	388	20.024	447	20.024	342	20.024	267
20.0445	382	20.0445	410	20.0445	360	20.0445	312
20.065	361	20.065	422	20.065	359	20.065	297
20.0856	383	20.0856	443	20.0856	365	20.0856	287
20.1061	339	20.1061	412	20.1061	395	20.1061	276
20.1267	380	20.1267	466	20.1267	372	20.1267	300
20.1472	403	20.1472	455	20.1472	373	20.1472	300
20.1678	354	20.1678	444	20.1678	328	20.1678	303
20.1883	387	20.1883	443	20.1883	412	20.1883	307
20.2088	418	20.2088	459	20.2088	399	20.2088	294
20.2294	331	20.2294	452	20.2294	364	20.2294	279
20.2499	395	20.2499	455	20.2499	389	20.2499	301
20.2705	390	20.2705	499	20.2705	376	20.2705	296
20.291	393	20.291	442	20.291	389	20.291	277
20.3115	379	20.3115	480	20.3115	404	20.4348	267
20.3321	398	20.3321	457	20.3321	379	20.5375	275
20.3526	407	20.3526	450	20.3526	383	20.558	292
20.3732	341	20.3732	485	20.3732	371	20.5786	285
20.3937	382	20.3937	478	20.3937	375	20.5991	275
20.4142	376	20.4142	489	20.4142	345	20.6197	329
20.4348	397	20.4348	418	20.4348	346	20.6402	314
20.4553	394	20.4553	427	20.4553	346	20.6607	290
20.4759	365	20.4759	493	20.4759	361	20.6813	287
20.4964	389	20.4964	439	20.4964	409	20.7018	294
20.5169	415	20.5169	468	20.5169	414	20.7224	266
20.5375	372	20.5375	472	20.5375	381	20.7429	270
20.558	352	20.558	437	20.558	424	20.7634	277
20.5786	399	20.5786	457	20.5786	386	20.784	309
20.5991	379	20.5991	433	20.5991	371	20.8045	317
20.6197	373	20.6197	469	20.6197	381	20.8251	280
20.6402	368	20.6402	466	20.6402	344	20.8456	316
20.6607	359	20.6607	447	20.6607	400	20.8661	290
20.6813	343	20.6813	460	20.6813	347	20.8867	296
20.7018	364	20.7018	478	20.7018	376	20.9072	275
20.7224	407	20.7224	440	20.7224	392	20.9278	300
20.7429	389	20.7429	446	20.7429	400	20.9483	296
20.7634	370	20.7634	454	20.7634	446	20.9688	269
20.784	396	20.784	450	20.784	365	20.9894	282
20.8045	374	20.8045	454	20.8045	377	21.0099	298
20.8251	379	20.8251	465	20.8251	366	21.0305	303
20.8456	400	20.8456	438	20.8456	367	21.051	298
20.8661	403	20.8661	460	20.8661	361	21.0716	261
20.8867	391	20.8867	455	20.8867	373	21.0921	303
20.9072	411	20.9072	471	20.9072	371	21.1126	282
20.9278	387	20.9278	447	20.9278	374	21.1332	307
20.9483	440	20.9483	439	20.9483	392	21.1537	284
20.9688	383	20.9688	481	20.9688	407	21.1743	299
20.9894	369	20.9894	456	20.9894	353	21.1948	281
21.0099	389	21.0099	443	21.0099	418	21.2153	255
21.0305	428	21.0305	421	21.0305	377	21.2359	306
21.051	389	21.051	422	21.051	397	21.2564	300
21.0716	396	21.0716	503	21.0716	381	21.277	268
21.0921	383	21.0921	488	21.0921	364	21.2975	267
21.1126	386	21.1126	473	21.1126	398	21.318	308
21.1332	378	21.1332	456	21.1332	391	21.3386	274
21.1537	392	21.1537	458	21.1537	375	21.3591	309
21.1743	391	21.1743	453	21.1743	356	21.3797	295
21.1948	392	21.1948	461	21.1948	377	21.4002	279
21.2153	400	21.2153	468	21.2153	404	21.4207	288
21.2359	425	21.2359	466	21.2359	396	21.4413	275
21.2564	390	21.2564	430	21.2564	396	21.4618	305
21.277	400	21.277	511	21.277	400	21.4824	290
21.2975	389	21.2975	453	21.2975	390	21.5029	281
21.318	380	21.318	463	21.318	375	21.5235	278
21.3386	375	21.3386	474	21.3386	421	21.544	312
21.3591	378	21.3591	456	21.3591	403	21.5645	321
21.3797	396	21.3797	480	21.3797	416	21.5851	283
21.4002	404	21.4002	459	21.4002	405	21.6056	320
21.4207	410	21.4207	442	21.4207	385	21.6262	312
21.4413	400	21.4413	474	21.4413	433	21.6467	266
21.4618	416	21.4618	473	21.4618	401	21.6672	303
21.4824	379	21.4824	438	21.4824	387	21.6878	292
21.5029	394	21.5029	458	21.5029	381	21.7083	305
21.5235	409	21.5235	467	21.5235	417	21.7289	283
21.544	394	21.544	456	21.544	388	21.7494	315
21.5645	419	21.5645	464	21.5645	420	21.7699	299
21.5851	409	21.5851	473	21.5851	398	21.7905	295
21.6056	403	21.6056	462	21.6056	399	21.811	294
21.6262	364	21.6262	487	21.6262	375	21.8316	303
21.6467	398	21.6467	467	21.6467	352	21.8521	280
21.6672	408	21.6672	440	21.6672	405	21.8726	298
21.6878	379	21.6878	460	21.6878	405	21.8932	289
21.7083	420	21.7083	460	21.7083	379	21.9137	263
21.7289	370	21.7289	498	21.7289	394	21.9343	275
21.7494	400	21.7494	454	21.7494	380	21.9548	305
21.7699	413	21.7699	449	21.7699	385	21.9754	271
21.7905	380	21.7905	483	21.7905	391	21.9959	310
21.811	392	21.811	455	21.811	404	22.0164	300
21.8316	386	21.8316	470	21.8316	386	22.037	278
21.8521	406	21.8521	480	21.8521	406	22.0575	298
21.8726	376	21.8726	445	21.8726	397	22.0781	294
21.8932	370	21.8932	481	21.8932	347	22.0986	284
21.9137	377	21.9137	438	21.9137	396	22.1191	282
21.9343	369	21.9343	473	21.9343	374	22.1397	297
21.9548	367	21.9548	479	21.9548	397	22.1602	318
21.9754	387	21.9754	462	21.9754	378	22.1808	291
21.9959	366	21.9959	456	21.9959	412	22.2013	306
22.0164	397	22.0164	459	22.0164	385	22.2218	294
22.037	415	22.037	466	22.037	398	22.2424	301
22.0575	387	22.0575	422	22.0575	395	22.2629	283
22.0781	387	22.0781	426	22.0781	380	22.2835	307
22.0986	347	22.0986	506	22.0986	365	22.304	293
22.1191	437	22.1191	461	22.1191	384	22.3245	302
22.1397	397	22.1397	423	22.1397	399	22.3451	276
22.1602	398	22.1602	457	22.1602	415	22.3656	264
22.1808	456	22.1808	425	22.1808	383	22.3862	304
22.2013	413	22.2013	440	22.2013	383	22.4067	287
22.2218	392	22.2218	445	22.2218	397	22.4273	305
22.2424	416	22.2424	454	22.2424	364	22.4478	317
22.2629	418	22.2629	466	22.2629	372	22.4683	311
22.2835	415	22.2835	453	22.2835	383	22.4889	301
22.304	411	22.304	406	22.304	388	22.5094	285
22.3245	376	22.3245	468	22.3245	402	22.53	284
22.3451	375	22.3451	478	22.3451	411	22.5505	292
22.3656	424	22.3656	421	22.3656	357	22.571	293
22.3862	402	22.3862	496	22.3862	358	22.5916	316
22.4067	411	22.4067	442	22.4067	387	22.6121	275
22.4273	406	22.4273	424	22.4273	390	22.6327	294
22.4478	398	22.4478	467	22.4478	379	22.6532	304
22.4683	397	22.4683	458	22.4683	390	22.6737	323
22.4889	376	22.4889	460	22.4889	354	22.6943	332
22.5094	381	22.5094	447	22.5094	401	22.7148	300
22.53	429	22.53	439	22.53	392	22.7354	292
22.5505	419	22.5505	511	22.5505	359	22.7559	285
22.571	364	22.571	464	22.571	393	22.7764	320
22.5916	394	22.5916	452	22.5916	347	22.797	305
22.6121	395	22.6121	451	22.6121	346	22.8175	308
22.6327	350	22.6327	506	22.6327	378	22.8381	302
22.6532	404	22.6532	450	22.6532	345	22.8586	276
22.6737	376	22.6737	446	22.6737	371	22.8792	304
22.6943	374	22.6943	446	22.6943	379	22.8997	318
22.7148	410	22.7148	455	22.7148	376	22.9202	317
22.7354	386	22.7354	469	22.7354	374	22.9408	301
22.7559	396	22.7559	474	22.7559	376	22.9613	317
22.7764	413	22.7764	454	22.7764	369	22.9819	324
22.797	408	22.797	458	22.797	374	23.0024	301
22.8175	374	22.8175	480	22.8175	371	23.0229	298
22.8381	377	22.8381	465	22.8381	380	23.0435	307
22.8586	382	22.8586	466	22.8586	355	23.064	302
22.8792	400	22.8792	474	22.8792	381	23.0846	307
22.8997	360	22.8997	446	22.8997	399	23.1051	315
22.9202	370	22.9202	453	22.9202	347	23.1256	298
22.9408	384	22.9408	418	22.9408	382	23.1462	300
22.9613	404	22.9613	470	22.9613	352	23.1667	305
22.9819	382	22.9819	464	22.9819	341	23.1873	296
23.0024	339	23.0024	459	23.0024	343	23.2078	305
23.0229	372	23.0229	437	23.0229	387	23.2284	296
23.0435	380	23.0435	475	23.0435	345	23.2489	285
23.064	383	23.064	432	23.064	388	23.2694	308
23.0846	419	23.0846	463	23.0846	389	23.29	316
23.1051	396	23.1051	458	23.1051	355	23.3105	302
23.1256	416	23.1256	437	23.1256	350	23.3311	284
23.1462	425	23.1462	469	23.1462	377	23.3516	328
23.1667	379	23.1667	471	23.1667	387	23.3721	312
23.1873	374	23.1873	449	23.1873	368	23.3927	305
23.2078	364	23.2078	433	23.2078	331	23.4132	306
23.2284	389	23.2284	430	23.2284	332	23.4338	296
23.2489	382	23.2489	467	23.2489	334	23.4543	313
23.2694	397	23.2694	445	23.2694	390	23.4748	337
23.29	379	23.29	481	23.29	334	23.4954	316
23.3105	403	23.3105	448	23.3105	371	23.5159	345
23.3311	373	23.3311	423	23.3311	340	23.5365	319
23.3516	347	23.3516	463	23.3516	356	23.557	338
23.3721	388	23.3721	454	23.3721	387	23.5775	338
23.3927	365	23.3927	419	23.3927	347	23.5981	317
23.4132	396	23.4132	441	23.4132	365	23.6186	310
23.4338	369	23.4338	493	23.4338	347	23.6392	312
23.4543	378	23.4543	457	23.4543	399	23.6597	304
23.4748	387	23.4748	427	23.4748	390	23.6803	320
23.4954	345	23.4954	455	23.4954	365	23.7008	333
23.5159	362	23.5159	478	23.5159	366	23.7213	295
23.5365	391	23.5365	413	23.5365	378	23.7419	299
23.557	351	23.557	446	23.557	385	23.7624	327
23.5775	372	23.5775	440	23.5775	391	23.783	297
23.5981	392	23.5981	437	23.5981	376	23.8035	297
23.6186	403	23.6186	405	23.6186	360	23.824	319
23.6392	353	23.6392	441	23.6392	390	23.8446	290
23.6597	380	23.6597	422	23.6597	351	23.8651	317
23.6803	368	23.6803	476	23.6803	384	23.8857	327
23.7008	353	23.7008	462	23.7008	329	23.9062	311
23.7213	383	23.7213	446	23.7213	365	23.9267	322
23.7419	356	23.7419	455	23.7419	374	23.9473	304
23.7624	369	23.7624	473	23.7624	342	23.9678	293
23.783	363	23.783	465	23.783	339	23.9884	304
23.8035	365	23.8035	445	23.8035	404	24.0089	290
23.824	376	23.824	453	23.824	393	24.0294	306
23.8446	387	23.8446	464	23.8446	413	24.05	294
23.8651	330	23.8651	449	23.8651	414	24.0705	323
23.8857	378	23.8857	500	23.8857	367	24.0911	311
23.9062	399	23.9062	448	23.9062	409	24.1116	289
23.9267	431	23.9267	412	23.9267	387	24.1322	283
23.9473	401	23.9473	471	23.9473	360	24.1527	298
23.9678	424	23.9678	440	23.9678	391	24.1732	339
23.9884	397	23.9884	437	23.9884	368	24.1938	313
24.0089	394	24.0089	461	24.0089	361	24.2143	273
24.0294	415	24.0294	449	24.0294	366	24.2349	303
24.05	410	24.05	452	24.05	348	24.2554	315
24.0705	419	24.0705	434	24.0705	356	24.2759	277
24.0911	395	24.0911	471	24.0911	333	24.2965	325
24.1116	386	24.1116	456	24.1116	340	24.317	276
24.1322	425	24.1322	458	24.1322	355	24.3376	286
24.1527	393	24.1527	424	24.1527	333	24.3581	308
24.1732	392	24.1732	460	24.1732	368	24.3786	305
24.1938	365	24.1938	430	24.1938	362	24.3992	270
24.2143	382	24.2143	450	24.2143	344	24.4197	289
24.2349	376	24.2349	430	24.2349	341	24.4403	271
24.2554	382	24.2554	451	24.2554	318	24.4608	275
24.2759	365	24.2759	395	24.2759	312	24.4813	316
24.2965	395	24.2965	479	24.2965	325	24.5019	306
24.317	349	24.317	434	24.317	333	24.5224	298
24.3376	388	24.3376	446	24.3376	348	24.543	288
24.3581	358	24.3581	420	24.3581	359	24.5635	335
24.3786	368	24.3786	461	24.3786	346	24.5841	307
24.3992	406	24.3992	464	24.3992	315	24.6046	313
24.4197	386	24.4197	402	24.4197	358	24.6251	282
24.4403	371	24.4403	430	24.4403	318	24.6457	269
24.4608	393	24.4608	443	24.4608	352	24.6662	348
24.4813	376	24.4813	469	24.4813	332	24.6868	282
24.5019	374	24.5019	445	24.5019	328	24.7073	303
24.5224	348	24.5224	461	24.5224	380	24.7278	307
24.543	360	24.543	409	24.543	343	24.7484	311
24.5635	389	24.5635	427	24.5635	354	24.7689	297
24.5841	397	24.5841	410	24.5841	354	24.7895	296
24.6046	383	24.6046	459	24.6046	321	24.81	302
24.6251	363	24.6251	451	24.6251	335	24.8305	330
24.6457	363	24.6457	478	24.6457	317	24.8511	323
24.6662	377	24.6662	475	24.6662	313	24.8716	298
24.6868	385	24.6868	430	24.6868	335	24.8922	324
24.7073	356	24.7073	441	24.7073	312	24.9127	315
24.7278	358	24.7278	456	24.7278	365	24.9332	313
24.7484	392	24.7484	404	24.7484	310	24.9538	297
24.7689	346	24.7689	423	24.7689	317	24.9743	328
24.7895	361	24.7895	428	24.7895	332	24.9949	336
24.81	424	24.81	401	24.81	335	25.0154	305
24.8305	394	24.8305	455	24.8305	341	25.036	332
24.8511	378	24.8511	433	24.8511	306	25.0565	311
24.8716	406	24.8716	470	24.8716	362	25.077	302
24.8922	377	24.8922	459	24.8922	353	25.0976	304
24.9127	379	24.9127	422	24.9127	343	25.1181	323
24.9332	369	24.9332	451	24.9332	327	25.1387	310
24.9538	372	24.9538	460	24.9538	327	25.1592	297
24.9743	374	24.9743	457	24.9743	327	25.1797	333
24.9949	366	24.9949	453	24.9949	324	25.2003	301
25.0154	352	25.0154	417	25.0154	326	25.2208	341
25.036	370	25.036	476	25.036	351	25.2414	319
25.0565	365	25.0565	455	25.0565	363	25.2619	289
25.077	375	25.077	426	25.077	353	25.2824	304
25.0976	390	25.0976	443	25.0976	339	25.303	310
25.1181	384	25.1181	437	25.1181	334	25.3235	316
25.1387	377	25.1387	430	25.1387	316	25.3441	305
25.1592	373	25.1592	427	25.1592	317	25.3646	347
25.1797	389	25.1797	430	25.1797	345	25.3851	291
25.2003	386	25.2003	432	25.2003	352	25.4057	326
25.2208	405	25.2208	441	25.2208	329	25.4262	308
25.2414	359	25.2414	443	25.2414	345	25.4468	323
25.2619	370	25.2619	459	25.2619	330	25.4673	341
25.2824	346	25.2824	430	25.2824	298	25.4879	318
25.303	359	25.303	454	25.303	323	25.5084	325
25.3235	363	25.3235	424	25.3235	327	25.5289	306
25.3441	366	25.3441	419	25.3441	352	25.5495	330
25.3646	382	25.3646	472	25.3646	348	25.57	329
25.3851	383	25.3851	449	25.3851	306	25.5906	343
25.4057	388	25.4057	460	25.4057	307	25.6111	359
25.4262	361	25.4262	456	25.4262	325	25.6316	344
25.4468	359	25.4468	426	25.4468	371	25.6522	375
25.4673	386	25.4673	464	25.4673	320	25.6727	386
25.4879	369	25.4879	433	25.4879	356	25.6933	357
25.5084	406	25.5084	438	25.5084	337	25.7138	368
25.5289	370	25.5289	448	25.5289	361	25.7343	375
25.5495	412	25.5495	471	25.5495	332	25.7549	392
25.57	352	25.57	464	25.57	347	25.7754	386
25.5906	375	25.5906	436	25.5906	368	25.796	371
25.6111	369	25.6111	468	25.6111	365	25.8165	355
25.6316	385	25.6316	445	25.6316	383	25.837	376
25.6522	394	25.6522	426	25.6522	384	25.8576	334
25.6727	368	25.6727	421	25.6727	409	25.8781	370
25.6933	358	25.6933	425	25.6933	371	25.8987	343
25.7138	330	25.7138	459	25.7138	435	25.9192	337
25.7343	380	25.7343	444	25.7343	389	25.9398	335
25.7549	392	25.7549	439	25.7549	377	25.9603	356
25.7754	397	25.7754	455	25.7754	355	25.9808	351
25.796	363	25.796	424	25.796	333	26.0014	333
25.8165	364	25.8165	457	25.8165	347	26.0219	302
25.837	345	25.837	430	25.837	372	26.0425	342
25.8576	407	25.8576	458	25.8576	373	26.063	361
25.8781	338	25.8781	432	25.8781	364	26.0835	334
25.8987	408	25.8987	474	25.8987	350	26.1041	317
25.9192	374	25.9192	413	25.9192	356	26.1246	301
25.9398	362	25.9398	425	25.9398	384	26.1452	338
25.9603	367	25.9603	416	25.9603	377	26.1657	336
25.9808	367	25.9808	399	25.9808	361	26.1862	344
26.0014	390	26.0014	492	26.0014	377	26.2068	334
26.0219	358	26.0219	417	26.0219	337	26.2273	324
26.0425	364	26.0425	440	26.0425	350	26.2479	311
26.063	390	26.063	439	26.063	348	26.2684	317
26.0835	378	26.0835	444	26.0835	358	26.2889	305
26.1041	364	26.1041	439	26.1041	333	26.3095	311
26.1246	383	26.1246	441	26.1246	354	26.33	333
26.1452	347	26.1452	411	26.1452	289	26.3506	332
26.1657	389	26.1657	433	26.1657	316	26.3711	312
26.1862	385	26.1862	414	26.1862	286	26.3917	321
26.2068	319	26.2068	449	26.2068	345	26.4122	319
26.2273	368	26.2273	439	26.2273	343	26.4327	330
26.2479	321	26.2479	432	26.2479	300	26.4533	313
26.2684	370	26.2684	465	26.2684	305	26.4738	309
26.2889	397	26.2889	404	26.2889	308	26.4944	318
26.3095	404	26.3095	439	26.3095	304	26.5149	303
26.33	341	26.33	457	26.33	283	26.5354	329
26.3506	362	26.3506	401	26.3506	324	26.556	311
26.3711	342	26.3711	464	26.3711	289	26.5765	344
26.3917	377	26.3917	416	26.3917	294	26.5971	301
26.4122	391	26.4122	439	26.4122	286	26.6176	287
26.4327	386	26.4327	466	26.4327	291	26.6381	322
26.4533	377	26.4533	424	26.4533	303	26.6587	324
26.4738	363	26.4738	447	26.4738	309	26.6792	317
26.4944	372	26.4944	471	26.4944	310	26.6998	303
26.5149	387	26.5149	438	26.5149	309	26.7203	329
26.5354	381	26.5354	383	26.5354	294	26.7408	272
26.556	349	26.556	452	26.556	322	26.7614	347
26.5765	396	26.5765	467	26.5765	330	26.7819	331
26.5971	364	26.5971	427	26.5971	321	26.8025	320
26.6176	361	26.6176	406	26.6176	321	26.823	292
26.6381	396	26.6381	426	26.6381	308	26.8436	287
26.6587	383	26.6587	474	26.6587	301	26.8641	339
26.6792	384	26.6792	430	26.6792	269	26.8846	293
26.6998	374	26.6998	417	26.6998	320	26.9052	305
26.7203	380	26.7203	400	26.7203	313	26.9257	274
26.7408	387	26.7408	391	26.7408	297	26.9463	307
26.7614	361	26.7614	423	26.7614	290	26.9668	306
26.7819	362	26.7819	452	26.7819	329	26.9873	332
26.8025	331	26.8025	432	26.8025	293	27.0079	308
26.823	371	26.823	393	26.823	285	27.0284	309
26.8436	359	26.8436	440	26.8436	288	27.049	310
26.8641	375	26.8641	406	26.8641	326	27.0695	344
26.8846	361	26.8846	420	26.8846	280	27.09	333
26.9052	378	26.9052	398	26.9052	295	27.1106	325
26.9257	379	26.9257	428	26.9257	299	27.1311	305
26.9463	365	26.9463	395	26.9463	325	27.1517	340
26.9668	358	26.9668	422	26.9668	303	27.1722	303
26.9873	336	26.9873	455	26.9873	304	27.1927	317
27.0079	370	27.0079	416	27.0079	333	27.2133	320
27.0284	390	27.0284	436	27.0284	282	27.2338	356
27.049	384	27.049	452	27.049	306	27.2544	321
27.0695	414	27.0695	441	27.0695	273	27.2749	304
27.09	342	27.09	378	27.09	287	27.2955	321
27.1106	339	27.1106	454	27.1106	301	27.316	315
27.1311	384	27.1311	408	27.1311	289	27.3365	311
27.1517	350	27.1517	441	27.1517	303	27.3571	330
27.1722	348	27.1722	436	27.1722	306	27.3776	305
27.1927	336	27.1927	424	27.1927	298	27.3982	308
27.2133	384	27.2133	412	27.2133	278	27.4187	327
27.2338	383	27.2338	425	27.2338	290	27.4392	322
27.2544	355	27.2544	430	27.2544	307	27.4598	317
27.2749	360	27.2749	447	27.2749	285	27.4803	322
27.2955	376	27.2955	421	27.2955	294	27.5009	292
27.316	347	27.316	421	27.316	298	27.5214	305
27.3365	368	27.3365	414	27.3365	324	27.5419	335
27.3571	361	27.3571	431	27.3571	296	27.5625	287
27.3776	343	27.3776	420	27.3776	303	27.583	285
27.3982	343	27.3982	437	27.3982	309	27.6036	341
27.4187	381	27.4187	431	27.4187	276	27.6241	346
27.4392	365	27.4392	425	27.4392	295	27.6446	344
27.4598	384	27.4598	430	27.4598	281	27.6652	306
27.4803	359	27.4803	449	27.4803	288	27.6857	323
27.5009	333	27.5009	425	27.5009	285	27.7063	347
27.5214	358	27.5214	391	27.5214	296	27.7268	331
27.5419	360	27.5419	430	27.5419	280	27.7474	329
27.5625	351	27.5625	423	27.5625	289	27.7679	325
27.583	367	27.583	451	27.583	267	27.7884	320
27.6036	346	27.6036	409	27.6036	298	27.809	302
27.6241	357	27.6241	436	27.6241	287	27.8295	310
27.6446	353	27.6446	433	27.6446	298	27.8501	317
27.6652	350	27.6652	429	27.6652	286	27.8706	307
27.6857	394	27.6857	420	27.6857	310	27.8911	361
27.7063	354	27.7063	429	27.7063	319	27.9117	318
27.7268	361	27.7268	441	27.7268	282	27.9322	330
27.7474	356	27.7474	411	27.7474	285	27.9528	360
27.7679	376	27.7679	380	27.7679	268	27.9733	305
27.7884	366	27.7884	400	27.7884	266	27.9938	310
27.809	366	27.809	417	27.809	273	28.0144	343
27.8295	359	27.8295	454	27.8295	297	28.0349	309
27.8501	372	27.8501	408	27.8501	267	28.0555	310
27.8706	365	27.8706	421	27.8706	302	28.076	347
27.8911	405	27.8911	413	27.8911	314	28.0965	327
27.9117	366	27.9117	445	27.9117	285	28.1171	334
27.9322	332	27.9322	414	27.9322	293	28.1376	339
27.9528	341	27.9528	458	27.9528	297	28.1582	332
27.9733	353	27.9733	423	27.9733	303	28.1787	321
27.9938	345	27.9938	442	27.9938	303	28.1993	319
28.0144	392	28.0144	405	28.0144	296	28.2198	306
28.0349	353	28.0349	404	28.0349	273	28.2403	329
28.0555	358	28.0555	431	28.0555	266	28.2609	318
28.076	373	28.076	436	28.076	307	28.2814	336
28.0965	350	28.0965	430	28.0965	288	28.302	327
28.1171	364	28.1171	443	28.1171	302	28.3225	300
28.1376	320	28.1376	414	28.1376	288	28.343	330
28.1582	370	28.1582	408	28.1582	305	28.3636	352
28.1787	387	28.1787	408	28.1787	301	28.3841	320
28.1993	366	28.1993	417	28.1993	321	28.4047	316
28.2198	333	28.2198	439	28.2198	290	28.4252	292
28.2403	343	28.2403	465	28.2403	297	28.4457	342
28.2609	369	28.2609	399	28.2609	305	28.4663	344
28.2814	394	28.2814	443	28.2814	318	28.4868	345
28.302	372	28.302	425	28.302	346	28.5074	344
28.3225	359	28.3225	435	28.3225	335	28.5279	330
28.343	390	28.343	411	28.343	314	28.5484	357
28.3636	390	28.3636	430	28.3636	301	28.569	335
28.3841	377	28.3841	427	28.3841	313	28.5895	355
28.4047	365	28.4047	394	28.4047	298	28.6101	343
28.4252	356	28.4252	473	28.4252	277	28.6306	309
28.4457	404	28.4457	433	28.4457	254	28.6512	340
28.4663	358	28.4663	417	28.4663	266	28.6717	332
28.4868	370	28.4868	437	28.4868	309	28.6922	313
28.5074	375	28.5074	418	28.5074	261	28.7128	329
28.5279	384	28.5279	406	28.5279	291	28.7333	339
28.5484	354	28.5484	461	28.5484	303	28.7539	344
28.569	387	28.569	482	28.569	292	28.7744	345
28.5895	370	28.5895	421	28.5895	305	28.7949	314
28.6101	338	28.6101	436	28.6101	264	28.8155	315
28.6306	366	28.6306	414	28.6306	288	28.836	298
28.6512	365	28.6512	417	28.6512	275	28.8566	348
28.6717	365	28.6717	418	28.6717	298	28.8771	320
28.6922	368	28.6922	414	28.6922	299	28.8976	328
28.7128	366	28.7128	436	28.7128	311	28.9182	328
28.7333	354	28.7333	449	28.7333	296	28.9387	327
28.7539	382	28.7539	399	28.7539	332	28.9593	337
28.7744	404	28.7744	422	28.7744	318	28.9798	327
28.7949	366	28.7949	448	28.7949	305	29.0003	328
28.8155	377	28.8155	392	28.8155	320	29.0209	320
28.836	385	28.836	409	28.836	308	29.0414	317
28.8566	377	28.8566	391	28.8566	300	29.062	307
28.8771	356	28.8771	419	28.8771	287	29.0825	347
28.8976	377	28.8976	381	28.8976	285	29.1031	312
28.9182	366	28.9182	423	28.9182	300	29.1236	323
28.9387	377	28.9387	405	28.9387	280	29.1441	318
28.9593	385	28.9593	426	28.9593	323	29.1647	319
28.9798	403	28.9798	444	28.9798	337	29.1852	317
29.0003	378	29.0003	403	29.0003	274	29.2058	316
29.0209	371	29.0209	430	29.0209	311	29.2263	311
29.0414	344	29.0414	380	29.0414	292	29.2468	369
29.062	380	29.062	412	29.062	283	29.2674	348
29.0825	348	29.0825	418	29.0825	269	29.2879	335
29.1031	400	29.1031	423	29.1031	301	29.3085	316
29.1236	368	29.1236	393	29.1236	314	29.329	358
29.1441	353	29.1441	452	29.1441	291	29.3495	337
29.1647	363	29.1647	426	29.1647	298	29.3701	347
29.1852	360	29.1852	454	29.1852	285	29.3906	345
29.2058	347	29.2058	434	29.2058	282	29.4112	330
29.2263	383	29.2263	450	29.2263	295	29.4317	357
29.2468	357	29.2468	434	29.2468	281	29.4522	350
29.2674	388	29.2674	404	29.2674	306	29.4728	335
29.2879	371	29.2879	378	29.2879	292	29.4933	323
29.3085	357	29.3085	425	29.3085	277	29.5139	343
29.329	371	29.329	385	29.329	289	29.5344	339
29.3495	383	29.3495	451	29.3495	272	29.555	345
29.3701	367	29.3701	448	29.3701	272	29.5755	342
29.3906	410	29.3906	422	29.3906	267	29.596	335
29.4112	382	29.4112	415	29.4112	266	29.6166	368
29.4317	411	29.4317	428	29.4317	305	29.6371	326
29.4522	355	29.4522	399	29.4522	273	29.6577	328
29.4728	355	29.4728	424	29.4728	264	29.6782	354
29.4933	398	29.4933	418	29.4933	271	29.6987	340
29.5139	320	29.5139	437	29.5139	279	29.7193	338
29.5344	359	29.5344	433	29.5344	254	29.7398	338
29.555	353	29.555	422	29.555	293	29.7604	337
29.5755	390	29.5755	401	29.5755	319	29.7809	356
29.596	330	29.596	437	29.596	313	29.8014	293
29.6166	359	29.6166	449	29.6166	303	29.822	327
29.6371	369	29.6371	425	29.6371	286	29.8425	308
29.6577	366	29.6577	444	29.6577	287	29.8631	335
29.6782	362	29.6782	418	29.6782	300	29.8836	325
29.6987	384	29.6987	446	29.6987	269	29.9041	344
29.7193	317	29.7193	412	29.7193	312	29.9247	309
29.7398	358	29.7398	397	29.7398	303	29.9452	355
29.7604	344	29.7604	413	29.7604	284	29.9658	324
29.7809	396	29.7809	415	29.7809	301	29.9863	376
29.8014	356	29.8014	409	29.8014	287	30.0069	342
29.822	373	29.822	420	29.822	311	30.0274	374
29.8425	349	29.8425	408	29.8425	259	30.0479	336
29.8631	356	29.8631	426	29.8631	244	30.0685	378
29.8836	342	29.8836	433	29.8836	278	30.089	356
29.9041	361	29.9041	413	29.9041	272	30.1096	386
29.9247	406	29.9247	406	29.9247	289	30.1301	396
29.9452	387	29.9452	432	29.9452	310	30.1506	401
29.9658	390	29.9658	425	29.9658	309	30.1712	408
29.9863	346	29.9863	453	29.9863	331	30.1917	396
30.0069	385	30.0069	415	30.0069	330	30.2123	392
30.0274	383	30.0274	401	30.0274	280	30.2328	410
30.0479	371	30.0479	402	30.0479	291	30.2533	416
30.0685	357	30.0685	411	30.0685	284	30.2739	450
30.089	370	30.089	416	30.089	304	30.2944	431
30.1096	344	30.1096	416	30.1096	311	30.315	425
30.1301	358	30.1301	440	30.1301	323	30.3355	427
30.1506	391	30.1506	389	30.1506	315	30.356	398
30.1712	379	30.1712	405	30.1712	348	30.3766	411
30.1917	365	30.1917	418	30.1917	325	30.3971	391
30.2123	343	30.2123	392	30.2123	330	30.4177	402
30.2328	385	30.2328	430	30.2328	337	30.4382	363
30.2533	339	30.2533	410	30.2533	343	30.4588	415
30.2739	376	30.2739	441	30.2739	331	30.4793	375
30.2944	348	30.2944	420	30.2944	339	30.4998	377
30.315	382	30.315	411	30.315	332	30.5204	355
30.3355	361	30.3355	437	30.3355	320	30.5409	334
30.356	355	30.356	385	30.356	329	30.5615	338
30.3766	359	30.3766	437	30.3766	295	30.582	341
30.3971	343	30.3971	413	30.3971	323	30.6025	349
30.4177	357	30.4177	402	30.4177	350	30.6231	358
30.4382	367	30.4382	413	30.4382	291	30.6436	296
30.4588	339	30.4588	465	30.4588	293	30.6642	365
30.4793	377	30.4793	397	30.4793	281	30.6847	341
30.4998	350	30.4998	417	30.4998	299	30.7052	338
30.5204	382	30.5204	406	30.5204	287	30.7258	342
30.5409	347	30.5409	435	30.5409	297	30.7463	373
30.5615	358	30.5615	412	30.5615	280	30.7669	331
30.582	379	30.582	401	30.582	299	30.7874	345
30.6025	364	30.6025	454	30.6025	263	30.8079	322
30.6231	364	30.6231	448	30.6231	277	30.8285	365
30.6436	362	30.6436	402	30.6436	263	30.849	357
30.6642	361	30.6642	404	30.6642	310	30.8696	340
30.6847	381	30.6847	467	30.6847	295	30.8901	328
30.7052	325	30.7052	430	30.7052	272	30.9107	340
30.7258	360	30.7258	420	30.7258	272	30.9312	282
30.7463	382	30.7463	402	30.7463	274	30.9517	336
30.7669	378	30.7669	415	30.7669	246	30.9723	339
30.7874	365	30.7874	383	30.7874	269	30.9928	309
30.8079	376	30.8079	410	30.8079	267	31.0134	330
30.8285	368	30.8285	392	30.8285	278	31.0339	339
30.849	359	30.849	407	30.849	267	31.0544	338
30.8696	372	30.8696	428	30.8696	276	31.075	346
30.8901	380	30.8901	413	30.8901	271	31.0955	354
30.9107	374	30.9107	401	30.9107	270	31.1161	359
30.9312	347	30.9312	419	30.9312	275	31.1366	329
30.9517	360	30.9517	436	30.9517	268	31.1571	360
30.9723	391	30.9723	407	30.9723	294	31.1777	313
30.9928	349	30.9928	415	30.9928	259	31.1982	330
31.0134	324	31.0134	400	31.0134	258	31.2188	344
31.0339	361	31.0339	427	31.0339	293	31.2393	320
31.0544	374	31.0544	419	31.0544	289	31.2598	345
31.075	368	31.075	427	31.075	254	31.2804	286
31.0955	354	31.0955	454	31.0955	271	31.3009	337
31.1161	366	31.1161	462	31.1161	291	31.3215	350
31.1366	379	31.1366	421	31.1366	277	31.342	375
31.1571	355	31.1571	389	31.1571	296	31.3626	311
31.1777	376	31.1777	371	31.1777	262	31.3831	308
31.1982	357	31.1982	431	31.1982	271	31.4036	341
31.2188	360	31.2188	379	31.2188	288	31.4242	334
31.2393	388	31.2393	383	31.2393	284	31.4447	366
31.2598	374	31.2598	454	31.2598	295	31.4653	368
31.2804	383	31.2804	402	31.2804	273	31.4858	343
31.3009	371	31.3009	423	31.3009	267	31.5063	364
31.3215	358	31.3215	423	31.3215	285	31.5269	351
31.342	372	31.342	402	31.342	267	31.5474	366
31.3626	368	31.3626	430	31.3626	275	31.568	345
31.3831	374	31.3831	434	31.3831	263	31.5885	346
31.4036	422	31.4036	396	31.4036	282	31.609	327
31.4242	367	31.4242	405	31.4242	282	31.6296	336
31.4447	356	31.4447	448	31.4447	254	31.6501	320
31.4653	358	31.4653	369	31.4653	269	31.6707	339
31.4858	403	31.4858	408	31.4858	238	31.6912	338
31.5063	397	31.5063	374	31.5063	289	31.7117	348
31.5269	377	31.5269	419	31.5269	268	31.7323	351
31.5474	378	31.5474	422	31.5474	303	31.7528	336
31.568	349	31.568	412	31.568	269	31.7734	337
31.5885	391	31.5885	402	31.5885	256	31.7939	348
31.609	403	31.609	405	31.609	305	31.8145	354
31.6296	381	31.6296	404	31.6296	267	31.835	344
31.6501	394	31.6501	375	31.6501	273	31.8555	343
31.6707	367	31.6707	401	31.6707	284	31.8761	328
31.6912	347	31.6912	406	31.6912	271	31.8966	346
31.7117	392	31.7117	399	31.7117	293	31.9172	364
31.7323	411	31.7323	402	31.7323	270	31.9377	344
31.7528	371	31.7528	431	31.7528	273	31.9582	348
31.7734	377	31.7734	434	31.7734	237	31.9788	376
31.7939	346	31.7939	405	31.7939	232	31.9993	324
31.8145	363	31.8145	402	31.8145	298	32.0199	342
31.835	380	31.835	415	31.835	245	32.0404	316
31.8555	390	31.8555	417	31.8555	260	32.0609	314
31.8761	377	31.8761	380	31.8761	282	32.0815	352
31.8966	402	31.8966	409	31.8966	266	32.102	350
31.9172	381	31.9172	415	31.9172	303	32.1226	368
31.9377	373	31.9377	439	31.9377	250	32.1431	354
31.9582	336	31.9582	412	31.9582	276	32.1636	319
31.9788	405	31.9788	410	31.9788	272	32.1842	370
31.9993	347	31.9993	412	31.9993	242	32.2047	369
32.0199	393	32.0199	424	32.0199	290	32.2253	339
32.0404	342	32.0404	413	32.0404	289	32.2458	360
32.0609	360	32.0609	405	32.0609	256	32.2664	299
32.0815	404	32.0815	409	32.0815	263	32.2869	333
32.102	383	32.102	441	32.102	280	32.3074	321
32.1226	382	32.1226	429	32.1226	298	32.328	371
32.1431	343	32.1431	422	32.1431	269	32.3485	374
32.1636	382	32.1636	404	32.1636	254	32.3691	350
32.1842	346	32.1842	404	32.1842	280	32.3896	349
32.2047	356	32.2047	407	32.2047	278	32.4101	316
32.2253	359	32.2253	421	32.2253	275	32.4307	345
32.2458	365	32.2458	431	32.2458	292	32.4512	305
32.2664	364	32.2664	400	32.2664	270	32.4718	341
32.2869	353	32.2869	442	32.2869	263	32.4923	350
32.3074	355	32.3074	393	32.3074	298	32.5128	363
32.328	369	32.328	424	32.328	274	32.5334	351
32.3485	400	32.3485	393	32.3485	291	32.5539	331
32.3691	410	32.3691	460	32.3691	300	32.5745	343
32.3896	361	32.3896	415	32.3896	269	32.595	331
32.4101	379	32.4101	388	32.4101	267	32.6155	355
32.4307	389	32.4307	419	32.4307	275	32.6361	331
32.4512	428	32.4512	385	32.4512	270	32.6566	335
32.4718	385	32.4718	433	32.4718	290	32.6772	324
32.4923	392	32.4923	426	32.4923	297	32.6977	340
32.5128	419	32.5128	416	32.5128	304	32.7183	363
32.5334	400	32.5334	403	32.5334	273	32.7388	368
32.5539	457	32.5539	437	32.5539	285	32.7593	346
32.5745	414	32.5745	400	32.5745	298	32.7799	347
32.595	439	32.595	425	32.595	267	32.8004	313
32.6155	455	32.6155	403	32.6155	282	32.821	324
32.6361	459	32.6361	433	32.6361	271	32.8415	350
32.6566	480	32.6566	455	32.6566	281	32.862	356
32.6772	444	32.6772	472	32.6772	266	32.8826	330
32.6977	522	32.6977	499	32.6977	290	32.9031	340
32.7183	515	32.7183	473	32.7183	253	32.9237	362
32.7388	497	32.7388	477	32.7388	284	32.9442	340
32.7593	519	32.7593	484	32.7593	283	32.9647	325
32.7799	510	32.7799	495	32.7799	276	32.9853	341
32.8004	573	32.8004	508	32.8004	293	33.0058	384
32.821	486	32.821	512	32.821	248	33.0264	363
32.8415	519	32.8415	520	32.8415	283	33.0469	351
32.862	481	32.862	503	32.862	289	33.0674	358
32.8826	462	32.8826	435	32.8826	298	33.088	364
32.9031	456	32.9031	468	32.9031	281	33.1085	356
32.9237	426	32.9237	468	32.9237	278	33.1291	394
32.9442	389	32.9442	473	32.9442	275	33.1496	329
32.9647	457	32.9647	422	32.9647	258	33.1702	347
32.9853	372	32.9853	412	32.9853	264	33.1907	345
33.0058	416	33.0058	419	33.0058	283	33.2112	352
33.0264	418	33.0264	429	33.0264	291	33.2318	350
33.0469	428	33.0469	451	33.0469	268	33.2523	377
33.0674	397	33.0674	413	33.0674	288	33.2729	360
33.088	375	33.088	411	33.088	301	33.2934	333
33.1085	418	33.1085	387	33.1085	268	33.3139	311
33.1291	393	33.1291	419	33.1291	289	33.3345	315
33.1496	392	33.1496	436	33.1496	305	33.355	358
33.1702	396	33.1702	430	33.1702	308	33.3756	345
33.1907	389	33.1907	430	33.1907	299	33.3961	352
33.2112	420	33.2112	398	33.2112	292	33.4166	337
33.2318	372	33.2318	393	33.2318	278	33.4372	337
33.2523	430	33.2523	441	33.2523	287	33.4577	360
33.2729	391	33.2729	429	33.2729	302	33.4783	353
33.2934	387	33.2934	399	33.2934	276	33.4988	385
33.3139	406	33.3139	437	33.3139	306	33.5193	396
33.3345	372	33.3345	402	33.3345	281	33.5399	379
33.355	379	33.355	419	33.355	282	33.5604	377
33.3756	412	33.3756	417	33.3756	297	33.581	386
33.3961	415	33.3961	423	33.3961	279	33.6015	387
33.4166	360	33.4166	374	33.4166	288	33.6221	377
33.4372	394	33.4372	409	33.4372	300	33.6426	380
33.4577	426	33.4577	427	33.4577	300	33.6631	424
33.4783	455	33.4783	431	33.4783	279	33.6837	412
33.4988	471	33.4988	421	33.4988	286	33.7042	447
33.5193	453	33.5193	456	33.5193	287	33.7248	411
33.5399	433	33.5399	402	33.5399	323	33.7453	431
33.5604	421	33.5604	452	33.5604	314	33.7658	499
33.581	448	33.581	447	33.581	301	33.7864	436
33.6015	509	33.6015	426	33.6015	270	33.8069	471
33.6221	430	33.6221	445	33.6221	318	33.8275	480
33.6426	411	33.6426	436	33.6426	312	33.848	474
33.6631	422	33.6631	471	33.6631	287	33.8685	492
33.6837	441	33.6837	459	33.6837	306	33.8891	451
33.7042	453	33.7042	459	33.7042	327	33.9096	437
33.7248	458	33.7248	462	33.7248	346	33.9302	406
33.7453	415	33.7453	460	33.7453	358	33.9507	443
33.7658	399	33.7658	442	33.7658	334	33.9712	438
33.7864	393	33.7864	421	33.7864	362	33.9918	442
33.8069	397	33.8069	418	33.8069	366	34.0123	422
33.8275	390	33.8275	433	33.8275	370	34.0329	398
33.848	399	33.848	415	33.848	385	34.0534	422
33.8685	441	33.8685	433	33.8685	377	34.074	396
33.8891	391	33.8891	464	33.8891	366	34.0945	389
33.9096	378	33.9096	446	33.9096	349	34.115	361
33.9302	378	33.9302	448	33.9302	388	34.1356	393
33.9507	371	33.9507	432	33.9507	385	34.1561	401
33.9712	397	33.9712	434	33.9712	350	34.1767	355
33.9918	403	33.9918	415	33.9918	353	34.1972	344
34.0123	362	34.0123	409	34.0123	332	34.2177	366
34.0329	396	34.0329	425	34.0329	310	34.2383	389
34.0534	388	34.0534	415	34.0534	343	34.2588	358
34.074	390	34.074	418	34.074	316	34.2794	359
34.0945	373	34.0945	432	34.0945	311	34.2999	366
34.115	354	34.115	391	34.115	326	34.3204	395
34.1356	367	34.1356	416	34.1356	331	34.341	342
34.1561	383	34.1561	402	34.1561	361	34.3615	346
34.1767	366	34.1767	404	34.1767	332	34.3821	405
34.1972	374	34.1972	410	34.1972	307	34.4026	350
34.2177	359	34.2177	419	34.2177	322	34.4231	347
34.2383	364	34.2383	434	34.2383	329	34.4437	362
34.2588	388	34.2588	410	34.2588	319	34.4642	353
34.2794	379	34.2794	420	34.2794	302	34.4848	362
34.2999	389	34.2999	417	34.2999	311	34.5053	370
34.3204	375	34.3204	440	34.3204	281	34.5259	338
34.341	350	34.341	403	34.341	276	34.5464	364
34.3615	366	34.3615	440	34.3615	279	34.5669	368
34.3821	362	34.3821	429	34.3821	281	34.5875	348
34.4026	366	34.4026	398	34.4026	262	34.608	332
34.4231	351	34.4231	434	34.4231	269	34.6286	367
34.4437	388	34.4437	417	34.4437	282	34.6491	360
34.4642	385	34.4642	427	34.4642	271	34.6696	380
34.4848	395	34.4848	408	34.4848	288	34.6902	394
34.5053	366	34.5053	452	34.5053	282	34.7107	399
34.5259	413	34.5259	424	34.5259	276	34.7313	339
34.5464	371	34.5464	476	34.5464	270	34.7518	329
34.5669	399	34.5669	436	34.5669	264	34.7723	384
34.5875	362	34.5875	402	34.5875	287	34.7929	363
34.608	398	34.608	410	34.608	253	34.8134	327
34.6286	400	34.6286	406	34.6286	293	34.834	343
34.6491	386	34.6491	431	34.6491	287	34.8545	373
34.6696	361	34.6696	400	34.6696	280	34.875	358
34.6902	355	34.6902	440	34.6902	278	34.8956	365
34.7107	396	34.7107	373	34.7107	281	34.9161	373
34.7313	412	34.7313	413	34.7313	291	34.9367	348
34.7518	381	34.7518	411	34.7518	279	34.9572	366
34.7723	388	34.7723	386	34.7723	298	34.9778	413
34.7929	352	34.7929	436	34.7929	289	34.9983	356
34.8134	388	34.8134	442	34.8134	300	35.0188	343
34.834	363	34.834	409	34.834	265	35.0394	381
34.8545	394	34.8545	354	34.8545	257	35.0599	362
34.875	396	34.875	432	34.875	296	35.0805	370
34.8956	344	34.8956	446	34.8956	320	35.101	357
34.9161	404	34.9161	455	34.9161	274	35.1215	393
34.9367	364	34.9367	447	34.9367	297	35.1421	383
34.9572	373	34.9572	391	34.9572	290	35.1626	350
34.9778	370	34.9778	409	34.9778	277	35.1832	360
34.9983	398	34.9983	430	34.9983	267	35.2037	341
35.0188	372	35.0188	420	35.0188	307	35.2242	380
35.0394	408	35.0394	421	35.0394	297	35.2448	394
35.0599	352	35.0599	418	35.0599	296	35.2653	382
35.0805	404	35.0805	399	35.0805	299	35.2859	361
35.101	362	35.101	429	35.101	274	35.3064	372
35.1215	380	35.1215	382	35.1215	293	35.3269	415
35.1421	392	35.1421	419	35.1421	299	35.3475	379
35.1626	377	35.1626	428	35.1626	299	35.368	355
35.1832	373	35.1832	415	35.1832	305	35.3886	366
35.2037	360	35.2037	420	35.2037	302	35.4091	366
35.2242	362	35.2242	411	35.2242	311	35.4297	363
35.2448	397	35.2448	417	35.2448	287	35.4502	362
35.2653	383	35.2653	413	35.2653	308	35.4707	377
35.2859	395	35.2859	435	35.2859	308	35.4913	380
35.3064	387	35.3064	448	35.3064	294	35.5118	355
35.3269	366	35.3269	418	35.3269	312	35.5324	377
35.3475	379	35.3475	409	35.3475	302	35.5529	351
35.368	357	35.368	426	35.368	299	35.5734	353
35.3886	393	35.3886	411	35.3886	358	35.594	366
35.4091	386	35.4091	433	35.4091	344	35.6145	388
35.4297	357	35.4297	399	35.4297	302	35.6351	360
35.4502	360	35.4502	403	35.4502	329	35.6556	312
35.4707	363	35.4707	408	35.4707	316	35.6761	383
35.4913	397	35.4913	440	35.4913	322	35.6967	368
35.5118	372	35.5118	443	35.5118	329	35.7172	358
35.5324	402	35.5324	427	35.5324	365	35.7378	360
35.5529	366	35.5529	412	35.5529	357	35.7583	355
35.5734	373	35.5734	449	35.5734	346	35.7788	389
35.594	398	35.594	430	35.594	346	35.7994	363
35.6145	423	35.6145	393	35.6145	349	35.8199	357
35.6351	370	35.6351	400	35.6351	341	35.8405	350
35.6556	375	35.6556	409	35.6556	307	35.861	374
35.6761	396	35.6761	402	35.6761	309	35.8816	394
35.6967	390	35.6967	436	35.6967	343	35.9021	372
35.7172	376	35.7172	407	35.7172	339	35.9226	380
35.7378	424	35.7378	444	35.7378	342	35.9432	410
35.7583	440	35.7583	386	35.7583	300	35.9637	394
35.7788	423	35.7788	405	35.7788	335	35.9843	378
35.7994	405	35.7994	382	35.7994	337	36.0048	384
35.8199	402	35.8199	440	35.8199	337	36.0253	355
35.8405	427	35.8405	439	35.8405	323	36.0459	391
35.861	395	35.861	464	35.861	328	36.0664	380
35.8816	401	35.8816	465	35.8816	336	36.087	390
35.9021	431	35.9021	455	35.9021	329	36.1075	367
35.9226	394	35.9226	457	35.9226	290	36.128	349
35.9432	447	35.9432	468	35.9432	343	36.1486	394
35.9637	415	35.9637	462	35.9637	337	36.1691	377
35.9843	455	35.9843	452	35.9843	335	36.1897	412
36.0048	403	36.0048	468	36.0048	329	36.2102	402
36.0253	422	36.0253	427	36.0253	341	36.2308	423
36.0459	418	36.0459	457	36.0459	327	36.2513	419
36.0664	415	36.0664	454	36.0664	322	36.2718	419
36.087	414	36.087	429	36.087	304	36.2924	421
36.1075	434	36.1075	471	36.1075	308	36.3129	476
36.128	431	36.128	432	36.128	310	36.3335	423
36.1486	384	36.1486	432	36.1486	346	36.354	471
36.1691	395	36.1691	439	36.1691	321	36.3745	456
36.1897	413	36.1897	455	36.1897	306	36.3951	429
36.2102	416	36.2102	421	36.2102	327	36.4156	437
36.2308	356	36.2308	464	36.2308	369	36.4362	437
36.2513	404	36.2513	449	36.2513	353	36.4567	430
36.2718	397	36.2718	470	36.2718	382	36.4772	445
36.2924	412	36.2924	441	36.2924	315	36.4978	452
36.3129	404	36.3129	489	36.3129	328	36.5183	481
36.3335	387	36.3335	489	36.3335	340	36.5389	413
36.354	379	36.354	479	36.354	352	36.5594	416
36.3745	410	36.3745	510	36.3745	389	36.5799	445
36.3951	385	36.3951	492	36.3951	370	36.6005	432
36.4156	410	36.4156	537	36.4156	377	36.621	386
36.4362	411	36.4362	512	36.4362	385	36.6416	437
36.4567	401	36.4567	527	36.4567	371	36.6621	424
36.4772	412	36.4772	526	36.4772	402	36.6827	401
36.4978	391	36.4978	565	36.4978	390	36.7032	400
36.5183	382	36.5183	560	36.5183	373	36.7237	365
36.5389	385	36.5389	629	36.5389	415	36.7443	359
36.5594	405	36.5594	634	36.5594	358	36.7648	384
36.5799	407	36.5799	638	36.5799	366	36.7854	386
36.6005	393	36.6005	564	36.6005	354	36.8059	367
36.621	391	36.621	565	36.621	353	36.8264	366
36.6416	389	36.6416	570	36.6416	317	36.847	385
36.6621	372	36.6621	612	36.6621	313	36.8675	369
36.6827	375	36.6827	568	36.6827	306	36.8881	358
36.7032	398	36.7032	548	36.7032	323	36.9086	376
36.7237	380	36.7237	512	36.7237	293	36.9291	375
36.7443	354	36.7443	491	36.7443	298	36.9497	358
36.7648	366	36.7648	448	36.7648	288	36.9702	401
36.7854	394	36.7854	450	36.7854	310	36.9908	368
36.8059	364	36.8059	453	36.8059	300	37.0113	382
36.8264	357	36.8264	469	36.8264	304	37.0318	333
36.847	376	36.847	411	36.847	318	37.0524	339
36.8675	394	36.8675	439	36.8675	283	37.0729	338
36.8881	394	36.8881	464	36.8881	279	37.0935	380
36.9086	381	36.9086	480	36.9086	295	37.114	377
36.9291	413	36.9291	416	36.9291	251	37.1346	370
36.9497	382	36.9497	423	36.9497	276	37.1551	366
36.9702	371	36.9702	399	36.9702	263	37.1756	401
36.9908	384	36.9908	442	36.9908	228	37.1962	353
37.0113	436	37.0113	417	37.0113	271	37.2167	349
37.0318	391	37.0318	402	37.0318	297	37.2373	372
37.0524	377	37.0524	386	37.0524	304	37.2578	381
37.0729	409	37.0729	415	37.0729	282	37.2783	368
37.0935	377	37.0935	433	37.0935	263	37.2989	351
37.114	406	37.114	391	37.114	307	37.3194	351
37.1346	405	37.1346	370	37.1346	277	37.34	337
37.1551	390	37.1551	392	37.1551	274	37.3605	380
37.1756	398	37.1756	449	37.1756	300	37.381	346
37.1962	405	37.1962	405	37.1962	269	37.4016	395
37.2167	384	37.2167	376	37.2167	263	37.4221	353
37.2373	399	37.2373	369	37.2373	281	37.4427	340
37.2578	384	37.2578	410	37.2578	266	37.4632	352
37.2783	395	37.2783	417	37.2783	259	37.4837	362
37.2989	400	37.2989	436	37.2989	262	37.5043	344
37.3194	368	37.3194	433	37.3194	242	37.5248	349
37.34	386	37.34	396	37.34	275	37.5454	372
37.3605	363	37.3605	397	37.3605	268	37.5659	354
37.381	396	37.381	418	37.381	293	37.5865	363
37.4016	398	37.4016	375	37.4016	281	37.607	361
37.4221	362	37.4221	425	37.4221	262	37.6275	346
37.4427	373	37.4427	385	37.4427	271	37.6481	377
37.4632	356	37.4632	385	37.4632	277	37.6686	391
37.4837	402	37.4837	403	37.4837	294	37.6892	370
37.5043	372	37.5043	397	37.5043	294	37.7097	306
37.5248	377	37.5248	375	37.5248	303	37.7302	400
37.5454	385	37.5454	420	37.5454	285	37.7508	379
37.5659	357	37.5659	398	37.5659	294	37.7713	348
37.5865	367	37.5865	418	37.5865	296	37.7919	342
37.607	338	37.607	444	37.607	292	37.8124	362
37.6275	351	37.6275	408	37.6275	296	37.8329	367
37.6481	392	37.6481	422	37.6481	300	37.8535	349
37.6686	382	37.6686	401	37.6686	263	37.874	372
37.6892	372	37.6892	427	37.6892	279	37.8946	345
37.7097	361	37.7097	408	37.7097	260	37.9151	357
37.7302	344	37.7302	439	37.7302	268	37.9356	357
37.7508	349	37.7508	430	37.7508	314	37.9562	387
37.7713	394	37.7713	388	37.7713	267	37.9767	376
37.7919	356	37.7919	435	37.7919	294	37.9973	368
37.8124	378	37.8124	417	37.8124	307	38.0178	372
37.8329	380	37.8329	433	37.8329	294	38.0384	392
37.8535	400	37.8535	397	37.8535	304	38.0589	357
37.874	355	37.874	419	37.874	284	38.0794	388
37.8946	357	37.8946	405	37.8946	321	38.1	434
37.9151	390	37.9151	432	37.9151	288	38.1205	412
37.9356	338	37.9356	394	37.9356	277	38.1411	397
37.9562	360	37.9562	397	37.9562	289	38.1616	387
37.9767	394	37.9767	432	37.9767	286	38.1821	402
37.9973	335	37.9973	405	37.9973	286	38.2027	400
38.0178	369	38.0178	459	38.0178	312	38.2232	403
38.0384	402	38.0384	414	38.0384	310	38.2438	419
38.0589	377	38.0589	403	38.0589	332	38.2643	457
38.0794	367	38.0794	380	38.0794	290	38.2848	433
38.1	395	38.1	406	38.1	298	38.3054	413
38.1205	382	38.1205	421	38.1205	316	38.3259	426
38.1411	362	38.1411	428	38.1411	316	38.3465	442
38.1616	395	38.1616	415	38.1616	316	38.367	429
38.1821	386	38.1821	456	38.1821	341	38.3875	419
38.2027	386	38.2027	387	38.2027	317	38.4081	406
38.2232	382	38.2232	406	38.2232	357	38.4286	419
38.2438	383	38.2438	417	38.2438	332	38.4492	417
38.2643	361	38.2643	365	38.2643	356	38.4697	394
38.2848	339	38.2848	426	38.2848	292	38.4903	380
38.3054	366	38.3054	400	38.3054	352	38.5108	367
38.3259	387	38.3259	405	38.3259	326	38.5313	362
38.3465	366	38.3465	403	38.3465	361	38.5519	382
38.367	399	38.367	362	38.367	318	38.5724	371
38.3875	416	38.3875	417	38.3875	321	38.593	390
38.4081	370	38.4081	449	38.4081	314	38.6135	382
38.4286	358	38.4286	374	38.4286	345	38.634	397
38.4492	385	38.4492	407	38.4492	345	38.6546	367
38.4697	406	38.4697	385	38.4697	370	38.6751	358
38.4903	392	38.4903	384	38.4903	314	38.6957	349
38.5108	380	38.5108	393	38.5108	309	38.7162	354
38.5313	387	38.5313	411	38.5313	348	38.7367	391
38.5519	366	38.5519	419	38.5519	340	38.7573	351
38.5724	377	38.5724	416	38.5724	328	38.7778	367
38.593	396	38.593	410	38.593	335	38.7984	375
38.6135	400	38.6135	385	38.6135	357	38.8189	353
38.634	379	38.634	398	38.634	366	38.8394	377
38.6546	418	38.6546	394	38.6546	332	38.86	386
38.6751	397	38.6751	423	38.6751	364	38.8805	393
38.6957	375	38.6957	418	38.6957	340	38.9011	353
38.7162	425	38.7162	421	38.7162	339	38.9216	401
38.7367	412	38.7367	433	38.7367	314	38.9422	398
38.7573	413	38.7573	388	38.7573	345	38.9627	349
38.7778	394	38.7778	382	38.7778	346	38.9832	378
38.7984	376	38.7984	417	38.7984	340	39.0038	385
38.8189	380	38.8189	426	38.8189	328	39.0243	350
38.8394	387	38.8394	397	38.8394	317	39.0449	371
38.86	412	38.86	395	38.86	326	39.0654	343
38.8805	400	38.8805	429	38.8805	362	39.0859	418
38.9011	416	38.9011	439	38.9011	354	39.1065	356
38.9216	364	38.9216	415	38.9216	338	39.127	386
38.9422	359	38.9422	410	38.9422	350	39.1476	372
38.9627	368	38.9627	398	38.9627	327	39.1681	371
38.9832	425	38.9832	398	38.9832	324	39.1886	369
39.0038	392	39.0038	427	39.0038	334	39.2092	369
39.0243	385	39.0243	428	39.0243	332	39.2297	389
39.0449	376	39.0449	461	39.0449	317	39.2503	375
39.0654	369	39.0654	413	39.0654	308	39.2708	391
39.0859	414	39.0859	430	39.0859	309	39.2913	372
39.1065	423	39.1065	437	39.1065	312	39.3119	367
39.127	402	39.127	385	39.127	320	39.3324	369
39.1476	439	39.1476	420	39.1476	300	39.353	338
39.1681	392	39.1681	435	39.1681	309	39.3735	347
39.1886	382	39.1886	426	39.1886	286	39.3941	385
39.2092	403	39.2092	473	39.2092	330	39.4146	369
39.2297	455	39.2297	429	39.2297	298	39.4351	379
39.2503	415	39.2503	451	39.2503	330	39.4557	384
39.2708	455	39.2708	440	39.2708	320	39.4762	398
39.2913	481	39.2913	439	39.2913	328	39.4968	356
39.3119	454	39.3119	422	39.3119	286	39.5173	369
39.3324	463	39.3324	430	39.3324	301	39.5378	350
39.353	410	39.353	472	39.353	305	39.5584	347
39.3735	463	39.3735	421	39.3735	283	39.5789	385
39.3941	441	39.3941	443	39.3941	259	39.5995	365
39.4146	477	39.4146	454	39.4146	292	39.62	357
39.4351	472	39.4351	464	39.4351	286	39.6405	366
39.4557	535	39.4557	475	39.4557	281	39.6611	355
39.4762	540	39.4762	504	39.4762	285	39.6816	354
39.4968	553	39.4968	468	39.4968	313	39.7022	345
39.5173	546	39.5173	483	39.5173	312	39.7227	358
39.5378	555	39.5378	516	39.5378	259	39.7432	349
39.5584	599	39.5584	549	39.5584	272	39.7638	378
39.5789	599	39.5789	575	39.5789	290	39.7843	372
39.5995	651	39.5995	612	39.5995	261	39.8049	393
39.62	603	39.62	602	39.62	263	39.8254	351
39.6405	622	39.6405	579	39.6405	285	39.846	359
39.6611	593	39.6611	605	39.6611	274	39.8665	382
39.6816	579	39.6816	609	39.6816	299	39.887	352
39.7022	610	39.7022	577	39.7022	300	39.9076	376
39.7227	543	39.7227	569	39.7227	274	39.9281	386
39.7432	591	39.7432	545	39.7432	273	39.9487	396
39.7638	486	39.7638	551	39.7638	294	39.9692	348
39.7843	532	39.7843	564	39.7843	285	39.9897	365
39.8049	546	39.8049	512	39.8049	280	40.0103	329
39.8254	507	39.8254	546	39.8254	293	40.0308	371
39.846	549	39.846	486	39.846	265	40.0514	404
39.8665	497	39.8665	476	39.8665	284	40.0719	378
39.887	456	39.887	480	39.887	337	40.0924	370
39.9076	454	39.9076	423	39.9076	309	40.113	375
39.9281	412	39.9281	426	39.9281	277	40.1335	354
39.9487	453	39.9487	452	39.9487	307	40.1541	361
39.9692	468	39.9692	453	39.9692	295	40.1746	347
39.9897	447	39.9897	461	39.9897	282	40.1951	381
40.0103	402	40.0103	411	40.0103	268	40.2157	343
40.0308	434	40.0308	440	40.0308	283	40.2362	354
40.0514	396	40.0514	436	40.0514	279	40.2568	377
40.0719	460	40.0719	406	40.0719	276	40.2773	398
40.0924	445	40.0924	437	40.0924	281	40.2979	366
40.113	419	40.113	406	40.113	276	40.3184	355
40.1335	404	40.1335	452	40.1335	248	40.3389	373
40.1541	411	40.1541	436	40.1541	269	40.3595	348
40.1746	409	40.1746	406	40.1746	277	40.38	392
40.1951	393	40.1951	418	40.1951	291	40.4006	345
40.2157	393	40.2157	401	40.2157	255	40.4211	352
40.2362	415	40.2362	394	40.2362	282	40.4416	325
40.2568	392	40.2568	383	40.2568	281	40.4622	395
40.2773	414	40.2773	424	40.2773	275	40.4827	385
40.2979	404	40.2979	412	40.2979	314	40.5033	357
40.3184	403	40.3184	372	40.3184	276	40.5238	383
40.3389	383	40.3389	387	40.3389	259	40.5443	393
40.3595	423	40.3595	403	40.3595	256	40.5649	405
40.38	394	40.38	426	40.38	288	40.5854	427
40.4006	346	40.4006	408	40.4006	260	40.606	394
40.4211	396	40.4211	384	40.4211	257	40.6265	429
40.4416	365	40.4416	426	40.4416	280	40.647	425
40.4622	431	40.4622	370	40.4622	284	40.6676	449
40.4827	392	40.4827	420	40.4827	282	40.6881	422
40.5033	367	40.5033	397	40.5033	295	40.7087	441
40.5238	388	40.5238	422	40.5238	275	40.7292	393
40.5443	414	40.5443	393	40.5443	266	40.7498	414
40.5649	378	40.5649	378	40.5649	295	40.7703	433
40.5854	410	40.5854	416	40.5854	276	40.7908	462
40.606	347	40.606	446	40.606	290	40.8114	456
40.6265	433	40.6265	391	40.6265	284	40.8319	527
40.647	395	40.647	399	40.647	268	40.8525	479
40.6676	392	40.6676	424	40.6676	294	40.873	472
40.6881	382	40.6881	399	40.6881	311	40.8935	493
40.7087	408	40.7087	415	40.7087	305	40.9141	505
40.7292	368	40.7292	389	40.7292	319	40.9346	504
40.7498	377	40.7498	394	40.7498	343	40.9552	504
40.7703	394	40.7703	406	40.7703	307	40.9757	493
40.7908	373	40.7908	391	40.7908	299	40.9962	465
40.8114	381	40.8114	417	40.8114	326	41.0168	478
40.8319	387	40.8319	412	40.8319	330	41.0373	478
40.8525	358	40.8525	412	40.8525	320	41.0579	436
40.873	370	40.873	448	40.873	332	41.0784	441
40.8935	360	40.8935	386	40.8935	366	41.0989	420
40.9141	385	40.9141	414	40.9141	334	41.1195	400
40.9346	371	40.9346	450	40.9346	339	41.14	413
40.9552	368	40.9552	424	40.9552	329	41.1606	422
40.9757	403	40.9757	387	40.9757	314	41.1811	399
40.9962	368	40.9962	407	40.9962	316	41.2017	388
41.0168	386	41.0168	396	41.0168	326	41.2222	377
41.0373	411	41.0373	374	41.0373	324	41.2427	379
41.0579	395	41.0579	410	41.0579	317	41.2633	371
41.0784	330	41.0784	383	41.0784	295	41.2838	358
41.0989	410	41.0989	401	41.0989	281	41.3044	361
41.1195	368	41.1195	411	41.1195	271	41.3249	377
41.14	332	41.14	361	41.14	281	41.3454	385
41.1606	406	41.1606	406	41.1606	280	41.366	422
41.1811	397	41.1811	414	41.1811	280	41.3865	354
41.2017	401	41.2017	376	41.2017	277	41.4071	364
41.2222	373	41.2222	423	41.2222	288	41.4276	372
41.2427	375	41.2427	409	41.2427	245	41.4481	367
41.2633	411	41.2633	385	41.2633	307	41.4687	421
41.2838	417	41.2838	398	41.2838	257	41.4892	393
41.3044	379	41.3044	384	41.3044	261	41.5098	351
41.3249	352	41.3249	403	41.3249	255	41.5303	365
41.3454	401	41.3454	410	41.3454	221	41.5508	346
41.366	373	41.366	439	41.366	241	41.5714	366
41.3865	387	41.3865	430	41.3865	274	41.5919	352
41.4071	388	41.4071	402	41.4071	244	41.6125	397
41.4276	407	41.4276	381	41.4276	246	41.633	350
41.4481	404	41.4481	406	41.4481	259	41.6536	368
41.4687	376	41.4687	409	41.4687	278	41.6741	367
41.4892	364	41.4892	409	41.4892	263	41.6946	360
41.5098	376	41.5098	383	41.5098	254	41.7152	349
41.5303	377	41.5303	397	41.5303	287	41.7357	369
41.5508	358	41.5508	415	41.5508	259	41.7563	390
41.5714	359	41.5714	433	41.5714	292	41.7768	368
41.5919	374	41.5919	371	41.5919	251	41.7973	358
41.6125	356	41.6125	408	41.6125	243	41.8179	356
41.633	455	41.633	396	41.633	249	41.8384	350
41.6536	398	41.6536	404	41.6536	249	41.859	346
41.6741	399	41.6741	415	41.6741	264	41.8795	391
41.6946	420	41.6946	360	41.6946	273	41.9	353
41.7152	421	41.7152	411	41.7152	265	41.9206	359
41.7357	397	41.7357	385	41.7357	277	41.9411	358
41.7563	398	41.7563	418	41.7563	267	41.9617	365
41.7768	423	41.7768	417	41.7768	261	41.9822	369
41.7973	414	41.7973	379	41.7973	262	42.0027	380
41.8179	401	41.8179	453	41.8179	293	42.0233	389
41.8384	420	41.8384	387	41.8384	258	42.0438	373
41.859	401	41.859	430	41.859	267	42.0644	346
41.8795	434	41.8795	426	41.8795	273	42.0849	363
41.9	407	41.9	426	41.9	276	42.1055	360
41.9206	410	41.9206	442	41.9206	232	42.126	394
41.9411	452	41.9411	450	41.9411	282	42.1465	379
41.9617	426	41.9617	447	41.9617	291	42.1671	388
41.9822	428	41.9822	466	41.9822	298	42.1876	347
42.0027	460	42.0027	441	42.0027	279	42.2082	364
42.0233	421	42.0233	426	42.0233	264	42.2287	384
42.0438	376	42.0438	460	42.0438	287	42.2492	383
42.0644	398	42.0644	443	42.0644	264	42.2698	382
42.0849	421	42.0849	437	42.0849	274	42.2903	373
42.1055	434	42.1055	457	42.1055	314	42.3109	399
42.126	398	42.126	449	42.126	277	42.3314	403
42.1465	434	42.1465	450	42.1465	258	42.3519	390
42.1671	417	42.1671	479	42.1671	268	42.3725	379
42.1876	419	42.1876	472	42.1876	298	42.393	407
42.2082	439	42.2082	466	42.2082	280	42.4136	388
42.2287	367	42.2287	466	42.2287	313	42.4341	370
42.2492	412	42.2492	470	42.2492	317	42.4752	391
42.2698	445	42.2698	468	42.2698	287	42.4957	403
42.2903	407	42.3109	478	42.2903	306	42.5163	391
42.3109	409	42.3314	459	42.3109	335	42.5368	354
42.3314	404	42.3519	458	42.3314	267	42.5574	388
42.3519	413	42.4341	467	42.3519	292	42.5779	343
42.3725	433	42.4957	466	42.3725	302	42.5984	385
42.393	423	42.5163	456	42.393	267	42.619	363
42.4136	400	42.5368	476	42.4136	283	42.6395	358
42.4341	409	42.5574	456	42.4341	305	42.6601	377
42.4546	430	42.5779	447	42.4546	263	42.6806	366
42.4752	402	42.5984	442	42.4752	272	42.7011	377
42.4957	423	42.619	438	42.4957	269	42.7217	366
42.5163	422	42.6601	435	42.5163	278	42.7422	378
42.5368	391	42.6806	424	42.5368	300	42.7628	383
42.5574	424	42.7011	445	42.5574	317	42.7833	394
42.5779	427	42.7217	453	42.5779	269	42.8038	363
42.5984	429	42.7422	441	42.5984	275	42.8244	367
42.619	393	42.7628	433	42.619	285	42.8449	353
42.6395	437	42.7833	437	42.6395	294	42.8655	386
42.6601	439	42.8038	446	42.6601	245	42.886	366
42.6806	455	42.8244	447	42.6806	291	42.9065	379
42.7011	372	42.8449	440	42.7011	234	42.9271	411
42.7217	416	42.8655	414	42.7217	289	42.9476	387
42.7422	414	42.886	447	42.7422	265	42.9682	384
42.7628	410	42.9065	442	42.7628	259	42.9887	402
42.7833	421	42.9271	462	42.7833	273	43.0093	416
42.8038	394	42.9476	448	42.8038	252	43.0298	418
42.8244	403	42.9682	467	42.8244	251	43.0503	432
42.8449	430	42.9887	477	42.8449	272	43.0709	463
42.8655	454	43.0093	458	42.8655	284	43.0914	414
42.886	437	43.0298	489	42.886	298	43.112	432
42.9065	412	43.0503	532	42.9065	259	43.1325	477
42.9271	418	43.0709	540	42.9271	256	43.153	472
42.9476	451	43.0914	582	42.9476	276	43.1736	519
42.9682	452	43.112	600	42.9682	276	43.1941	516
42.9887	475	43.1325	662	42.9887	305	43.2147	512
43.0093	452	43.153	667	43.0093	267	43.2352	557
43.0298	500	43.1736	697	43.0298	304	43.2557	597
43.0503	537	43.1941	789	43.0503	351	43.2763	647
43.0709	573	43.2147	839	43.0709	314	43.2968	730
43.0914	603	43.2352	926	43.0914	357	43.3174	992
43.112	608	43.2557	942	43.112	344	43.3379	1347
43.1325	657	43.2763	1163	43.1325	342	43.3584	1802
43.153	678	43.2968	1383	43.153	356	43.379	2368
43.1736	759	43.3174	1853	43.1736	373	43.3995	2786
43.1941	850	43.3379	2352	43.1941	385	43.4201	2681
43.2147	884	43.3584	3129	43.2147	422	43.4406	2599
43.2352	1021	43.379	3952	43.2352	439	43.4612	2519
43.2557	1295	43.3995	4799	43.2557	488	43.4817	2356
43.2763	1595	43.4201	5400	43.2763	539	43.5022	2130
43.2968	2088	43.4406	5703	43.2968	608	43.5228	1933
43.3174	2675	43.4612	5593	43.3174	742	43.5433	1678
43.3379	3588	43.4817	5238	43.3379	978	43.5639	1452
43.3584	4619	43.5022	4530	43.3584	1069	43.5844	1229
43.379	4940	43.5228	4117	43.379	1375	43.6049	956
43.3995	5215	43.5433	3591	43.3995	1679	43.6255	768
43.4201	5074	43.5639	3115	43.4201	1904	43.646	734
43.4406	4762	43.5844	2614	43.4406	1584	43.6666	664
43.4612	4399	43.6049	2151	43.4612	1210	43.6871	596
43.4817	4198	43.6255	1573	43.4817	1025	43.7076	570
43.5022	3762	43.646	1228	43.5022	1048	43.7282	488
43.5228	3175	43.6666	910	43.5228	1086	43.7487	496
43.5433	2612	43.6871	804	43.5433	1065	43.7693	488
43.5639	2079	43.7076	654	43.5639	820	43.7898	493
43.5844	1788	43.7282	615	43.5844	562	43.8103	463
43.6049	1388	43.7487	634	43.6049	488	43.8309	477
43.6255	1073	43.7693	567	43.6255	417	43.8514	422
43.646	915	43.7898	545	43.646	383	43.872	420
43.6666	784	43.8103	524	43.6666	399	43.8925	421
43.6871	658	43.8309	450	43.6871	372	43.9131	398
43.7076	589	43.8514	467	43.7076	354	43.9336	398
43.7282	590	43.872	478	43.7282	328	43.9541	438
43.7487	504	43.8925	458	43.7487	315	43.9747	374
43.7693	518	43.9131	457	43.7693	299	43.9952	391
43.7898	488	43.9336	448	43.7898	334	44.0158	393
43.8103	456	43.9541	406	43.8103	325	44.0363	385
43.8309	456	43.9747	484	43.8309	303	44.0568	371
43.8514	477	43.9952	434	43.8514	274	44.0774	399
43.872	441	44.0158	440	43.872	307	44.0979	368
43.8925	406	44.0363	500	43.8925	304	44.1185	335
43.9131	421	44.0568	425	43.9131	304	44.139	391
43.9336	430	44.0774	433	43.9336	311	44.1595	386
43.9541	414	44.0979	442	43.9541	295	44.1801	374
43.9747	420	44.1185	424	43.9747	294	44.2006	346
43.9952	421	44.139	413	43.9952	297	44.2212	382
44.0158	406	44.1595	449	44.0158	286	44.2417	371
44.0363	430	44.1801	429	44.0363	281	44.2622	373
44.0568	376	44.2006	423	44.0568	296	44.2828	402
44.0774	418	44.2212	449	44.0774	293	44.3033	367
44.0979	426	44.2417	414	44.0979	282	44.3239	389
44.1185	444	44.2622	455	44.1185	260	44.3444	382
44.139	412	44.2828	457	44.139	277	44.365	386
44.1595	439	44.3033	438	44.1595	261	44.3855	363
44.1801	413	44.3239	447	44.1801	273	44.406	369
44.2006	438	44.3444	502	44.2006	276	44.4266	398
44.2212	429	44.365	454	44.2212	265	44.4471	388
44.2417	431	44.3855	454	44.2417	275	44.4677	373
44.2622	424	44.406	429	44.2622	256	44.4882	337
44.2828	452	44.4266	385	44.2828	259	44.5087	375
44.3033	427	44.4471	448	44.3033	258	44.5293	364
44.3239	419	44.4677	423	44.3239	275	44.5498	349
44.3444	455	44.4882	441	44.3444	267	44.5704	380
44.365	429	44.5087	400	44.365	315	44.5909	396
44.3855	414	44.5293	396	44.3855	253	44.6114	395
44.406	418	44.5498	443	44.406	276	44.632	370
44.4266	464	44.5704	460	44.4266	255	44.6525	424
44.4471	406	44.5909	412	44.4471	254	44.6731	356
44.4677	410	44.6114	363	44.4677	287	44.6936	369
44.4882	394	44.632	415	44.4882	273	44.7141	403
44.5087	410	44.6525	440	44.5087	273	44.7347	408
44.5293	401	44.6731	440	44.5293	265	44.7552	395
44.5498	385	44.6936	427	44.5498	263	44.7758	381
44.5704	401	44.7141	414	44.5704	265	44.7963	356
44.5909	367	44.7347	428	44.5909	250	44.8169	383
44.6114	397	44.7552	390	44.6114	259	44.8374	382
44.632	371	44.7758	401	44.632	275	44.8579	383
44.6525	417	44.7963	417	44.6525	277	44.8785	426
44.6731	413	44.8169	427	44.6731	314	44.899	411
44.6936	413	44.8374	438	44.6936	271	44.9196	448
44.7141	423	44.8579	410	44.7141	276	44.9401	406
44.7347	408	44.8785	361	44.7347	264	44.9606	452
44.7552	403	44.899	414	44.7552	299	44.9812	404
44.7758	398	44.9196	397	44.7758	260	45.0017	452
44.7963	388	44.9401	350	44.7963	276	45.0223	482
44.8169	398	44.9606	433	44.8169	299	45.0428	453
44.8374	385	44.9812	394	44.8374	307	45.0633	446
44.8579	379	45.0017	409	44.8579	272	45.0839	480
44.8785	454	45.0223	414	44.8785	292	45.1044	457
44.899	375	45.0428	424	44.899	267	45.125	487
44.9196	418	45.0633	420	44.9196	300	45.1455	468
44.9401	384	45.0839	406	44.9401	325	45.166	419
44.9606	372	45.1044	421	44.9606	325	45.1866	434
44.9812	386	45.125	397	44.9812	313	45.2071	411
45.0017	414	45.1455	406	45.0017	299	45.2277	437
45.0223	425	45.166	421	45.0223	318	45.2482	400
45.0428	402	45.1866	422	45.0428	312	45.2688	461
45.0633	364	45.2071	391	45.0633	316	45.2893	453
45.0839	400	45.2277	385	45.0839	297	45.3098	391
45.1044	381	45.2482	386	45.1044	324	45.3304	379
45.125	404	45.2688	388	45.125	280	45.3509	382
45.1455	398	45.2893	396	45.1455	321	45.3715	394
45.166	389	45.3098	415	45.166	288	45.392	439
45.1866	396	45.3304	448	45.1866	283	45.4125	413
45.2071	375	45.3509	430	45.2071	284	45.4331	395
45.2277	372	45.3715	403	45.2277	291	45.4536	347
45.2482	403	45.392	420	45.2482	304	45.4742	396
45.2688	380	45.4125	422	45.2688	230	45.4947	387
45.2893	368	45.4331	441	45.2893	280	45.5152	411
45.3098	395	45.4536	404	45.3098	248	45.5358	408
45.3304	371	45.4742	413	45.3304	292	45.5563	347
45.3509	368	45.4947	412	45.3509	259	45.5769	404
45.3715	383	45.5152	395	45.3715	250	45.5974	443
45.392	373	45.5358	392	45.392	288	45.6179	399
45.4125	380	45.5563	435	45.4125	296	45.6385	446
45.4331	407	45.5769	375	45.4331	265	45.659	421
45.4536	413	45.5974	410	45.4536	287	45.6796	453
45.4742	397	45.6179	412	45.4742	268	45.7001	423
45.4947	378	45.6385	399	45.4947	254	45.7207	423
45.5152	395	45.659	409	45.5152	293	45.7412	399
45.5358	386	45.6796	399	45.5358	291	45.7617	401
45.5563	367	45.7001	436	45.5563	295	45.7823	385
45.5769	377	45.7207	444	45.5769	304	45.8028	406
45.5974	380	45.7412	396	45.5974	321	45.8234	408
45.6179	412	45.7617	440	45.6179	297	45.8439	411
45.6385	367	45.7823	351	45.6385	298	45.8644	392
45.659	376	45.8028	460	45.659	295	45.885	418
45.6796	384	45.8234	409	45.6796	314	45.9055	395
45.7001	361	45.8439	439	45.7001	321	45.9261	435
45.7207	359	45.8644	388	45.7207	270	45.9466	418
45.7412	409	45.885	397	45.7412	301	45.9671	420
45.7617	367	45.9055	379	45.7617	262	45.9877	416
45.7823	374	45.9261	408	45.7823	306	46.0082	385
45.8028	429	45.9466	397	45.8028	302	46.0288	394
45.8234	357	45.9671	420	45.8234	261	46.0493	350
45.8439	366	45.9877	417	45.8439	274	46.0698	394
45.8644	414	46.0082	397	45.8644	277	46.0904	384
45.885	390	46.0288	400	45.885	299	46.1109	361
45.9055	405	46.0493	397	45.9055	298	46.1315	378
45.9261	422	46.0698	366	45.9261	299	46.152	355
45.9466	389	46.0904	372	45.9466	243	46.1726	370
45.9671	370	46.1109	391	45.9671	243	46.1931	419
45.9877	400	46.1315	368	45.9877	258	46.2136	390
46.0082	401	46.152	392	46.0082	252	46.2342	400
46.0288	376	46.1726	406	46.0288	292	46.2547	463
46.0493	387	46.1931	405	46.0493	282	46.2753	420
46.0698	398	46.2136	397	46.0698	266	46.2958	388
46.0904	385	46.2342	390	46.0904	257	46.3163	398
46.1109	416	46.2547	414	46.1109	271	46.3369	408
46.1315	388	46.2753	413	46.1315	279	46.3574	433
46.152	365	46.2958	386	46.152	273	46.378	414
46.1726	397	46.3163	409	46.1726	283	46.3985	427
46.1931	382	46.3369	401	46.1931	298	46.419	464
46.2136	399	46.3574	398	46.2136	263	46.4396	439
46.2342	361	46.378	413	46.2342	278	46.4601	446
46.2547	390	46.3985	415	46.2547	305	46.4807	462
46.2753	395	46.419	396	46.2753	262	46.5012	478
46.2958	376	46.4396	405	46.2958	290	46.5217	501
46.3163	381	46.4601	398	46.3163	242	46.5423	509
46.3369	385	46.4807	449	46.3369	256	46.5628	522
46.3574	414	46.5012	413	46.3574	286	46.5834	469
46.378	375	46.5217	392	46.378	300	46.6039	540
46.3985	360	46.5423	408	46.3985	295	46.6245	528
46.419	364	46.5628	397	46.419	292	46.645	555
46.4396	364	46.5834	389	46.4396	326	46.6655	529
46.4601	350	46.6039	400	46.4601	317	46.6861	553
46.4807	386	46.6245	403	46.4807	342	46.7066	505
46.5012	375	46.645	426	46.5012	345	46.7272	525
46.5217	398	46.6655	419	46.5217	336	46.7477	532
46.5423	404	46.6861	393	46.5423	325	46.7682	509
46.5628	402	46.7066	380	46.5628	325	46.7888	528
46.5834	402	46.7272	405	46.5834	363	46.8093	513
46.6039	380	46.7477	368	46.6039	363	46.8299	526
46.6245	378	46.7682	417	46.6245	372	46.8504	443
46.645	403	46.7888	428	46.645	338	46.8709	474
46.6655	385	46.8093	399	46.6655	378	46.8915	438
46.6861	422	46.8299	423	46.6861	388	46.912	494
46.7066	391	46.8504	421	46.7066	357	46.9326	423
46.7272	377	46.8709	430	46.7272	386	46.9531	436
46.7477	403	46.8915	420	46.7477	373	46.9736	437
46.7682	390	46.912	377	46.7682	398	46.9942	405
46.7888	394	46.9326	390	46.7888	360	47.0147	392
46.8093	353	46.9531	409	46.8093	347	47.0353	413
46.8299	376	46.9736	410	46.8299	309	47.0558	418
46.8504	408	46.9942	385	46.8504	313	47.0764	383
46.8709	396	47.0147	399	46.8709	291	47.0969	412
46.8915	354	47.0353	391	46.8915	303	47.1174	409
46.912	358	47.0558	395	46.912	282	47.138	381
46.9326	387	47.0764	426	46.9326	286	47.1585	377
46.9531	399	47.0969	370	46.9531	275	47.1791	399
46.9736	365	47.1174	406	46.9736	284	47.1996	371
46.9942	380	47.138	404	46.9942	288	47.2201	362
47.0147	396	47.1585	423	47.0147	288	47.2407	357
47.0353	382	47.1791	410	47.0353	300	47.2612	365
47.0558	387	47.1996	364	47.0558	263	47.2818	419
47.0764	382	47.2201	420	47.0764	308	47.3023	412
47.0969	379	47.2407	405	47.0969	270	47.3228	350
47.1174	366	47.2612	396	47.1174	311	47.3434	354
47.138	412	47.2818	406	47.138	264	47.3639	426
47.1585	380	47.3023	406	47.1585	281	47.3845	390
47.1791	385	47.3228	397	47.1791	276	47.405	329
47.1996	362	47.3434	398	47.1996	242	47.4255	362
47.2201	390	47.3639	406	47.2201	265	47.4461	378
47.2407	400	47.3845	440	47.2407	270	47.4666	378
47.2612	359	47.405	397	47.2612	266	47.4872	373
47.2818	334	47.4255	433	47.2818	259	47.5077	392
47.3023	359	47.4461	412	47.3023	270	47.5283	369
47.3228	369	47.4666	407	47.3228	285	47.5488	390
47.3434	415	47.4872	393	47.3434	262	47.5693	361
47.3639	416	47.5077	380	47.3639	256	47.5899	393
47.3845	399	47.5283	394	47.3845	252	47.6104	359
47.405	380	47.5488	371	47.405	292	47.631	369
47.4255	391	47.5693	414	47.4255	290	47.6515	360
47.4461	372	47.5899	384	47.4461	269	47.672	355
47.4666	430	47.6104	398	47.4666	242	47.6926	345
47.4872	395	47.631	403	47.4872	267	47.7131	355
47.5077	433	47.6515	397	47.5077	249	47.7337	381
47.5283	419	47.672	378	47.5283	251	47.7542	349
47.5488	409	47.6926	389	47.5488	242	47.7747	377
47.5693	450	47.7131	371	47.5693	248	47.7953	327
47.5899	390	47.7337	410	47.5899	256	47.8158	407
47.6104	377	47.7542	398	47.6104	283	47.8364	391
47.631	350	47.7747	406	47.631	228	47.8569	360
47.6515	433	47.7953	407	47.6515	260	47.8774	371
47.672	371	47.8158	397	47.672	272	47.898	369
47.6926	413	47.8364	393	47.6926	260	47.9185	359
47.7131	367	47.8569	424	47.7131	258	47.9391	402
47.7337	356	47.8774	432	47.7337	288	47.9596	405
47.7542	381	47.898	403	47.7542	243	47.9802	396
47.7747	406	47.9185	411	47.7747	269	48.0007	372
47.7953	378	47.9391	396	47.7953	292	48.0212	359
47.8158	399	47.9596	414	47.8158	249	48.0418	370
47.8364	384	47.9802	417	47.8364	272	48.0623	360
47.8569	409	48.0007	397	47.8569	282	48.0829	383
47.8774	393	48.0212	374	47.8774	246	48.1034	398
47.898	368	48.0418	424	47.898	271	48.1239	345
47.9185	378	48.0623	401	47.9185	272	48.1445	385
47.9391	376	48.0829	424	47.9391	260	48.165	342
47.9596	378	48.1034	399	47.9596	270	48.1856	354
47.9802	372	48.1239	431	47.9802	239	48.2061	370
48.0007	367	48.1445	387	48.0007	253	48.2266	337
48.0212	368	48.165	407	48.0212	287	48.2472	359
48.0418	395	48.1856	379	48.0418	286	48.2677	357
48.0623	392	48.2061	389	48.0623	262	48.2883	400
48.0829	413	48.2266	403	48.0829	240	48.3088	385
48.1034	380	48.2472	376	48.1034	238	48.3293	357
48.1239	393	48.2677	422	48.1239	273	48.3499	349
48.1445	395	48.2883	380	48.1445	260	48.3704	357
48.165	397	48.3088	425	48.165	280	48.391	374
48.1856	437	48.3293	424	48.1856	258	48.4115	358
48.2061	425	48.3499	409	48.2061	268	48.4321	370
48.2266	406	48.3704	434	48.2266	264	48.4526	364
48.2472	405	48.391	443	48.2472	280	48.4731	355
48.2677	398	48.4115	386	48.2677	261	48.4937	377
48.2883	396	48.4321	377	48.2883	261	48.5142	381
48.3088	392	48.4526	394	48.3088	274	48.5348	363
48.3293	391	48.4731	413	48.3293	264	48.5553	349
48.3499	408	48.4937	378	48.3499	262	48.5758	385
48.3704	383	48.5142	376	48.3704	286	48.5964	380
48.391	412	48.5348	394	48.391	254	48.6169	336
48.4115	375	48.5553	393	48.4115	295	48.6375	381
48.4321	389	48.5758	396	48.4321	288	48.658	377
48.4526	406	48.5964	393	48.4526	267	48.6785	386
48.4731	395	48.6169	418	48.4731	290	48.6991	375
48.4937	415	48.6375	387	48.4937	238	48.7196	390
48.5142	365	48.658	397	48.5142	296	48.7402	366
48.5348	400	48.6785	406	48.5348	286	48.7607	372
48.5553	408	48.6991	428	48.5553	274	48.7812	360
48.5758	409	48.7196	418	48.5758	308	48.8018	384
48.5964	408	48.7402	432	48.5964	297	48.8223	384
48.6169	361	48.7607	407	48.6169	283	48.8429	380
48.6375	414	48.7812	431	48.6375	235	48.8634	423
48.658	388	48.8018	406	48.658	270	48.884	395
48.6785	422	48.8223	389	48.6785	243	48.9045	399
48.6991	402	48.8429	409	48.6991	237	48.925	342
48.7196	411	48.8634	405	48.7196	273	48.9456	387
48.7402	449	48.884	378	48.7402	290	48.9661	388
48.7607	376	48.9045	393	48.7607	261	48.9867	390
48.7812	389	48.925	401	48.7812	257	49.0072	375
48.8018	376	48.9456	408	48.8018	272	49.0277	399
48.8223	371	48.9661	405	48.8223	278	49.0483	389
48.8429	416	48.9867	396	48.8429	307	49.0688	349
48.8634	408	49.0072	422	48.8634	269	49.0894	363
48.884	357	49.0277	426	48.884	316	49.1099	398
48.9045	422	49.0483	427	48.9045	279	49.1304	380
48.925	392	49.0688	403	48.925	286	49.151	381
48.9456	399	49.0894	445	48.9456	302	49.1715	406
48.9661	422	49.1099	415	48.9661	262	49.1921	395
48.9867	396	49.1304	444	48.9867	280	49.2126	363
49.0072	397	49.151	392	49.0072	289	49.2332	395
49.0277	434	49.1715	389	49.0277	289	49.2537	392
49.0483	394	49.1921	379	49.0483	303	49.2742	392
49.0688	392	49.2126	391	49.0688	281	49.2948	377
49.0894	396	49.2332	372	49.0894	277	49.3153	402
49.1099	410	49.2537	432	49.1099	258	49.3359	395
49.1304	387	49.2742	433	49.1304	298	49.3564	405
49.151	410	49.2948	399	49.151	274	49.3769	395
49.1715	426	49.3153	420	49.1715	309	49.3975	394
49.1921	413	49.3359	393	49.1921	292	49.418	370
49.2126	399	49.3564	406	49.2126	278	49.4386	401
49.2332	407	49.3769	433	49.2332	323	49.4591	391
49.2537	437	49.3975	418	49.2537	273	49.4796	388
49.2742	416	49.418	432	49.2742	292	49.5002	383
49.2948	391	49.4386	406	49.2948	307	49.5207	399
49.3153	412	49.4591	440	49.3153	284	49.5413	357
49.3359	399	49.4796	435	49.3359	289	49.5618	432
49.3564	453	49.5002	435	49.3564	283	49.5823	420
49.3769	420	49.5207	442	49.3769	303	49.6029	407
49.3975	371	49.5413	451	49.3975	279	49.6234	396
49.418	414	49.5618	434	49.418	295	49.644	448
49.4386	414	49.5823	407	49.4386	295	49.6645	382
49.4591	408	49.6029	396	49.4591	306	49.6851	392
49.4796	405	49.6234	458	49.4796	282	49.7056	403
49.5002	441	49.644	468	49.5002	280	49.7261	356
49.5207	464	49.6645	416	49.5207	280	49.7467	379
49.5413	438	49.6851	456	49.5413	284	49.7672	400
49.5618	410	49.7056	449	49.5618	313	49.7878	366
49.5823	458	49.7261	488	49.5823	304	49.8083	388
49.6029	430	49.7467	471	49.6029	297	49.8288	379
49.6234	430	49.7672	489	49.6234	295	49.8494	384
49.644	482	49.7878	483	49.644	287	49.8699	360
49.6645	476	49.8083	476	49.6645	292	49.8905	373
49.6851	515	49.8288	507	49.6851	258	49.911	375
49.7056	445	49.8494	486	49.7056	291	49.9315	396
49.7261	502	49.8699	507	49.7261	312	49.9521	419
49.7467	487	49.8905	497	49.7467	268	49.9726	408
49.7672	479	49.911	521	49.7672	262	49.9932	393
49.7878	521	49.9315	529	49.7878	277	50.0137	391
49.8083	507	49.9521	504	49.8083	291	50.0342	360
49.8288	531	49.9726	491	49.8288	305	50.0548	403
49.8494	503	49.9932	488	49.8494	272	50.0753	414
49.8699	528	50.0137	497	49.8699	285	50.0959	401
49.8905	503	50.0342	529	49.8905	260	50.1164	384
49.911	487	50.0548	506	49.911	304	50.137	402
49.9315	505	50.0753	449	49.9315	247	50.1575	382
49.9521	542	50.0959	462	49.9521	292	50.178	424
49.9726	483	50.1164	456	49.9726	248	50.1986	462
49.9932	550	50.137	494	49.9932	291	50.2191	402
50.0137	436	50.1575	532	50.0137	273	50.2397	436
50.0342	459	50.178	507	50.0342	249	50.2602	434
50.0548	520	50.1986	474	50.0548	271	50.2807	421
50.0753	560	50.2191	502	50.0753	289	50.3013	438
50.0959	499	50.2397	533	50.0959	332	50.3218	441
50.1164	451	50.2602	534	50.1164	290	50.3424	450
50.137	470	50.2807	566	50.137	259	50.3629	475
50.1575	501	50.3013	548	50.1575	317	50.3834	461
50.178	497	50.3218	621	50.178	301	50.404	500
50.1986	522	50.3424	629	50.1986	310	50.4245	554
50.2191	533	50.3629	706	50.2191	289	50.4451	684
50.2397	506	50.3834	762	50.2397	288	50.4656	754
50.2602	541	50.404	802	50.2602	265	50.4861	1014
50.2807	572	50.4245	939	50.2807	331	50.5067	1231
50.3013	615	50.4451	1098	50.3013	314	50.5272	1467
50.3218	637	50.4656	1287	50.3218	325	50.5478	1459
50.3424	720	50.4861	1525	50.3424	307	50.5683	1329
50.3629	691	50.5067	1801	50.3629	301	50.5889	1319
50.3834	787	50.5272	2182	50.3834	317	50.6094	1261
50.404	905	50.5478	2400	50.404	363	50.6299	1114
50.4245	1151	50.5683	2467	50.4245	394	50.6505	1077
50.4451	1314	50.5889	2515	50.4451	453	50.671	1116
50.4656	1653	50.6094	2383	50.4656	516	50.6916	965
50.4861	1948	50.6299	2250	50.4861	582	50.7121	868
50.5067	2138	50.6505	1934	50.5067	679	50.7326	761
50.5272	2263	50.671	1854	50.5272	757	50.7532	719
50.5478	2323	50.6916	1789	50.5478	822	50.7737	573
50.5683	2291	50.7121	1549	50.5683	753	50.7943	560
50.5889	2137	50.7326	1460	50.5889	726	50.8148	472
50.6094	1946	50.7532	1249	50.6094	614	50.8353	411
50.6299	1934	50.7737	1085	50.6299	623	50.8559	431
50.6505	1795	50.7943	902	50.6505	569	50.8764	395
50.671	1566	50.8148	757	50.671	596	50.897	418
50.6916	1440	50.8353	679	50.6916	508	50.9175	427
50.7121	1291	50.8559	628	50.7121	447	50.938	417
50.7326	1164	50.8764	586	50.7326	442	50.9586	377
50.7532	974	50.897	524	50.7532	391	50.9791	371
50.7737	836	50.9175	559	50.7737	330	50.9997	394
50.7943	743	50.938	452	50.7943	352	51.0202	366
50.8148	662	50.9586	471	50.8148	303	51.0408	379
50.8353	643	50.9791	449	50.8353	304	51.0613	415
50.8559	492	50.9997	458	50.8559	299	51.0818	389
50.8764	541	51.0202	442	50.8764	293	51.1024	422
50.897	502	51.0408	454	50.897	311	51.1229	353
50.9175	476	51.0613	461	50.9175	274	51.1435	398
50.938	490	51.0818	423	50.938	289	51.164	407
50.9586	432	51.1024	413	50.9586	281	51.1845	388
50.9791	434	51.1229	497	50.9791	254	51.2051	371
50.9997	419	51.1435	433	50.9997	280	51.2256	392
[truncated: 2,117 more rows]

## Sheet: SI. Fig.9
Raman spectra
After grinding		Before grinding
Raman shift (cm-1)	Intensity	Raman shift (cm-1)	Intensity
51.1327	281.111	51.137	37.2
52.2658	288.444	52.2722	38.5334
53.4008	288.444	53.4051	36.6666
54.5336	297.111	54.54	40.9334
55.6684	313.111	55.6748	39.7334
56.8009	341.778	56.8073	45.8666
57.9354	386.667	57.9418	49.2
59.0676	422	59.074	59.8666
60.2018	477.333	60.2083	63.4666
61.3359	516.667	61.3402	71.6
62.4677	538.889	62.4742	75.6
63.6016	557.111	63.6058	76.4
64.7331	563.111	64.7395	76.6666
65.8666	563.333	65.8709	78.4
66.9979	587.333	67.0043	80.2666
68.1312	590.667	68.1354	82.1334
69.2621	609.556	69.2686	80.2666
70.3951	609.778	70.4016	83.6
71.5259	620	71.5323	87.6
72.6586	628.444	72.665	85.7334
73.789	626.667	73.7954	84.9334
74.9215	630.444	74.9279	87.8666
76.0516	630.667	76.058	86.9334
77.1838	625.333	77.1902	89.3334
78.3137	612.444	78.3201	82.9334
79.4456	589.111	79.452	79.8666
80.5752	601.111	80.5816	80.1334
81.7068	599.778	81.7132	82.5334
82.8362	596.444	82.8426	80.5334
83.9675	605.556	83.9739	82.1334
85.0966	612	85.103	82.2666
86.2277	596.889	86.2341	80.4
87.3565	617.111	87.3629	79.4666
88.4873	612	88.4916	82
89.6158	605.111	89.6222	83.0666
90.7464	637.778	90.7506	84
91.8746	627.556	91.881	78.8
93.0049	628.222	93.0091	83.4666
94.1329	622.889	94.1393	81.3334
95.2607	622	95.2671	81.4666
96.3905	612	96.3969	81.4666
97.5181	624.667	97.5245	80.8
98.6477	599.556	98.6541	78.1334
99.775	608.444	99.7814	79.6
100.904	604.667	100.911	81.6
102.031	594.444	102.038	80.8
103.16	590.222	103.167	76.6666
104.287	582.889	104.294	78.9334
105.416	584	105.42	75.0666
106.542	571.333	106.549	78.6666
107.669	582.667	107.675	77.6
108.797	586	108.803	81.3334
109.923	581.111	109.93	76.4
111.051	579.111	111.058	76.1334
112.177	570.667	112.183	75.8666
113.305	549.111	113.309	74.6666
114.43	536.222	114.437	73.7334
115.556	531.556	115.562	74.5334
116.683	540.444	116.69	73.4666
117.808	514.444	117.815	74.2666
118.935	508.444	118.942	72
120.06	503.111	120.067	70.6666
121.185	497.111	121.191	71.7334
122.312	485.111	122.318	74.2666
123.436	481.111	123.443	74.1334
124.563	479.333	124.569	75.7334
125.687	469.556	125.693	75.4666
126.811	491.556	126.817	70.5334
127.937	496.667	127.943	73.8666
129.061	501.111	129.067	73.2
130.186	486.444	130.193	75.3334
131.31	472.222	131.316	75.7334
132.433	467.556	132.44	74.6666
133.559	460.222	133.565	75.2
134.682	457.778	134.688	69.8666
135.807	457.778	135.811	71.7334
136.93	446.889	136.936	72.6666
138.052	458.444	138.059	74.5334
139.177	457.778	139.183	74.8
140.299	466.222	140.306	75.7334
141.422	461.111	141.428	75.8666
142.546	479.333	142.552	74.6666
143.668	465.556	143.674	75.7334
144.79	497.556	144.796	75.3334
145.914	484.667	145.92	75.7334
147.035	495.333	147.042	79.7334
148.157	494.444	148.163	78
149.28	479.556	149.287	76.8
150.402	485.778	150.408	78
151.525	461.778	151.531	79.7334
152.646	458.889	152.652	75.6
153.766	440.667	153.773	76.6666
154.889	440.222	154.896	73.8666
156.01	433.333	156.016	74.1334
157.13	428.667	157.136	74.9334
158.253	412.222	158.259	72.5334
159.373	414.889	159.379	71.6
160.493	406	160.499	74.5334
161.612	403.556	161.621	72
162.734	406.444	162.741	71.2
163.854	399.333	163.86	70.4
164.973	391.111	164.98	73.7334
166.095	395.778	166.101	70.8
167.214	388.667	167.22	71.3334
168.333	388.667	168.339	71.8666
169.454	394	169.46	72.4
170.573	400.889	170.579	71.7334
171.691	395.778	171.698	68.6666
172.812	395.778	172.818	69.4666
173.93	389.333	173.937	72.2666
175.049	390.444	175.055	72.8
176.167	402.222	176.173	75.0666
177.287	400.889	177.293	72.1334
178.405	399.111	178.411	72.1334
179.522	398.667	179.529	75.8666
180.642	408.889	180.648	74.4
181.76	401.778	181.766	72.5334
182.877	406.667	182.883	71.3334
183.994	419.333	184	74.9334
185.113	407.333	185.12	72.8
186.23	424.667	186.236	74
187.347	425.111	187.353	75.7334
188.463	435.556	188.472	76.4
189.582	427.778	189.588	73.0666
190.698	445.333	190.705	75.3334
191.815	447.556	191.821	74
192.931	446.667	192.939	75.8666
194.049	461.111	194.055	71.0666
195.165	464.444	195.171	69.4666
196.28	480.222	196.287	71.8666
197.396	497.556	197.404	73.4666
198.513	525.333	198.52	68.8
199.629	552.222	199.635	72.8
200.744	587.556	200.75	74.5334
201.859	594.444	201.865	71.2
202.976	598.444	202.982	71.0666
204.091	586	204.097	71.3334
205.205	551.333	205.212	69.0666
206.32	532	206.326	73.4666
207.434	516.222	207.443	73.0666
208.55	490.444	208.557	69.0666
209.664	478.889	209.671	70.2666
210.778	481.333	210.785	73.4666
211.892	469.778	211.899	70.5334
213.006	456.222	213.014	76.1334
214.122	468.444	214.128	71.2
215.235	460	215.241	74
216.348	473.778	216.355	73.0666
217.461	466.889	217.47	71.0666
218.574	478.444	218.583	71.4666
219.689	474.889	219.696	72.4
220.802	472.889	220.809	71.3334
221.915	468.889	221.921	70.5334
223.027	475.778	223.034	72.8
224.14	468.889	224.148	71.4666
225.254	461.778	225.26	72.4
226.366	457.111	226.372	71.8666
227.478	453.778	227.484	73.7334
228.59	426.444	228.596	68.2666
229.701	416.444	229.71	71.2
230.813	391.111	230.821	70.9334
231.927	369.333	231.933	70.5334
233.038	356.222	233.044	69.0666
234.149	341.556	234.155	69.2
235.26	321.111	235.266	67.2
236.371	307.333	236.379	69.0666
237.482	300.222	237.49	65.3334
238.594	299.778	238.601	68.2666
239.705	286.667	239.711	66.8
240.815	287.111	240.821	68.2666
241.925	276.222	241.932	65.6
243.035	273.111	243.042	66.4
244.145	262.444	244.154	68.8
245.255	262	245.264	66.9334
246.365	260	246.373	66.1334
247.477	260.667	247.483	70.5334
248.586	255.111	248.592	66.5334
249.695	249.333	249.702	66.2666
250.804	242.667	250.811	69.6
251.913	252.222	251.92	68.2666
253.022	240.222	253.031	62
254.131	236.667	254.139	68
255.24	231.333	255.248	68.8
256.35	235.333	256.357	65.6
257.459	239.333	257.465	67.6
258.567	234.222	258.573	66.9334
259.675	238.667	259.681	66.4
260.783	234.667	260.789	66.4
261.891	231.111	261.897	65.4666
262.998	233.111	263.007	64.2666
264.106	224.667	264.114	61.8666
265.213	228.222	265.222	62.4
266.321	234.222	266.329	66.2666
267.428	228.444	267.436	64.5334
268.537	230.444	268.543	63.4666
269.644	226.667	269.65	64.9334
270.751	233.556	270.757	65.6
271.857	238.667	271.864	67.3334
272.964	236.222	272.97	67.4666
274.07	235.778	274.077	66
275.176	232.667	275.183	66.5334
276.283	236	276.289	66.2666
277.389	224.667	277.397	67.4666
278.494	237.778	278.503	65.4666
279.6	247.556	279.608	68.2666
280.706	236.889	280.714	67.6
281.811	236	281.819	68.5334
282.916	247.778	282.925	75.0666
284.022	251.111	284.03	74.6666
285.127	250	285.135	76.4
286.234	250.222	286.24	78.8
287.338	249.778	287.345	75.2
288.443	244.222	288.449	73.2
289.548	254.222	289.554	69.7334
290.652	247.778	290.658	68.5334
291.756	249.111	291.763	73.0666
292.86	251.111	292.867	67.6
293.964	249.111	293.971	69.4666
295.068	251.556	295.075	69.2
296.172	247.333	296.178	65.6
297.276	240.444	297.282	73.0666
298.379	244.222	298.385	67.3334
299.482	238.889	299.489	67.0666
300.586	233.556	300.592	69.4666
301.689	246.444	301.695	69.3334
302.792	246.667	302.798	67.6
303.894	239.333	303.901	70
304.997	241.778	305.003	70.4
306.1	235.111	306.106	69.6
307.202	241.111	307.208	67.8666
308.304	239.778	308.311	70
309.407	243.111	309.413	67.8666
310.509	242.889	310.515	74.5334
311.61	239.333	311.617	68.1334
312.712	241.333	312.718	69.2
313.814	242.444	313.82	71.7334
314.915	238.889	314.922	73.2
316.017	238	316.023	68.4
317.118	240	317.124	68.8
318.219	251.556	318.225	74.9334
319.32	248.444	319.326	72.1334
320.419	235.111	320.427	71.4666
321.519	247.111	321.528	72.6666
322.62	239.556	322.628	71.8666
323.72	254.222	323.729	69.8666
324.821	248.444	324.829	70.2666
325.921	248.444	325.929	70.8
327.021	238.889	327.029	70
328.121	241.556	328.129	73.0666
329.221	247.778	329.229	71.7334
330.32	242.889	330.329	76.4
331.42	254.667	331.428	71.6
332.519	259.111	332.526	74.9334
333.619	260.889	333.625	71.0666
334.718	256	334.724	71.7334
335.817	250.667	335.823	73.7334
336.916	262.667	336.922	72.4
338.014	257.333	338.021	71.8666
339.111	265.556	339.119	74.6666
340.209	269.111	340.218	75.0666
341.308	270.444	341.316	70.1334
342.406	283.556	342.414	76.2666
343.504	279.778	343.512	75.0666
344.602	279.333	344.61	76.2666
345.7	286.667	345.708	73.0666
346.797	280.444	346.804	77.0666
347.895	284.222	347.901	76.6666
348.992	274.222	348.999	75.7334
350.088	282.889	350.096	78.6666
351.185	273.333	351.193	81.6
352.282	278.222	352.29	76.8
353.379	286.667	353.387	79.0666
354.476	296.444	354.484	75.8666
355.572	295.556	355.581	76.9334
356.669	303.556	356.675	77.3334
357.765	309.778	357.771	79.6
358.861	316.667	358.868	80.6666
359.955	325.778	359.964	78.9334
361.051	312.222	361.06	78.6666
362.147	306	362.156	83.6
363.243	290.444	363.251	82.4
364.339	290	364.347	84.6666
365.434	270	365.44	85.3334
366.529	259.556	366.536	84.2666
367.623	248	367.631	84.9334
368.718	245.778	368.726	88.1334
369.813	243.333	369.821	88.5334
370.908	235.778	370.916	90.5334
372.002	238.667	372.008	99.3334
373.097	231.778	373.103	102
374.189	228.222	374.197	108.4
375.283	228.889	375.292	116.4
376.378	228.667	376.386	128.8
377.472	233.111	377.48	160
378.566	222.444	378.572	192.667
379.659	230.667	379.666	250.8
380.751	228.667	380.759	336.134
381.844	228.667	381.853	394.666
382.938	240.667	382.946	372.934
384.031	232.889	384.039	322.134
385.124	240.667	385.13	248.534
386.215	227.778	386.223	157.733
387.308	215.111	387.316	116.4
388.401	229.333	388.409	101.467
389.493	216.889	389.502	98.1334
390.586	222.222	390.592	94.4
391.676	222.667	391.684	94.8
392.768	221.111	392.777	97.8666
393.861	222.444	393.869	94.4
394.953	220.667	394.961	101.333
396.044	220	396.051	105.2
397.134	224	397.142	107.333
398.226	222.222	398.234	114.4
399.317	224.667	399.325	127.733
400.408	226.667	400.417	143.733
401.497	223.556	401.506	164
402.589	222.444	402.597	196
403.679	224.667	403.688	255.866
404.77	230.222	404.779	347.866
405.861	225.556	405.867	462.4
406.949	236.889	406.958	599.866
408.04	251.111	408.048	637.6
409.13	238.667	409.138	569.334
410.22	229.111	410.226	448.666
411.308	226.889	411.316	286.534
412.398	222.667	412.406	190.133
413.488	211.111	413.496	144.267
414.578	226.667	414.584	125.6
415.665	219.778	415.673	115.733
416.754	221.556	416.763	113.6
417.844	220.667	417.852	107.467
418.931	218.222	418.939	106.4
420.02	220.889	420.028	102.933
421.109	218	421.117	104.133
422.197	220	422.206	100.933
423.284	215.556	423.292	96.9334
424.372	229.556	424.381	94.9334
425.461	221.111	425.469	100.8
426.547	226.889	426.555	98.9334
427.635	207.556	427.643	97.6
428.723	217.556	428.731	97.6
429.811	217.111	429.819	95.0666
430.896	215.111	430.905	98.8
431.984	216.889	431.992	96.2666
433.071	214.667	433.08	95.2
434.157	209.778	434.165	101.867
435.244	218.667	435.252	100.933
436.331	209.333	436.339	101.467
437.416	211.778	437.424	100.8
438.503	210.222	438.511	104.267
439.589	219.333	439.597	103.467
440.674	217.333	440.682	103.867
441.76	214.444	441.768	106.4
442.846	217.556	442.855	108.933
443.933	222	443.939	109.467
445.017	211.111	445.025	110.933
446.102	211.111	446.111	114.133
447.188	221.556	447.194	110.933
448.272	223.556	448.28	116.667
449.357	216.667	449.366	116.4
450.441	222.444	450.449	122.667
451.526	222.667	451.534	115.467
452.611	229.556	452.619	116.667
453.694	224.889	453.702	116.667
454.779	231.556	454.787	113.067
455.864	230.667	455.872	114.933
456.946	230.222	456.954	113.6
458.031	225.333	458.039	113.067
459.115	225.333	459.123	110.933
460.197	232.444	460.205	111.733
461.281	221.333	461.29	111.067
462.363	235.333	462.374	105.333
463.447	228.889	463.455	107.2
464.531	224	464.539	109.333
465.612	222.889	465.621	100
466.696	223.778	466.704	97.8666
467.779	230.667	467.787	99.3334
468.86	219.333	468.869	96.1334
469.943	230	469.952	93.4666
471.024	228.667	471.033	88.6666
472.107	216.667	472.115	88.2666
473.19	220	473.198	82.4
474.27	223.778	474.279	80.4
475.353	219.333	475.361	79.3334
476.433	221.556	476.441	79.7334
477.515	226.222	477.523	80.5334
478.597	221.778	478.605	79.3334
479.677	225.333	479.685	79.4666
480.759	228.667	480.767	79.7334
481.839	228.444	481.847	77.0666
482.92	227.111	482.928	76.6666
484	240.889	484.01	77.2
485.081	243.778	485.089	77.8666
486.162	239.111	486.17	80
487.241	252.444	487.249	81.8666
488.322	258.444	488.33	77.8666
489.401	269.333	489.409	80.1334
490.481	277.111	490.489	82.5334
491.56	290.667	491.568	79.8666
492.64	286	492.648	79.4666
493.718	295.778	493.729	80.9334
494.799	293.333	494.807	79.4666
495.879	297.111	495.887	78
496.956	277.111	496.965	79.4666
498.036	283.333	498.044	77.7334
499.114	260	499.122	78.4
500.193	260.222		--
501.271	252.444		--
502.35	249.556		--
503.427	244.667		--
504.506	233.778		--
505.583	234.667		--
506.661	233.778		--
507.738	233.778		--
508.817	231.556		--
509.893	231.333		--
510.971	242
512.047	228
513.125	231.778
514.201	226.444
515.279	234.667
516.354	226.444
517.432	235.778
518.507	228.667
519.584	224.667
520.659	227.333
521.736	234.444
522.811	226
523.888	229.333
524.962	228
526.039	234.444
527.113	237.111
528.189	234.222
529.263	239.778
530.337	230.222
531.413	231.333
532.487	235.556
533.562	241.333
534.636	237.778
535.711	236.444
536.784	230.667
537.859	229.778
538.932	238.667
540.005	244.444
541.08	240.889
542.152	238.889
543.227	234.222
544.299	244
545.373	240.667
546.445	235.556
547.517	241.111
548.591	245.111
549.662	248
550.736	241.556
551.807	252
552.879	250
553.952	247.556
555.023	244.667
556.096	256.667
557.166	256.444
558.237	252.889
559.31	264.667
560.38	257.556
561.452	265.111
562.522	268.222
563.592	269.778
564.664	274.889
565.734	270.222
566.804	274.222
567.875	267.556
568.945	280.222
570.016	269.556
571.085	266.889
572.154	259.556
573.225	269.111
574.294	271.778
575.362	266.889
576.433	266.222
577.501	253.333
578.569	268
579.64	269.778
580.708	256.889
581.775	273.778
582.845	262.667
583.913	261.333
584.98	255.556
586.05	266.444
587.117	258.444
588.184	255.333
589.253	257.778
590.32	264
591.387	266.222
592.453	255.778
593.522	256
594.588	249.111
595.654	257.111
596.723	254.444
597.789	259.778
598.854	262.444
599.92	255.778
600.988	254.667
602.053	258.444
603.119	259.778
604.186	262.667
605.251	258.667
606.316	258.889
607.381	263.333
608.448	265.556
609.512	272
610.577	265.111
611.641	258.889
612.707	268.444
613.771	262.889
614.836	272
615.899	268
616.965	274.222
618.029	276.222
619.092	260
620.156	270.222
621.221	275.556
622.284	266
623.347	272.222
624.41	280.889
625.473	274.667
626.537	275.333
627.6	274.889
628.662	276.889
629.724	260.889
630.786	262.222
631.851	269.333
632.912	263.778
633.974	258.222
635.036	261.333
636.097	256.444
637.161	260
638.222	257.556
639.283	242
640.344	254
641.405	250.222
642.468	253.333
643.528	249.778
644.589	243.556
645.649	241.111
646.71	237.556
647.77	236
648.83	245.333
649.892	233.333
650.951	241.556
652.011	229.111
653.071	231.333
654.13	226.222
655.189	227.111
656.25	227.333
657.309	224.889
658.368	222.444
659.427	221.778
660.486	220.444
661.544	226.667
662.603	227.556
663.661	222
664.721	220.222
665.779	217.333
666.837	223.778
667.895	221.778
668.953	214.222
670.01	212
671.068	217.111
672.125	214.889
673.182	215.111
674.239	215.778
675.298	218.889
676.355	220.444
677.411	214
678.468	216.889
679.524	213.111
680.581	212.889
681.637	213.111
682.693	215.333
683.749	215.556
684.805	213.111
685.86	214.889
686.916	206.667
687.971	216.667
689.027	214.667
690.082	217.778
691.137	213.778
692.194	214.444
693.249	211.111
694.304	217.111
695.358	212.444
696.413	211.111
697.467	218.444
698.521	221.111
699.575	215.111
700.629	212.889
701.683	210
702.737	220.889
703.79	212.889
704.844	213.111
705.897	219.333
706.95	222.889
708.004	215.333
709.057	222.222
710.109	224.222
711.162	222.889
712.215	223.333
713.267	228.444
714.32	223.333
715.372	230.222
716.424	233.111
717.476	221.556
718.528	230.889
719.58	232.889
720.631	223.111
721.683	236
722.734	239.556
723.786	238
724.837	242.889
725.886	247.111
726.937	245.333
727.987	239.778
729.038	241.556
730.089	239.778
731.139	251.556
732.189	250.889
733.24	258.222
734.29	256
735.339	260.444
736.389	269.556
737.439	259.111
738.489	263.111
739.538	256.667
740.587	260
741.634	259.778
742.684	239.111
743.732	244.222
744.781	243.556
745.83	241.111
746.879	241.778
747.927	238
748.975	227.111
750.024	233.556
751.072	231.778
752.118	226.444
753.166	227.778
754.213	221.111
755.261	213.778
756.308	220.444
757.356	217.556
758.403	221.778
759.45	219.333
760.495	230.222
761.542	215.333
762.589	210.889
763.635	212.444
764.682	212.222
765.728	216.889
766.775	218.667
767.819	205.333
768.865	212.444
769.911	218.889
770.957	214.667
772.002	211.111
773.048	213.333
774.091	211.778
775.137	217.111
776.182	212.222
777.227	215.333
778.272	207.556
779.315	214.444
780.359	223.111
781.404	207.111
782.448	210.889
783.493	209.333
784.535	206.889
785.579	207.556
786.623	198.667
787.667	214.222
788.711	219.333
789.752	209.333
790.796	215.556
791.839	215.778
792.882	212.889
793.925	209.333
794.966	213.778
796.009	205.556
797.052	213.111
798.095	218.222
799.135	212.889
800.178	216.222
801.22	216.667
802.262	212.444
803.302	212.444
804.344	219.556
805.386	212.444
806.427	218.222
807.467	212
808.508	202
809.55	212
810.589	216.444
811.63	216.444
812.671	214.889
813.712	213.111
814.751	215.556
815.791	214.889
816.832	210.889
817.87	214.222
818.91	216
819.95	211.556
820.99	212.889
822.028	216.444
823.068	211.778
824.108	215.556
825.145	221.556
826.185	214.889
827.224	218.444
828.261	221.111
829.3	213.333
830.339	221.111
831.376	221.556
832.414	222.444
833.453	226.889
834.489	229.111
835.528	231.556
836.566	222.889
837.602	228.667
838.64	224.222
839.678	238.667
840.714	230.222
841.751	228.667
842.789	231.778
843.824	233.333
844.861	235.778
845.896	234.889
846.933	234.444
847.97	226.667
849.005	228.444
850.042	229.778
851.078	230.667
852.112	228.667
853.149	231.778
854.183	233.778
855.219	224.444
856.255	231.556
857.289	233.556
858.324	238.889
859.358	227.333
860.393	231.333
861.429	226
862.462	232.889
863.497	230
864.53	228.222
865.565	233.778
866.598	238.667
867.632	236.444
868.667	233.556
869.699	234.444
870.733	245.111
871.765	245.111
872.799	234.444
873.831	244.222
874.865	236.667
875.897	245.333
876.93	245.333
877.964	244.667
878.995	246.667
880.028	248.222
881.059	249.111
882.092	249.333
883.123	244.222
884.156	250.444
885.186	249.111
886.219	257.111
887.249	258.889
888.281	255.778
889.312	258.889
890.344	265.778
891.373	267.111
892.405	258.444
893.435	268.444
894.466	269.333
895.496	272.889
896.527	257.556
897.556	261.556
898.587	269.111
899.616	266
900.647	262
901.676	271.556
902.706	268.889
903.735	276
904.765	279.556
905.793	277.556
906.823	287.556
907.851	278.889
908.879	296.667
909.909	282.889
910.937	291.111
911.966	294.667
912.993	298.444
914.023	303.556
915.05	296
916.079	292.444
917.106	274.667
918.133	277.556
919.161	270
920.188	266.667
921.216	262.889
922.243	266.444
923.271	258.444
924.297	261.111
925.323	254
926.351	247.556
927.376	256.444
928.404	246.667
929.43	249.778
930.455	244.444
931.482	250.222
932.507	252
933.532	242.667
934.559	241.111
935.584	237.111
936.611	246.667
937.635	236.444
938.66	238
939.686	234
940.71	238.222
941.734	234.889
942.76	236.667
943.784	232
944.81	224.444
945.834	228.444
946.857	232.444
947.882	225.111
948.906	226.222
949.929	225.111
950.954	234
951.977	224.444
953	224.222
954.024	230.667
955.047	224.667
956.069	219.556
957.094	222.889
958.116	211.778
959.138	213.556
960.16	227.333
961.184	210
962.206	208.444
963.227	208.667
964.251	208.667
965.272	196.444
966.293	199.556
967.316	201.333
968.338	196
969.358	197.333
970.379	204.444
971.402	202
972.423	201.556
973.443	203.333
974.463	197.333
975.486	205.111
976.506	200
977.526	197.111
978.546	206.889
979.567	202
980.587	203.556
981.606	202.222
982.626	198.222
983.647	200.667
984.666	198.444
985.685	197.333
986.704	195.556
987.725	196.444
988.744	203.778
989.762	196.889
990.781	194.889
991.801	201.778
992.819	192.889
993.838	198
994.856	194.222
995.874	207.333
996.893	187.111
997.911	203.778
998.928	197.111
999.946	194.444

## Sheet: SI. Fig.10
XPS
Survey spectra			Cu 2p
B.E. (eV)	Intensity		B.E. (eV)	Intensity	Intensity	Intensity	Intensity	Intensity	Intensity	Intensity	Intensity	Intensity	Intensity	Intensity	Intensity	Intensity	Intensity
1350	81575.5		962.8	8920.63	8917.89	8916.63	8916.63	8917.89	8916.63	8916.63	8916.63	962.9	24449.4	24868.8	24438.4	24440.9	24438.4
1349	81525.1		962.75	8923.67	8913.95	8912.63	8912.63	8913.95	8912.63	8912.63	8912.63	962.85	24665.7	24885.9	24427.4	24430	24427.4
1348	81087.7		962.7	9099.37	8910.01	8908.63	8908.63	8910.01	8908.63	8908.63	8908.63	962.8	24678.5	24905.1	24416.8	24419.6	24416.8
1347	80544.2		962.65	9072.52	8906.04	8904.6	8904.6	8906.04	8904.6	8904.6	8904.6	962.75	24847.7	24926.2	24406.3	24409.2	24406.3
1346	79929.3		962.6	9031.01	8902.08	8900.58	8900.58	8902.08	8900.58	8900.58	8900.58	962.7	24845.1	24949.5	24396	24399.1	24396
1345	79927.2		962.55	8928.8	8898.14	8896.57	8896.57	8898.14	8896.57	8896.57	8896.57	962.65	24885.2	24974.9	24385.8	24389	24385.8
1344	79654.4		962.5	8874.3	8894.2	8892.56	8892.56	8894.2	8892.56	8892.56	8892.56	962.6	24819.8	25002.6	24375.7	24379	24375.7
1343	80140.2		962.45	9181.49	8890.27	8888.57	8888.57	8890.27	8888.57	8888.57	8888.57	962.55	24870.3	25032.4	24365.5	24369	24365.5
1342	79098.3		962.4	9199.35	8886.31	8884.53	8884.53	8886.31	8884.53	8884.53	8884.53	962.5	24893.9	25064.7	24355.3	24359	24355.3
1341	79852.6		962.35	9016.4	8882.35	8880.49	8880.49	8882.35	8880.49	8880.49	8880.49	962.45	25148.7	25099.5	24345.3	24349.1	24345.3
1340	79152.3		962.3	9080.43	8878.41	8876.48	8876.48	8878.41	8876.48	8876.48	8876.48	962.4	25110.5	25137.3	24335.7	24339.7	24335.7
1339	79921.3		962.25	9142.87	8874.47	8872.45	8872.45	8874.47	8872.45	8872.45	8872.45	962.35	25255.6	25177.9	24326	24330.2	24326
1338	79278.5		962.2	9342.07	8870.52	8868.42	8868.42	8870.52	8868.42	8868.42	8868.42	962.3	25313.1	25221.4	24316.6	24321	24316.6
1337	77164.3		962.15	9228.12	8866.55	8864.36	8864.36	8866.55	8864.36	8864.36	8864.36	962.25	25426.8	25267.9	24307.3	24312	24307.3
1336	78179		962.1	9059.87	8862.6	8860.32	8860.32	8862.6	8860.32	8860.32	8860.32	962.2	25367.3	25317.5	24298.3	24303.2	24298.3
1335	79109.7		962.05	9141.65	8858.67	8856.29	8856.29	8858.67	8856.29	8856.29	8856.29	962.15	25420.9	25370	24289.1	24294.2	24289.1
1334	77587.5		962	9216.97	8854.74	8852.26	8852.26	8854.74	8852.26	8852.26	8852.26	962.1	25470.5	25425.7	24280.1	24285.4	24280.1
1333	77860.6		961.95	9203.02	8850.8	8848.21	8848.21	8850.8	8848.21	8848.21	8848.21	962.05	25457	25484.4	24271.1	24276.8	24271.1
1332	77133.9		961.9	9406.07	8846.86	8844.17	8844.17	8846.86	8844.17	8844.17	8844.17	962	25513.2	25545.9	24262.2	24268.1	24262.2
1331	76925.3		961.85	9565.61	8842.91	8840.1	8840.1	8842.91	8840.1	8840.1	8840.1	961.95	25583.4	25610.4	24253.4	24259.5	24253.4
1330	76104.8		961.8	9278.49	8838.94	8836.01	8836.01	8838.94	8836.01	8836.01	8836.01	961.9	26003.5	25677.7	24244.7	24251.1	24244.7
1329	76415.2		961.75	9312.82	8835	8831.96	8831.96	8835	8831.96	8831.96	8831.96	961.85	25938.2	25748.2	24236.7	24243.5	24236.7
1328	75513.5		961.7	9345.35	8831.07	8827.9	8827.9	8831.07	8827.9	8827.9	8827.9	961.8	25841.2	25820.6	24228.7	24235.7	24228.7
1327	74919.6		961.65	9301.8	8827.14	8823.84	8823.84	8827.14	8823.84	8823.84	8823.84	961.75	26114.8	25894.6	24220.5	24227.8	24220.5
1326	74809.9		961.6	9547.54	8823.22	8819.78	8819.78	8823.22	8819.78	8819.78	8819.78	961.7	25886.4	25970.3	24212.7	24220.5	24212.7
1325	74715.8		961.55	9458.13	8819.27	8815.69	8815.69	8819.27	8815.69	8815.69	8815.69	961.65	25940.7	26046.3	24204.6	24212.7	24204.6
1324	74080.9		961.5	9127.76	8815.34	8811.61	8811.61	8815.34	8811.61	8811.61	8811.61	961.6	26048.8	26122.3	24196.6	24205.1	24196.6
1323	74726.6		961.45	9323.4	8811.45	8807.57	8807.57	8811.45	8807.57	8807.57	8807.57	961.55	26188.9	26197.7	24188.8	24197.7	24188.8
1322	74292.4		961.4	9284.91	8807.55	8803.51	8803.51	8807.55	8803.51	8803.51	8803.51	961.5	26370.3	26271.4	24181.3	24190.6	24181.3
1321	75542.1		961.35	9419.54	8803.65	8799.45	8799.45	8803.65	8799.45	8799.45	8799.45	961.45	26395.2	26342.7	24174.1	24183.8	24174.1
1320	74584.4		961.3	9300.52	8799.75	8795.37	8795.37	8799.75	8795.37	8795.37	8795.37	961.4	26348.5	26410.1	24166.9	24177.1	24166.9
1319	73651.6		961.25	9478.56	8795.86	8791.31	8791.31	8795.86	8791.31	8791.31	8791.31	961.35	26316.9	26472.6	24159.7	24170.3	24159.7
1318	72550.7		961.2	9250.61	8791.96	8787.23	8787.23	8791.96	8787.23	8787.23	8787.23	961.3	26398.9	26528.7	24152.5	24163.5	24152.5
1317	73777.3		961.15	9292.27	8788.09	8783.17	8783.17	8788.09	8783.17	8783.17	8783.17	961.25	26412.9	26577.6	24145.3	24156.9	24145.3
1316	73099.3		961.1	9330.12	8784.23	8779.11	8779.11	8784.23	8779.11	8779.11	8779.11	961.2	26517.4	26618.2	24138.3	24150.4	24138.3
1315	73417.2		961.05	9395.09	8780.36	8775.04	8775.04	8780.36	8775.04	8775.04	8775.04	961.15	26493.5	26649.7	24131.4	24144.1	24131.4
1314	73411.8		961	9181.95	8776.5	8770.97	8770.97	8776.5	8770.97	8770.97	8770.97	961.1	26376.9	26671	24124.5	24137.7	24124.5
1313	72377.6		960.95	9139.03	8772.67	8766.92	8766.92	8772.67	8766.92	8766.92	8766.92	961.05	26326.6	26681.3	24117.4	24131.2	24117.4
1312	72754.9		960.9	9365.65	8768.85	8762.87	8762.87	8768.85	8762.87	8762.87	8762.87	961	26507.7	26680.3	24110.2	24124.7	24110.2
1311	72563.6		960.85	9476.77	8765.02	8758.8	8758.8	8765.02	8758.8	8758.8	8758.8	960.95	26588.4	26668.5	24103.3	24118.4	24103.3
1310	73149.6		960.8	9317.33	8761.17	8754.71	8754.71	8761.17	8754.71	8754.71	8754.71	960.9	26504.8	26645.7	24096.7	24112.4	24096.7
1309	72870.8		960.75	9174.03	8757.36	8750.64	8750.64	8757.36	8750.64	8750.64	8750.64	960.85	26150.7	26611.9	24089.8	24106.3	24089.8
1308	72981.3		960.7	9314.47	8753.57	8746.59	8746.59	8753.57	8746.59	8746.59	8746.59	960.8	26485.7	26567.4	24082.4	24099.6	24082.4
1307	73386.4		960.65	9264.24	8749.77	8742.52	8742.52	8749.77	8742.52	8742.52	8742.52	960.75	26366.2	26514.2	24075.5	24093.5	24075.5
1306	73397.8		960.6	9281.37	8745.99	8738.46	8738.46	8745.99	8738.46	8738.46	8738.46	960.7	26242.2	26452.4	24068.5	24087.2	24068.5
1305	71363.5		960.55	9204.72	8742.22	8734.39	8734.39	8742.22	8734.39	8734.39	8734.39	960.65	26179.5	26383.1	24061.3	24080.8	24061.3
1304	71493.3		960.5	9154.38	8738.46	8730.33	8730.33	8738.46	8730.33	8730.33	8730.33	960.6	26025.7	26307.4	24054	24074.3	24054
1303	70831.5		960.45	9473.42	8734.72	8726.28	8726.28	8734.72	8726.28	8726.28	8726.28	960.55	25968.2	26226.5	24046.4	24067.6	24046.4
1302	71489.5		960.4	9145.79	8730.96	8722.19	8722.19	8730.96	8722.19	8722.19	8722.19	960.5	25839.7	26141.7	24038.7	24060.9	24038.7
1301	71670.4		960.35	9038.05	8727.24	8718.14	8718.14	8727.24	8718.14	8718.14	8718.14	960.45	25766.2	26053.9	24030.8	24054	24030.8
1300	71125.5		960.3	8965.87	8723.55	8714.1	8714.1	8723.55	8714.1	8714.1	8714.1	960.4	25797.1	25964.2	24022.8	24047	24022.8
1299	70563.5		960.25	9167.81	8719.88	8710.07	8710.07	8719.88	8710.07	8710.07	8710.07	960.35	25690.8	25873.6	24014.9	24040.1	24014.9
1298	72426.4		960.2	9095.39	8716.2	8706.01	8706.01	8716.2	8706.01	8706.01	8706.01	960.3	25751.2	25782.9	24006.8	24033	24006.8
1297	71577.3		960.15	8978.83	8712.54	8701.97	8701.97	8712.54	8701.97	8701.97	8701.97	960.25	25746.2	25692.9	23998.8	24026.2	23998.8
1296	71499.2		960.1	9227.22	8708.91	8697.93	8697.93	8708.91	8697.93	8697.93	8697.93	960.2	25825.5	25604.2	23990.8	24019.4	23990.8
1295	70863.7		960.05	9108.32	8705.25	8693.87	8693.87	8705.25	8693.87	8693.87	8693.87	960.15	25596.2	25517.5	23983	24012.7	23983
1294	71600.2		960	9095.9	8701.63	8689.82	8689.82	8701.63	8689.82	8689.82	8689.82	960.1	25288.9	25432.3	23974.8	24005.8	23974.8
1293	70883.1		959.95	9069.69	8698.03	8685.77	8685.77	8698.03	8685.77	8685.77	8685.77	960.05	25523.8	25349.2	23966.1	23998.4	23966.1
1292	70791.3		959.9	9042.42	8694.44	8681.72	8681.72	8694.44	8681.72	8681.72	8681.72	960	25405.3	25269.3	23957.8	23991.4	23957.8
1291	69775.7		959.85	8937.48	8690.87	8677.67	8677.67	8690.87	8677.67	8677.67	8677.67	959.95	25293.1	25191.9	23949.3	23984.3	23949.3
1290	71208.4		959.8	8810.71	8687.33	8673.64	8673.64	8687.33	8673.64	8673.64	8673.64	959.9	25260.3	25117.4	23940.6	23977.1	23940.6
1289	70958.3		959.75	8971.55	8683.82	8669.63	8669.63	8683.82	8669.63	8669.63	8669.63	959.85	25100	25045.7	23931.9	23969.9	23931.9
1288	69888.9		959.7	8967.6	8680.31	8665.59	8665.59	8680.31	8665.59	8665.59	8665.59	959.8	24809.4	24976.9	23922.9	23962.5	23922.9
1287	70139.8		959.65	8812.2	8676.82	8661.55	8661.55	8676.82	8661.55	8661.55	8661.55	959.75	25021.7	24910.6	23913.5	23954.7	23913.5
1286	70451		959.6	8970.91	8673.36	8657.53	8657.53	8673.36	8657.53	8657.53	8657.53	959.7	24877.7	24847.7	23904.4	23947.3	23904.4
1285	69672.2		959.55	9086.56	8669.91	8653.5	8653.5	8669.91	8653.5	8653.5	8653.5	959.65	24884.3	24787.4	23895	23939.8	23895
1284	70060.3		959.5	8933.37	8666.45	8649.44	8649.44	8666.45	8649.44	8649.44	8649.44	959.6	24809.1	24729.9	23885.8	23932.3	23885.8
1283	70315		959.45	8709.9	8663.04	8645.41	8645.41	8663.04	8645.41	8645.41	8645.41	959.55	24796.4	24675.2	23876.4	23924.8	23876.4
1282	71027.1		959.4	8858.79	8659.68	8641.4	8641.4	8659.68	8641.4	8641.4	8641.4	959.5	24788.6	24623	23867	23917.3	23867
1281	70086.3		959.35	8672.87	8656.32	8637.37	8637.37	8656.31	8637.37	8637.37	8637.38	959.45	24759.2	24573.4	23857.5	23910	23857.5
1280	69833.4		959.3	8693.74	8653	8633.37	8633.37	8653	8633.37	8633.37	8633.37	959.4	24651.3	24526.3	23848.1	23902.7	23848.1
1279	69202.1		959.25	8598.9	8649.7	8629.36	8629.36	8649.7	8629.36	8629.36	8629.36	959.35	24456.9	24481.2	23838.5	23895.3	23838.5
1278	69417.1		959.2	8877.13	8646.44	8625.37	8625.37	8646.44	8625.37	8625.37	8625.37	959.3	24748.8	24438.1	23828.6	23887.6	23828.6
1277	69313.8		959.15	8716.14	8643.17	8621.33	8621.33	8643.17	8621.33	8621.33	8621.34	959.25	24572	24397.6	23819.2	23880.6	23819.2
1276	69370.5		959.1	8844.62	8639.94	8617.32	8617.32	8639.94	8617.32	8617.32	8617.33	959.2	24546.8	24358.9	23809.5	23873.3	23809.5
1275	69181.4		959.05	8662.31	8636.72	8613.3	8613.3	8636.72	8613.3	8613.3	8613.3	959.15	24453.9	24322	23799.8	23866.2	23799.8
1274	69146.3		959	8616.59	8633.56	8609.29	8609.29	8633.56	8609.29	8609.29	8609.29	959.1	24344	24286.8	23789.9	23858.9	23789.9
1273	69184.6		958.95	8569.48	8630.42	8605.29	8605.29	8630.42	8605.29	8605.29	8605.29	959.05	24460.4	24253.2	23779.8	23851.6	23779.8
1272	68989.1		958.9	8602.73	8627.32	8601.29	8601.29	8627.32	8601.29	8601.29	8601.29	959	24288.6	24221.5	23770	23844.7	23770
1271	68677.8		958.85	8528.7	8624.24	8597.29	8597.29	8624.24	8597.29	8597.29	8597.29	958.95	24356.3	24191	23759.9	23837.5	23759.9
1270	69734.5		958.8	8516.58	8621.21	8593.3	8593.3	8621.2	8593.3	8593.3	8593.3	958.9	24239.6	24162.2	23750	23830.6	23750
1269	69366.3		958.75	8641.03	8618.2	8589.31	8589.31	8618.2	8589.31	8589.31	8589.31	958.85	24332.8	24134.6	23739.8	23823.6	23739.8
1268	69343.8		958.7	8721.6	8615.21	8585.31	8585.31	8615.21	8585.31	8585.31	8585.31	958.8	24355.1	24108.5	23729.8	23816.9	23729.8
1267	68952.9		958.65	8755.84	8612.25	8581.29	8581.29	8612.25	8581.29	8581.29	8581.29	958.75	24116.5	24083.8	23719.9	23810.4	23719.9
1266	70211.9		958.6	8632.67	8609.31	8577.27	8577.27	8609.31	8577.27	8577.27	8577.27	958.7	24276.9	24059.8	23709.6	23803.6	23709.6
1265	69924.9		958.55	8734.1	8606.43	8573.26	8573.26	8606.43	8573.26	8573.26	8573.26	958.65	24260.3	24037.3	23699.6	23797.2	23699.6
1264	68890.5		958.5	8502.67	8603.57	8569.24	8569.24	8603.57	8569.24	8569.24	8569.24	958.6	24204.6	24015.9	23689.5	23791	23689.5
1263	70569.6		958.45	8513.79	8600.77	8565.25	8565.25	8600.77	8565.25	8565.25	8565.25	958.55	24168.7	23995.5	23679.4	23784.8	23679.4
1262	71016.4		958.4	8399.34	8598.01	8561.25	8561.26	8598.01	8561.25	8561.25	8561.26	958.5	24160.4	23976	23669.3	23778.7	23669.3
1261	70218.8		958.35	8555.85	8595.31	8557.27	8557.28	8595.31	8557.27	8557.27	8557.28	958.45	24329.1	23957.5	23659.1	23772.7	23659.1
1260	69794.8		958.3	8530.83	8592.63	8553.27	8553.28	8592.62	8553.27	8553.27	8553.28	958.4	24312.5	23940.2	23649.3	23767.2	23649.3
1259	69431.7		958.25	8640.25	8589.99	8549.28	8549.28	8589.99	8549.28	8549.28	8549.28	958.35	24128.9	23923.8	23639.5	23761.9	23639.5
1258	69230.7		958.2	8590.22	8587.39	8545.27	8545.27	8587.38	8545.27	8545.27	8545.27	958.3	24035.8	23907.9	23629.3	23756.4	23629.3
1257	69845.6		958.15	8521.92	8584.83	8541.26	8541.27	8584.82	8541.26	8541.26	8541.26	958.25	24076.2	23892.6	23619	23750.9	23619
1256	69381.5		958.1	8884.01	8582.33	8537.26	8537.27	8582.32	8537.26	8537.26	8537.27	958.2	24186.2	23878.2	23608.8	23745.7	23608.8
1255	68741.6		958.05	8461.34	8579.83	8533.22	8533.23	8579.82	8533.22	8533.22	8533.22	958.15	23844.6	23864.8	23598.8	23740.9	23598.8
1254	68891.5		958	8292.39	8577.43	8529.23	8529.24	8577.42	8529.23	8529.23	8529.23	958.1	23953.2	23851.5	23588.2	23735.7	23588.2
1253	69480.6		957.95	8524.35	8575.11	8525.26	8525.27	8575.1	8525.26	8525.26	8525.26	958.05	24169.6	23839.1	23577.8	23730.9	23577.8
1252	69337.5		957.9	8702.04	8572.81	8521.26	8521.27	8572.79	8521.26	8521.26	8521.26	958	23809.6	23827.7	23567.9	23726.7	23567.9
1251	69746.3		957.85	8499.28	8570.54	8517.24	8517.25	8570.52	8517.24	8517.24	8517.24	957.95	23842.5	23816.4	23557.3	23722	23557.3
1250	69859.5		957.8	8492.89	8568.35	8513.24	8513.25	8568.33	8513.24	8513.24	8513.24	957.9	23744.3	23805.8	23546.8	23717.7	23546.8
1249	69976.9		957.75	8674.22	8566.22	8509.24	8509.26	8566.2	8509.24	8509.24	8509.25	957.85	23953.8	23795.6	23536.1	23713.4	23536.1
1248	69078.8		957.7	8446.54	8564.13	8505.22	8505.24	8564.1	8505.22	8505.22	8505.23	957.8	23895	23786.4	23525.8	23709.7	23525.8
1247	70683.3		957.65	8363.66	8562.12	8501.23	8501.25	8562.1	8501.23	8501.23	8501.23	957.75	23805.1	23777.7	23515.5	23706.2	23515.5
1246	70895.4		957.6	8470.25	8560.19	8497.25	8497.27	8560.17	8497.25	8497.25	8497.25	957.7	23827.7	23769.5	23505	23702.7	23505
1245	70688.8		957.55	8395.21	8558.32	8493.25	8493.27	8558.28	8493.25	8493.25	8493.25	957.65	23735.5	23761.8	23494.5	23699.6	23494.5
1244	71027.8		957.5	8404.91	8556.51	8489.26	8489.29	8556.48	8489.26	8489.26	8489.27	957.6	23837.2	23754.5	23484	23696.6	23484
1243	70857.1		957.45	8436.02	8554.78	8485.27	8485.31	8554.74	8485.27	8485.27	8485.28	957.55	23903.4	23748	23473.6	23694	23473.6
1242	70092.6		957.4	8542.09	8553.11	8481.28	8481.32	8553.06	8481.28	8481.28	8481.28	957.5	23740.9	23742.1	23463.3	23691.9	23463.3
1241	70286		957.35	8429.24	8551.51	8477.27	8477.31	8551.45	8477.27	8477.27	8477.28	957.45	23695.8	23736.5	23452.8	23689.7	23452.8
1240	70840.5		957.3	8560.3	8549.99	8473.27	8473.33	8549.93	8473.27	8473.27	8473.28	957.4	23765.3	23731.3	23442.2	23687.8	23442.2
1239	69444.8		957.25	8316.33	8548.54	8469.26	8469.32	8548.47	8469.26	8469.26	8469.27	957.35	23688.8	23726.8	23431.8	23686.3	23431.8
1238	69219.7		957.2	8474.31	8547.19	8465.28	8465.35	8547.12	8465.28	8465.28	8465.29	957.3	23461.3	23722.7	23421.2	23685.1	23421.2
1237	69476.5		957.15	8288.56	8545.91	8461.28	8461.36	8545.83	8461.28	8461.28	8461.29	957.25	23626.7	23718.7	23410.3	23683.7	23410.3
1236	70804		957.1	8426.16	8544.74	8457.3	8457.39	8544.65	8457.3	8457.3	8457.31	957.2	23608.7	23715.5	23399.7	23683	23399.7
1235	70326.1		957.05	8407.46	8543.65	8453.31	8453.4	8543.54	8453.31	8453.31	8453.32	957.15	23669.1	23712.8	23389	23682.7	23389
1234	69686.1		957	8441.02	8542.64	8449.31	8449.42	8542.52	8449.31	8449.31	8449.32	957.1	23587	23710.8	23378.5	23682.8	23378.5
1233	70699.5		956.95	8384.7	8541.73	8445.31	8445.44	8541.59	8445.31	8445.31	8445.33	957.05	23516.8	23709.1	23367.9	23683.1	23367.9
1232	70700.5		956.9	8322.94	8540.92	8441.32	8441.46	8540.76	8441.32	8441.32	8441.33	957	23620.5	23707.8	23357.1	23683.7	23357.1
1231	69833.6		956.85	8277.37	8540.22	8437.34	8437.5	8540.04	8437.34	8437.34	8437.35	956.95	23618	23707.3	23346.6	23684.9	23346.6
1230	71053.8		956.8	8248	8539.63	8433.35	8433.54	8539.43	8433.35	8433.35	8433.37	956.9	23874.5	23707.3	23336.1	23686.5	23336.1
1229	72554.9		956.75	8528.73	8539.15	8429.38	8429.58	8538.92	8429.38	8429.38	8429.39	956.85	23557.5	23708.2	23326	23689	23326
1228	72709.4		956.7	8271.32	8538.74	8425.36	8425.6	8538.49	8425.36	8425.36	8425.38	956.8	23566	23709.2	23315.4	23691.4	23315.4
1227	72322.8		956.65	8470.93	8538.48	8421.39	8421.65	8538.2	8421.39	8421.39	8421.4	956.75	23682	23710.7	23304.8	23694.2	23304.8
1226	72287		956.6	8458.62	8538.32	8417.38	8417.68	8538	8417.38	8417.38	8417.4	956.7	23449.2	23713	23294.5	23697.8	23294.5
1225	72037.8		956.55	8423.44	8538.27	8413.37	8413.71	8537.92	8413.37	8413.37	8413.39	956.65	23466.1	23715.5	23283.8	23701.4	23283.8
1224	71177.5		956.5	8364.89	8538.36	8409.37	8409.75	8537.97	8409.37	8409.37	8409.39	956.6	23657.9	23718.6	23273.1	23705.6	23273.1
1223	70922.8		956.45	8343.42	8538.59	8405.38	8405.8	8538.14	8405.38	8405.38	8405.4	956.55	23561.3	23722.7	23262.7	23710.6	23262.7
1222	70595.5		956.4	8360.59	8538.95	8401.39	8401.86	8538.45	8401.39	8401.39	8401.41	956.5	23612.9	23727.1	23252.2	23715.9	23252.2
1221	70599.5		956.35	8457.3	8539.45	8397.39	8397.93	8538.89	8397.39	8397.39	8397.41	956.45	23663.4	23732.3	23241.9	23721.9	23241.9
1220	69636		956.3	8420.62	8540.08	8393.38	8393.99	8539.46	8393.38	8393.38	8393.41	956.4	23764.8	23738.2	23231.6	23728.6	23231.6
1219	68856.7		956.25	8271.24	8540.87	8389.38	8390.06	8540.16	8389.38	8389.38	8389.4	956.35	23895.9	23744.9	23221.5	23736.1	23221.5
1218	66775		956.2	8555.44	8541.82	8385.39	8386.16	8541.03	8385.39	8385.39	8385.42	956.3	23893.4	23752.5	23211.7	23744.3	23211.7
1217	66103.7		956.15	8402.81	8542.9	8381.37	8382.23	8542.02	8381.37	8381.37	8381.4	956.25	23463.3	23760.8	23201.9	23753.2	23201.9
1216	65687.8		956.1	8641.56	8544.16	8377.37	8378.33	8543.18	8377.37	8377.37	8377.4	956.2	23731.4	23769	23191.3	23762	23191.3
1215	65516.6		956.05	8452.48	8545.56	8373.34	8374.41	8544.46	8373.34	8373.34	8373.37	956.15	23770.4	23778.4	23181.3	23771.9	23181.3
1214	63264.7		956	8433.56	8547.15	8369.33	8370.52	8545.93	8369.33	8369.33	8369.36	956.1	23684.6	23788.6	23171.3	23782.6	23171.3
1213	62310.8		955.95	8472.53	8548.93	8365.32	8366.66	8547.56	8365.32	8365.32	8365.35	956.05	23663.7	23799.4	23161.2	23793.8	23161.2
1212	61500.6		955.9	8452.75	8550.89	8361.31	8362.8	8549.36	8361.31	8361.31	8361.34	956	23685.7	23810.9	23151	23805.7	23151
1211	60440.9		955.85	8510.06	8553.05	8357.3	8358.96	8551.35	8357.3	8357.3	8357.33	955.95	23827.8	23823.3	23141	23818.4	23141
1210	60451.8		955.8	8455.07	8555.4	8353.28	8355.13	8553.5	8353.28	8353.28	8353.32	955.9	23762.9	23836.7	23131.2	23832.1	23131.2
1209	60768.8		955.75	8456.68	8557.95	8349.27	8351.33	8555.84	8349.27	8349.27	8349.31	955.85	23751.9	23850.8	23121.2	23846.6	23121.2
1208	59820.3		955.7	8365.82	8560.72	8345.25	8347.55	8558.38	8345.25	8345.25	8345.3	955.8	23899.6	23865.8	23111.3	23861.8	23111.3
1207	60239.2		955.65	8464.82	8563.72	8341.25	8343.81	8561.12	8341.25	8341.25	8341.3	955.75	23906.9	23881.8	23101.7	23878.1	23101.7
1206	59241.7		955.6	8349.63	8566.94	8337.23	8340.08	8564.05	8337.23	8337.23	8337.28	955.7	23818.9	23898.8	23092.1	23895.2	23092.1
1205	59480.9		955.55	8587.88	8570.41	8333.23	8336.39	8567.19	8333.23	8333.23	8333.28	955.65	23893.1	23916.6	23082.4	23913.1	23082.4
1204	59436.6		955.5	8549.76	8574.08	8329.2	8332.71	8570.52	8329.2	8329.2	8329.26	955.6	23987.9	23935.5	23072.8	23932.1	23072.8
1203	59329.1		955.45	8387.66	8578.01	8325.17	8329.07	8574.06	8325.17	8325.17	8325.23	955.55	23997.2	23955.4	23063.3	23952.2	23063.3
1202	59786.1		955.4	8445.74	8582.22	8321.17	8325.48	8577.84	8321.17	8321.17	8321.23	955.5	23968.5	23976.4	23054	23973.2	23054
1201	60055.8		955.35	8564.69	8586.7	8317.15	8321.93	8581.85	8317.15	8317.15	8317.22	955.45	23852.3	23998.4	23044.5	23995.2	23044.5
1200	59119.9		955.3	8390.88	8591.43	8313.12	8318.41	8586.07	8313.12	8313.12	8313.19	955.4	23806	24021.2	23035	24018	23035
1199	61089.4		955.25	8489.28	8596.46	8309.11	8314.97	8590.53	8309.11	8309.11	8309.18	955.35	24005.7	24045	23025.3	24041.8	23025.3
1198	59995.5		955.2	8464.47	8601.77	8305.09	8311.56	8595.23	8305.09	8305.09	8305.17	955.3	23980.7	24070.3	23016	24067	23016
1197	58409.3		955.15	8679.74	8607.4	8301.07	8308.22	8600.17	8301.07	8301.07	8301.15	955.25	24146.5	24096.6	23006.7	24093.2	23006.7
1196	59590.1		955.1	8560.04	8613.32	8297.02	8304.92	8605.34	8297.02	8297.02	8297.11	955.2	24278.2	24124.4	22997.6	24120.9	22997.6
1195	59238.6		955.05	8646.91	8619.56	8292.99	8301.7	8610.76	8292.99	8292.99	8293.08	955.15	24387.2	24153.6	22988.8	24149.9	22988.8
1194	59632.7		955	8697.23	8626.13	8288.95	8298.55	8616.44	8288.95	8288.95	8289.04	955.1	24315	24184.2	22980.3	24180.3	22980.3
1193	59475		954.95	8659.34	8633.03	8284.9	8295.48	8622.36	8284.9	8284.9	8285	955.05	24152.9	24216	22971.6	24211.8	22971.6
1192	59243.3		954.9	8782.7	8640.3	8280.85	8292.5	8628.55	8280.85	8280.85	8280.96	955	24384.9	24248.7	22962.6	24244.1	22962.6
1191	59131.2		954.85	8554.61	8647.92	8276.79	8289.61	8635	8276.79	8276.79	8276.9	954.95	24266.1	24283.1	22954.1	24278.2	22954.1
1190	58522.9		954.8	8660.8	8655.94	8272.76	8286.85	8641.73	8272.76	8272.76	8272.87	954.9	24249.9	24318.6	22945.4	24313.2	22945.4
1189	58843.2		954.75	8763.74	8664.33	8268.71	8284.2	8648.72	8268.71	8268.71	8268.83	954.85	24365.8	24355.4	22936.6	24349.6	22936.6
1188	59251		954.7	8743.18	8673.1	8264.65	8281.67	8655.96	8264.65	8264.65	8264.78	954.8	24347.3	24393.8	22928.1	24387.4	22928.1
1187	59931.3		954.65	8618.46	8682.28	8260.59	8279.27	8663.48	8260.59	8260.59	8260.73	954.75	24309.4	24433.5	22919.5	24426.5	22919.5
1186	58930.9		954.6	8738.89	8691.92	8256.55	8277.04	8671.29	8256.55	8256.55	8256.69	954.7	24431.2	24474.6	22910.9	24466.8	22910.9
1185	58705.6		954.55	8776.78	8701.95	8252.49	8274.95	8679.35	8252.49	8252.49	8252.64	954.65	24448	24517.2	22902.6	24508.7	22902.6
1184	59186.3		954.5	8860.55	8712.43	8248.43	8273.03	8687.66	8248.43	8248.43	8248.58	954.6	24546.3	24561.4	22894.3	24552	22894.3
1183	60142		954.45	8556.08	8723.34	8244.35	8271.3	8696.23	8244.35	8244.35	8244.51	954.55	24673.9	24607.1	22886.1	24596.7	22886.1
1182	59780.4		954.4	8563.67	8734.75	8240.31	8269.8	8705.1	8240.31	8240.31	8240.48	954.5	24579.1	24654.5	22878.2	24643	22878.2
1181	59518.3		954.35	8716.68	8746.67	8236.27	8268.53	8714.23	8236.27	8236.27	8236.45	954.45	24621.1	24703.2	22870.2	24690.4	22870.2
1180	58700.8		954.3	8831.82	8759.02	8232.22	8267.47	8723.58	8232.22	8232.22	8232.4	954.4	24762.1	24753.3	22862.2	24739.2	22862.2
1179	58917.7		954.25	8827.54	8771.87	8228.14	8266.66	8733.16	8228.14	8228.14	8228.34	954.35	24727.1	24805.2	22854.5	24789.6	22854.5
1178	59781.8		954.2	8858.64	8785.22	8224.07	8266.12	8742.96	8224.07	8224.07	8224.27	954.3	25016.7	24858.3	22846.7	24841.2	22846.7
1177	59270.8		954.15	8664.11	8799.08	8219.99	8265.88	8752.98	8219.99	8219.99	8220.21	954.25	24894.2	24913.4	22839.5	24894.4	22839.5
1176	58992.8		954.1	8631.19	8813.52	8215.94	8265.99	8763.24	8215.94	8215.94	8216.16	954.2	24870.7	24969.6	22832	24948.6	22832
1175	58721.9		954.05	8758.02	8828.48	8211.89	8266.44	8773.68	8211.89	8211.89	8212.12	954.15	25011.3	25027.1	22824.6	25003.9	22824.6
1174	59349.9		954	8851.62	8843.97	8207.82	8267.26	8784.28	8207.82	8207.82	8208.07	954.1	25177.3	25086.2	22817.3	25060.5	22817.3
1173	59717.4		953.95	8834.15	8860.01	8203.74	8268.46	8795.03	8203.74	8203.74	8204	954.05	25232.6	25146.7	22810.4	25118.4	22810.4
1172	59549.8		953.9	8815.9	8876.62	8199.66	8270.1	8805.91	8199.66	8199.66	8199.94	954	25198.9	25208.5	22803.6	25177.2	22803.6
1171	59331.8		953.85	9180.88	8893.84	8195.59	8272.22	8816.92	8195.59	8195.59	8195.88	953.95	25189.2	25271.3	22796.8	25236.8	22796.8
1170	59069.2		953.8	9195.47	8911.58	8191.47	8274.79	8827.95	8191.47	8191.47	8191.77	953.9	25352.4	25335.1	22789.9	25297.1	22789.9
1169	59274.7		953.75	9134.36	8929.91	8187.35	8277.9	8839.03	8187.35	8187.35	8187.66	953.85	25293.9	25400.2	22783.4	25358.3	22783.4
1168	59543.1		953.7	9138.1	8948.85	8183.23	8281.59	8850.15	8183.23	8183.23	8183.56	953.8	25453.8	25465.9	22776.7	25419.8	22776.7
1167	59264.4		953.65	9054.93	8968.41	8179.11	8285.91	8861.26	8179.11	8179.11	8179.46	953.75	25439.3	25532.6	22770.3	25481.9	22770.3
1166	59493		953.6	8925.62	8988.64	8175.01	8290.92	8872.35	8175.01	8175.01	8175.38	953.7	25622.7	25599.9	22764	25544.1	22764
1165	59565.6		953.55	9136.68	9009.49	8170.91	8296.66	8883.37	8170.91	8170.91	8171.3	953.65	25856.2	25667.9	22757.9	25606.5	22757.9
1164	58858.2		953.5	9180.37	9030.98	8166.8	8303.14	8894.23	8166.8	8166.8	8167.2	953.6	25666.5	25736.6	22752.3	25669.3	22752.3
1163	58845.6		953.45	9035.2	9053.12	8162.67	8310.45	8904.92	8162.67	8162.67	8163.1	953.55	25652.4	25805.1	22746.3	25731.2	22746.3
1162	58620.6		953.4	9245.25	9075.97	8158.57	8318.67	8915.42	8158.57	8158.57	8159.01	953.5	25806.8	25873.5	22740.3	25792.4	22740.3
1161	59433.3		953.35	9232.78	9099.53	8154.43	8327.85	8925.65	8154.43	8154.43	8154.9	953.45	25962.6	25942	22734.7	25853	22734.7
1160	59769.4		953.3	9264.56	9123.79	8150.3	8338.03	8935.57	8150.3	8150.3	8150.79	953.4	25968.7	26010.3	22729.2	25912.8	22729.2
1159	59918.2		953.25	9279.7	9148.79	8146.17	8349.33	8945.12	8146.17	8146.17	8146.68	953.35	26212.6	26078.1	22723.9	25971.3	22723.9
1158	58802.9		953.2	9419.26	9174.57	8142.03	8361.8	8954.26	8142.03	8142.03	8142.56	953.3	26271.8	26145.5	22718.9	26028.5	22718.9
1157	59010.9		953.15	9340.41	9201.16	8137.87	8375.54	8962.93	8137.87	8137.87	8138.43	953.25	26247.6	26212	22714	26084	22714
1156	59780.9		953.1	9439.35	9228.65	8133.73	8390.68	8971.11	8133.73	8133.73	8134.31	953.2	26362.2	26277.2	22709.2	26137.2	22709.2
1155	59088		953.05	9700.68	9257	8129.56	8407.25	8978.7	8129.56	8129.56	8130.18	953.15	26532.5	26341.2	22704.5	26188.2	22704.5
1154	59133.4		953	9464.58	9286.27	8125.37	8425.37	8985.64	8125.37	8125.37	8126.02	953.1	26475.6	26404	22700.1	26236.8	22700.1
1153	60146.3		952.95	9452.44	9316.61	8121.21	8445.21	8991.94	8121.21	8121.21	8121.88	953.05	26445	26464.9	22695.7	26282.2	22695.7
1152	59604.7		952.9	9572.85	9348.04	8117.05	8466.86	8997.52	8117.05	8117.05	8117.75	953	26543.9	26523.8	22691.1	26324.3	22691.1
1151	59037.2		952.85	9644.1	9380.69	8112.87	8490.49	9002.33	8112.87	8112.87	8113.61	952.95	26732.9	26580.8	22686.8	26363.1	22686.8
1150	59019.9		952.8	9559.23	9414.57	8108.68	8516.17	9006.31	8108.68	8108.68	8109.45	952.9	26931.6	26636	22682.8	26398.4	22682.8
1149	58959.1		952.75	9693.45	9449.85	8104.51	8544.1	9009.45	8104.51	8104.51	8105.31	952.85	26848	26689.2	22679.2	26430.1	22679.2
1148	57839.4		952.7	9640.47	9486.63	8100.31	8574.42	9011.68	8100.31	8100.31	8101.15	952.8	26896.7	26739.9	22675.4	26457.3	22675.4
1147	58410		952.65	9819.93	9525.07	8096.12	8607.33	9012.99	8096.12	8096.12	8097.01	952.75	27275.9	26788.2	22671.7	26480.3	22671.7
1146	59628.4		952.6	9798.24	9565.35	8091.91	8643.02	9013.32	8091.91	8091.91	8092.84	952.7	27037.9	26834.7	22668.7	26499.3	22668.7
1145	59088.3		952.55	9726.23	9607.56	8087.7	8681.63	9012.67	8087.7	8087.7	8088.67	952.65	27194.4	26878.5	22665.2	26513.1	22665.2
1144	58918.7		952.5	9872.62	9651.94	8083.51	8723.41	9011.03	8083.51	8083.51	8084.51	952.6	27195.6	26920.2	22662.1	26522.4	22662.1
1143	59569.4		952.45	9732.3	9698.66	8079.29	8768.55	9008.35	8079.29	8079.29	8080.34	952.55	27210	26959.7	22658.9	26526.7	22658.9
1142	59502.3		952.4	10193.1	9747.99	8075.08	8817.32	9004.66	8075.08	8075.08	8076.19	952.5	27206.3	26997.2	22655.8	26526.1	22655.8
1141	59124.5		952.35	10027.7	9800.16	8070.83	8869.95	8999.89	8070.83	8070.83	8071.98	952.45	27214.5	27032.9	22652.7	26520.5	22652.7
1140	59197		952.3	10028.4	9855.36	8066.59	8926.64	8994.11	8066.59	8066.59	8067.79	952.4	27262.1	27067.1	22649.6	26509.9	22649.6
1139	59714		952.25	10169.2	9913.9	8062.35	8987.67	8987.31	8062.35	8062.35	8063.6	952.35	27054.3	27100.2	22646.6	26494.4	22646.6
1138	58824.5		952.2	10267.1	9976.02	8058.09	9053.3	8979.5	8058.09	8058.09	8059.4	952.3	27483.2	27131.9	22643.2	26473.8	22643.2
1137	59664.7		952.15	10041.3	10042	8053.82	9123.79	8970.69	8053.82	8053.82	8055.19	952.25	27262.5	27163.9	22640.6	26449.2	22640.6
1136	59217.2		952.1	10099.2	10112.3	8049.58	9199.52	8960.94	8049.58	8049.58	8051.01	952.2	27362.8	27195.4	22637.6	26419.5	22637.6
1135	58559.2		952.05	10442.2	10187	8045.33	9280.51	8950.26	8045.33	8045.33	8046.82	952.15	27491.5	27227.4	22634.8	26385.7	22634.8
1134	58928.9		952	10262.5	10266.2	8041.03	9367.05	8938.66	8041.03	8041.03	8042.6	952.1	27374.5	27260.5	22632.2	26347.8	22632.2
1133	59167.2		951.95	10534.6	10350.5	8036.76	9459.38	8926.22	8036.76	8036.76	8038.4	952.05	27375	27294.5	22629.4	26305.7	22629.4
1132	58805.6		951.9	10573.2	10439.8	8032.46	9557.59	8912.93	8032.46	8032.46	8034.16	952	27671.8	27330.1	22626.6	26259.8	22626.6
1131	58671.8		951.85	10829.5	10534.4	8028.15	9661.93	8898.86	8028.15	8028.15	8029.93	951.95	27711.9	27368.3	22624.3	26210.9	22624.3
1130	58748.7		951.8	10659.7	10634.2	8023.81	9772.11	8884.06	8023.81	8023.81	8025.66	951.9	27587	27408.9	22622.2	26158.8	22622.2
1129	59737.3		951.75	11068.2	10739.3	8019.48	9888.2	8868.6	8019.48	8019.48	8021.42	951.85	27340.7	27451.7	22619.8	26103.4	22619.8
1128	59492		951.7	11011.2	10849.3	8015.11	10009.9	8852.48	8015.11	8015.11	8017.13	951.8	27450.4	27496.6	22616.9	26044.9	22616.9
1127	58398.4		951.65	11219.2	10964	8010.75	10136.8	8835.81	8010.75	8010.75	8012.85	951.75	27415.6	27544	22614.3	25984.2	22614.3
1126	58549.8		951.6	11125.7	11083	8006.35	10268.6	8818.57	8006.35	8006.35	8008.55	951.7	27772.1	27593.3	22611.6	25921.2	22611.6
1125	58600.6		951.55	11254.8	11205.2	8001.97	10404	8800.91	8001.97	8001.97	8004.27	951.65	27717.2	27644.5	22609.5	25857	22609.5
1124	60643.4		951.5	11376.2	11329.8	7997.58	10542.2	8782.82	7997.58	7997.58	7999.97	951.6	27568.8	27696	22607.4	25791	22607.4
1123	59138.1		951.45	11649.4	11455.4	7993.16	10681.7	8764.37	7993.16	7993.16	7995.66	951.55	27660.5	27746	22605	25723.3	22605
1122	58974.1		951.4	11819.4	11580.4	7988.72	10821	8745.57	7988.72	7988.72	7991.32	951.5	27668.2	27793.4	22602.7	25654.8	22602.7
1121	58347.2		951.35	11945.2	11703	7984.25	10958.1	8726.48	7984.25	7984.25	7986.96	951.45	27665.9	27835.9	22600.5	25585.4	22600.5
1120	59346.8		951.3	12030.1	11820.8	7979.77	11090.5	8707.18	7979.77	7979.77	7982.59	951.4	27505.6	27871.2	22598.3	25515.3	22598.3
1119	59357.8		951.25	12162.3	11931.4	7975.27	11216	8687.7	7975.27	7975.27	7978.22	951.35	27633.5	27896.2	22595.8	25444.4	22595.8
1118	59037.5		951.2	12370.6	12032.1	7970.76	11331.7	8668.09	7970.76	7970.76	7973.83	951.3	27696.2	27908.9	22593.5	25373.6	22593.5
1117	59169		951.15	12637.2	12120.4	7966.22	11435	8648.37	7966.22	7966.22	7969.42	951.25	27707.3	27906.6	22591.3	25302.9	22591.3
1116	59445.1		951.1	12559.2	12193.5	7961.65	11523.3	8628.56	7961.65	7961.65	7964.99	951.2	27527.2	27886.9	22589.2	25232.3	22589.2
1115	59215.4		951.05	12461	12248.9	7957.09	11593.8	8608.76	7957.09	7957.09	7960.56	951.15	27677.3	27847.7	22586.7	25161.7	22586.7
1114	58822.9		951	12376.4	12284.6	7952.54	11644.6	8589	7952.54	7952.54	7956.16	951.1	27679.8	27788.4	22584.5	25091.7	22584.5
1113	58510.9		950.95	12689.1	12299	7948	11673.9	8569.31	7948	7948	7951.77	951.05	27736.2	27708.6	22582.4	25022.4	22582.4
1112	58363.1		950.9	12530.3	12290.9	7943.42	11680.8	8549.67	7943.42	7943.42	7947.35	951	27439.2	27609	22580.3	24953.9	22580.3
1111	57810.5		950.85	12390.1	12260.1	7938.86	11664.8	8530.13	7938.86	7938.86	7942.95	950.95	27394.3	27490.1	22577.7	24885.6	22577.7
1110	59359.6		950.8	12307.6	12207	7934.32	11626.3	8510.77	7934.32	7934.32	7938.57	950.9	27099	27354.5	22575	24818.2	22575
1109	59695.3		950.75	11898.6	12132.6	7929.78	11566.4	8491.57	7929.78	7929.78	7934.22	950.85	27081.1	27204.1	22571.9	24751.2	22571.9
1108	58688.2		950.7	11747.7	12038.7	7925.3	11486.8	8472.59	7925.3	7925.3	7929.91	950.8	27029.3	27042.6	22568.7	24685.2	22568.7
1107	57953.6		950.65	12090.1	11927.4	7920.83	11389.6	8453.82	7920.83	7920.83	7925.63	950.75	27003.2	26872.7	22565.4	24620.3	22565.4
1106	58950.6		950.6	11823.1	11801	7916.32	11277.1	8435.2	7916.32	7916.32	7921.32	950.7	26638.2	26697.2	22562.1	24556.5	22562.1
1105	58280.9		950.55	11593	11662.6	7911.85	11152.4	8416.84	7911.85	7911.85	7917.05	950.65	26469.2	26518.2	22558.1	24493.3	22558.1
1104	58050.4		950.5	11386.4	11514.8	7907.4	11018	8398.75	7907.4	7907.4	7912.81	950.6	26362.7	26338.4	22553.9	24431	22553.9
1103	58981.6		950.45	11230.4	11360.2	7902.97	10876.6	8380.92	7902.97	7902.97	7908.6	950.55	26145.6	26160.1	22549.5	24369.8	22549.5
1102	58897.6		950.4	11216.8	11201.4	7898.57	10730.8	8363.35	7898.57	7898.57	7904.42	950.5	26025.7	25984.6	22544.7	24309.5	22544.7
1101	58602.4		950.35	10822	11040.5	7894.16	10582.5	8346.03	7894.16	7894.16	7900.25	950.45	25793.1	25813.5	22539.8	24250.4	22539.8
1100	58329		950.3	10612.1	10879.8	7889.8	10434.2	8329.02	7889.8	7889.8	7896.14	950.4	25626.4	25647.4	22534.4	24192.2	22534.4
1099	58806.6		950.25	10346.8	10720.8	7885.47	10287.3	8312.31	7885.47	7885.47	7892.06	950.35	25399.6	25486.9	22528.8	24134.9	22528.8
1098	58944.3		950.2	10275.1	10564.8	7881.17	10143.2	8295.9	7881.17	7881.17	7888.02	950.3	24977.1	25332.8	22522.7	24078.6	22522.7
1097	58985.9		950.15	9871.64	10413	7876.88	10003	8279.76	7876.88	7876.88	7884	950.25	24839.8	25184.8	22516	24022.9	22516
1096	59205.4		950.1	9760.91	10266	7872.64	9867.26	8263.93	7872.64	7872.64	7880.04	950.2	24761.7	25043.4	22509	23968.3	22509
1095	58971.8		950.05	9697.29	10124.6	7868.4	9736.97	8248.4	7868.4	7868.4	7876.1	950.15	24637.4	24908.8	22501.9	23914.9	22501.9
1094	58886.5		950	9424.4	9989.3	7864.18	9612.34	8233.14	7864.18	7864.18	7872.18	950.1	24571.4	24780.5	22494.6	23862.5	22494.6
1093	59179.2		949.95	9433.36	9860.14	7859.99	9493.64	8218.18	7859.99	7859.99	7868.3	950.05	24353.1	24658.7	22487.2	23811.3	22487.2
1092	58490.6		949.9	9585.28	9737.26	7855.8	9380.93	8203.49	7855.8	7855.8	7864.43	950	24270.9	24542.8	22479.4	23761	22479.4
1091	58223		949.85	9323.67	9620.5	7851.59	9274.08	8189.03	7851.59	7851.59	7860.56	949.95	24345.6	24432.9	22471.5	23711.7	22471.5
1090	57278.5		949.8	9081.65	9510.1	7847.41	9173.31	8174.88	7847.41	7847.41	7856.73	949.9	24049.2	24328.7	22463.8	23663.8	22463.8
1089	58548.7		949.75	8977.33	9405.78	7843.26	9078.34	8161.02	7843.26	7843.26	7852.94	949.85	23912.6	24229.4	22455.5	23616.6	22455.5
1088	58279.8		949.7	8868.43	9307.32	7839.12	8988.96	8147.42	7839.12	7839.12	7849.18	949.8	23738.6	24135.1	22447	23570.3	22447
1087	58268.3		949.65	8780.76	9214.5	7834.99	8904.96	8134.09	7834.99	7834.99	7845.44	949.75	23574.3	24045.3	22438.3	23524.9	22438.3
1086	57206		949.6	8853.55	9126.97	7830.88	8826	8121	7830.88	7830.88	7841.72	949.7	23716.7	23959.8	22429.2	23480.3	22429.2
1085	58124.3		949.55	8731.48	9044.67	7826.75	8752	8108.16	7826.75	7826.75	7838.02	949.65	23411.7	23878.9	22420.5	23437	22420.5
1084	57605.5		949.5	8686.25	8967.24	7822.64	8682.61	8095.58	7822.64	7822.64	7834.34	949.6	23462.6	23801.4	22411.2	23394.2	22411.2
1083	58372.4		949.45	8617.56	8894.42	7818.54	8617.59	8083.23	7818.54	7818.54	7830.68	949.55	23319.7	23727.9	22402	23352.7	22402
1082	57415.7		949.4	8570.62	8825.95	7814.44	8556.67	8071.11	7814.44	7814.44	7827.04	949.5	23302	23657.7	22392.6	23311.9	22392.6
1081	57711.2		949.35	8616.44	8761.5	7810.35	8499.55	8059.22	7810.35	7810.35	7823.43	949.45	23228.6	23590.9	22383.2	23272	22383.2
1080	58239.6		949.3	8385.79	8700.97	7806.25	8446.09	8047.56	7806.25	7806.25	7819.82	949.4	22988.6	23527.1	22373.6	23233	22373.6
1079	58168.7		949.25	8416.82	8644.08	7802.18	8396.05	8036.13	7802.18	7802.18	7816.27	949.35	22918.9	23465.7	22363.7	23194.5	22363.7
1078	58100.7		949.2	8407.52	8590.58	7798.1	8349.16	8024.91	7798.1	7798.1	7812.72	949.3	22903.1	23407.1	22353.7	23156.8	22353.7
1077	57862.5		949.15	8153.58	8540.26	7794.03	8305.23	8013.89	7794.03	7794.03	7809.19	949.25	22969.3	23351.1	22343.6	23120	22343.6
1076	58111.6		949.1	8167.13	8492.9	7789.98	8264.05	8003.1	7789.98	7789.98	7805.72	949.2	22903.3	23297.7	22333.7	23084.1	22333.7
1075	58044.2		949.05	8047.69	8448.39	7785.94	8225.49	7992.51	7785.94	7785.94	7802.26	949.15	22828.3	23246.5	22323.7	23049	22323.7
1074	57462.8		949	8116.86	8406.5	7781.91	8189.36	7982.12	7781.91	7781.91	7798.84	949.1	22759.1	23197.4	22313.6	23014.5	22313.6
1073	57793.2		948.95	8133.11	8367.06	7777.86	8155.45	7971.91	7777.86	7777.86	7795.42	949.05	22653.4	23150.2	22303.3	22980.8	22303.3
1072	57548.2		948.9	8213.54	8329.9	7773.82	8123.64	7961.88	7773.82	7773.82	7792.03	949	22663	23104.8	22292.9	22947.6	22292.9
1071	57216.9		948.85	8073.27	8294.85	7769.77	8093.73	7952	7769.77	7769.77	7788.65	948.95	22715.4	23061.2	22282.6	22915.2	22282.6
1070	57238.2		948.8	8223.9	8261.86	7765.73	8065.7	7942.32	7765.73	7765.73	7785.31	948.9	22545.2	23019.5	22272.3	22883.6	22272.3
1069	57901.2		948.75	8247.52	8230.74	7761.68	8039.33	7932.79	7761.68	7761.68	7781.97	948.85	22561.4	22979.1	22261.8	22852.4	22261.8
1068	57660.6		948.7	7990.46	8201.38	7757.62	8014.54	7923.42	7757.62	7757.62	7778.66	948.8	22496	22940.3	22251.3	22822	22251.3
1067	57771.5		948.65	7985.96	8173.71	7753.59	7991.25	7914.23	7753.59	7753.59	7775.4	948.75	22456.9	22902.9	22240.7	22792.1	22240.7
1066	58375.6		948.6	8123.91	8147.55	7749.56	7969.31	7905.19	7749.56	7749.56	7772.17	948.7	22442.1	22866.8	22230.1	22762.7	22230.1
1065	57901.4		948.55	7917.03	8122.86	7745.51	7948.65	7896.29	7745.51	7745.51	7768.94	948.65	22433.6	22832	22219.5	22734	22219.5
1064	57999.2		948.5	7944.77	8099.55	7741.49	7929.21	7887.56	7741.49	7741.49	7765.77	948.6	22507	22798.5	22208.8	22705.9	22208.8
1063	58442.7		948.45	7913.62	8077.52	7737.47	7910.86	7878.97	7737.47	7737.47	7762.62	948.55	22525.7	22766.3	22198.4	22678.4	22198.4
1062	58084.8		948.4	7934.06	8056.68	7733.45	7893.55	7870.51	7733.45	7733.45	7759.51	948.5	22383.1	22735.2	22187.9	22651.6	22187.9
1061	58089		948.35	7873.53	8036.95	7729.42	7877.19	7862.18	7729.42	7729.42	7756.43	948.45	22413.8	22705	22177.3	22625.1	22177.3
1060	58027.1		948.3	7994.81	8018.3	7725.4	7861.74	7853.99	7725.4	7725.4	7753.38	948.4	22464.4	22675.9	22166.7	22599.2	22166.7
1059	57242.8		948.25	7950.62	8000.62	7721.37	7847.1	7845.91	7721.37	7721.37	7750.35	948.35	22409.4	22647.8	22156.2	22573.8	22156.2
1058	57911.4		948.2	7927.67	7983.88	7717.34	7833.25	7837.96	7717.34	7717.34	7747.36	948.3	22297.6	22620.6	22145.6	22548.9	22145.6
1057	58945.7		948.15	7846.17	7968.01	7713.32	7820.11	7830.13	7713.32	7713.32	7744.4	948.25	22209.3	22594.1	22134.9	22524.3	22134.9
1056	57968.4		948.1	7777.98	7952.97	7709.3	7807.65	7822.42	7709.3	7709.3	7741.49	948.2	22476.8	22568.4	22124	22500	22124
1055	58762.7		948.05	7845.36	7938.71	7705.29	7795.84	7814.83	7705.29	7705.29	7738.63	948.15	22278.7	22543.9	22113.6	22476.7	22113.6
1054	58046.3		948	7930.81	7925.18	7701.28	7784.59	7807.35	7701.28	7701.28	7735.79	948.1	22180.1	22519.8	22102.9	22453.4	22102.9
1053	58776.1		947.95	7671.58	7912.31	7697.25	7773.88	7799.95	7697.25	7697.25	7732.98	948.05	22198.5	22496.4	22092.1	22430.4	22092.1
1052	58636		947.9	7792.5	7900.12	7693.25	7763.69	7792.69	7693.25	7693.25	7730.24	948	22285.8	22473.7	22081.2	22407.8	22081.2
1051	57964		947.85	7715.16	7888.52	7689.24	7753.95	7785.51	7689.24	7689.24	7727.53	947.95	22134	22451.9	22070.6	22385.8	22070.6
1050	57744.6		947.8	7817.93	7877.51	7685.24	7744.67	7778.44	7685.24	7685.24	7724.87	947.9	22189.4	22430.5	22059.7	22363.9	22059.7
1049	57538		947.75	7557.25	7867.02	7681.22	7735.77	7771.45	7681.22	7681.22	7722.24	947.85	22284.7	22409.8	22048.9	22342.5	22048.9
1048	58895.7		947.7	7727.37	7857.08	7677.23	7727.28	7764.58	7677.23	7677.23	7719.69	947.8	22334.9	22390	22038.3	22321.7	22038.3
1047	58138.5		947.65	7676.36	7847.6	7673.23	7719.11	7757.77	7673.23	7673.23	7717.17	947.75	22416.5	22370.8	22027.8	22301.3	22027.8
1046	58656.3		947.6	7774.81	7838.57	7669.23	7711.27	7751.06	7669.23	7669.23	7714.69	947.7	22261.8	22352.5	22017.5	22281.4	22017.5
1045	58852.7		947.55	7643.77	7829.97	7665.22	7703.73	7744.42	7665.22	7665.22	7712.26	947.65	22255.4	22334.4	22006.9	22261.5	22006.9
1044	58941.9		947.5	7618.8	7821.79	7661.22	7696.47	7737.87	7661.22	7661.22	7709.89	947.6	22210.9	22316.9	21996.4	22242	21996.4
1043	58035.8		947.45	7728.13	7814.01	7657.22	7689.47	7731.41	7657.22	7657.22	7707.58	947.55	22230.9	22299.9	21985.7	22222.7	21985.7
1042	58179.5		947.4	7606.01	7806.58	7653.21	7682.7	7725	7653.21	7653.21	7705.3	947.5	22272.8	22283.5	21975.2	22203.7	21975.2
1041	57594.5		947.35	7793.1	7799.51	7649.22	7676.16	7718.68	7649.22	7649.22	7703.1	947.45	22300.1	22267.6	21964.7	22185.1	21964.7
1040	58583.4		947.3	7623.41	7792.75	7645.2	7669.81	7712.42	7645.2	7645.2	7700.94	947.4	22111	22252.4	21954.3	22166.9	21954.3
1039	57792.7		947.25	7663.94	7786.34	7641.2	7663.66	7706.24	7641.2	7641.2	7698.85	947.35	22147.1	22237.4	21943.5	22148.6	21943.5
1038	57834.7		947.2	7804.17	7780.22	7637.2	7657.69	7700.12	7637.2	7637.2	7696.81	947.3	22119.8	22222.9	21932.9	22130.6	21932.9
1037	57806.6		947.15	7751.72	7774.37	7633.18	7651.86	7694.05	7633.18	7633.18	7694.83	947.25	22106.3	22208.9	21922.2	22112.9	21922.2
1036	57366.9		947.1	7757.86	7768.81	7629.17	7646.18	7688.05	7629.17	7629.17	7692.91	947.2	22085.8	22195.4	21911.5	22095.4	21911.5
1035	58188.5		947.05	7679.33	7763.51	7625.15	7640.64	7682.11	7625.15	7625.15	7691.06	947.15	22204.2	22182.4	21900.8	22078.1	21900.8
1034	59137.4		947	7693.09	7758.48	7621.15	7635.24	7676.24	7621.15	7621.15	7689.29	947.1	22225.1	22170.1	21890.4	22061.2	21890.4
1033	58781.3		946.95	7584.63	7753.69	7617.14	7629.95	7670.42	7617.14	7617.14	7687.59	947.05	22067.2	22158.3	21879.9	22044.7	21879.9
1032	57821.6		946.9	7573.39	7749.16	7613.14	7624.79	7664.68	7613.14	7613.14	7685.98	947	22163.1	22146.8	21869.3	22028	21869.3
1031	57339.3		946.85	7460.9	7744.85	7609.15	7619.72	7658.98	7609.15	7609.15	7684.44	946.95	22235.7	22135.9	21858.8	22011.8	21858.8
1030	58211.1		946.8	7691.26	7740.78	7605.16	7614.76	7653.35	7605.16	7605.16	7682.99	946.9	21977.7	22125.7	21848.4	21995.9	21848.4
1029	59252.8		946.75	7619.68	7736.9	7601.15	7609.86	7647.75	7601.15	7601.15	7681.6	946.85	22116.9	22115.5	21837.6	21979.8	21837.6
1028	59159		946.7	7477.65	7733.24	7597.15	7605.04	7642.21	7597.15	7597.15	7680.29	946.8	22152.7	22106.1	21827.1	21964.1	21827.1
1027	59293.4		946.65	7690.11	7729.8	7593.16	7600.31	7636.73	7593.16	7593.16	7679.09	946.75	22171.5	22097.3	21816.7	21948.6	21816.7
1026	58442.6		946.6	7516.51	7726.53	7589.15	7595.62	7631.26	7589.15	7589.15	7677.95	946.7	22164.8	22089	21806.3	21933.4	21806.3
1025	58736.6		946.55	7674.48	7723.48	7585.16	7591.02	7625.87	7585.16	7585.16	7676.92	946.65	22020.8	22081.3	21795.9	21918.4	21795.9
1024	59104.6		946.5	7650.47	7720.61	7581.15	7586.44	7620.5	7581.15	7581.15	7675.97	946.6	22193.7	22073.9	21785.3	21903.2	21785.3
1023	59504		946.45	7817.62	7717.93	7577.14	7581.92	7615.17	7577.14	7577.14	7675.11	946.55	22077.7	22067.3	21775	21888.6	21775
1022	58948.4		946.4	7599.58	7715.41	7573.11	7577.43	7609.87	7573.11	7573.11	7674.34	946.5	22196.1	22061.1	21764.6	21873.9	21764.6
1021	58720.1		946.35	7633.19	7713.1	7569.11	7573	7604.63	7569.11	7569.11	7673.69	946.45	22207.3	22055.7	21754.3	21859.6	21754.3
1020	59781.1		946.3	7510.65	7710.98	7565.1	7568.61	7599.43	7565.1	7565.1	7673.14	946.4	22046.5	22050.9	21744.1	21845.5	21744.1
1019	59450.7		946.25	7534.89	7709.05	7561.11	7564.27	7594.27	7561.11	7561.11	7672.72	946.35	22007.7	22046.4	21733.6	21831.2	21733.6
1018	58423.2		946.2	7607.85	7707.29	7557.11	7559.96	7589.16	7557.11	7557.11	7672.4	946.3	22123	22042.5	21723.1	21817.1	21723.1
1017	58430.2		946.15	7643.81	7705.71	7553.11	7555.67	7584.06	7553.11	7553.11	7672.19	946.25	22065.9	22039.4	21712.8	21803.2	21712.8
1016	58980.2		946.1	7620.82	7704.31	7549.1	7551.4	7579	7549.1	7549.1	7672.1	946.2	22060	22036.9	21702.4	21789.4	21702.4
1015	59887.3		946.05	7802.7	7703.08	7545.09	7547.15	7573.97	7545.09	7545.09	7672.13	946.15	21958.7	22035	21692	21775.8	21692
1014	59410		946	7617.18	7702.02	7541.06	7542.91	7568.96	7541.06	7541.06	7672.26	946.1	22175.2	22033.7	21681.5	21762.1	21681.5
1013	60131.6		945.95	7749.82	7701.16	7537.05	7538.71	7563.99	7537.05	7537.05	7672.54	946.05	21962.7	22033.4	21671.3	21748.9	21671.3
1012	59067.1		945.9	7815.85	7700.46	7533.02	7534.51	7559.04	7533.02	7533.02	7672.95	946	22000.7	22033.6	21660.8	21735.5	21660.8
1011	60050.2		945.85	7712.32	7699.95	7528.98	7530.32	7554.11	7528.98	7528.98	7673.48	945.95	22109.3	22034.5	21650.4	21722.2	21650.4
1010	59123.4		945.8	7667.35	7699.63	7524.96	7526.16	7549.23	7524.96	7524.96	7674.17	945.9	22126.8	22036.5	21640.2	21709.3	21640.2
1009	59657.7		945.75	7651.8	7699.5	7520.94	7522.02	7544.37	7520.94	7520.94	7675	945.85	22163.3	22039.3	21630	21696.5	21630.1
1008	59029.4		945.7	7698.88	7699.56	7516.93	7517.89	7539.55	7516.93	7516.93	7675.99	945.8	22191.9	22043	21620	21683.8	21620
1007	59772.5		945.65	7701.38	7699.81	7512.91	7513.76	7534.74	7512.91	7512.91	7677.13	945.75	22166.6	22047.7	21610	21671.4	21610
1006	59283		945.6	7688.92	7700.26	7508.88	7509.65	7529.96	7508.88	7508.88	7678.43	945.7	22079.4	22053.2	21599.9	21659	21599.9
1005	59214.9		945.55	7723.67	7700.91	7504.86	7505.54	7525.2	7504.86	7504.86	7679.89	945.65	22051.1	22059.6	21589.8	21646.5	21589.8
1004	58346.2		945.5	7822.1	7701.75	7500.84	7501.44	7520.46	7500.84	7500.84	7681.52	945.6	22072.9	22066.9	21579.6	21634.1	21579.6
1003	59487.9		945.45	7546.61	7702.78	7496.8	7497.34	7515.74	7496.8	7496.8	7683.31	945.55	22211.4	22075.2	21569.4	21621.8	21569.4
1002	59940.4		945.4	7692.45	7704.06	7492.79	7493.27	7511.06	7492.79	7492.79	7685.3	945.5	22141.9	22084.9	21559.5	21609.9	21559.5
1001	60085.2		945.35	7689.62	7705.53	7488.77	7489.19	7506.4	7488.77	7488.77	7687.48	945.45	22099.6	22095.5	21549.5	21598	21549.5
1000	58246		945.3	7754.18	7707.22	7484.74	7485.12	7501.75	7484.74	7484.74	7689.83	945.4	22179.8	22107.2	21539.5	21586	21539.5
999	59138.2		945.25	7739.66	7709.12	7480.71	7481.05	7497.12	7480.71	7480.71	7692.37	945.35	22153.6	22120.4	21529.6	21574.3	21529.6
998	59417.6		945.2	7687.67	7711.24	7476.68	7476.98	7492.5	7476.68	7476.68	7695.12	945.3	22137.1	22134.6	21519.7	21562.6	21519.7
997	59222.3		945.15	7689.41	7713.6	7472.65	7472.92	7487.91	7472.65	7472.65	7698.07	945.25	22073.1	22150.2	21509.7	21551	21509.8
996	59620.2		945.1	7694.87	7716.2	7468.62	7468.86	7483.34	7468.62	7468.62	7701.24	945.2	22008.6	22167	21499.7	21539.3	21499.7
995	60631.5		945.05	8021.92	7719.03	7464.6	7464.8	7478.79	7464.6	7464.6	7704.63	945.15	22209.9	22185.2	21489.6	21527.6	21489.6
994	58372.1		945	7748.56	7722.06	7460.53	7460.71	7474.22	7460.53	7460.53	7708.19	945.1	21918.8	22205.2	21479.8	21516.3	21479.9
993	58691.6		944.95	7730.21	7725.38	7456.49	7456.66	7469.69	7456.49	7456.49	7712.02	945.05	22047.9	22226.2	21469.6	21504.7	21469.6
992	59541.8		944.9	7692.36	7728.94	7452.46	7452.6	7465.18	7452.46	7452.46	7716.08	945	22049.2	22249.1	21459.6	21493.2	21459.6
991	58344.9		944.85	7413.88	7732.79	7448.43	7448.56	7460.69	7448.43	7448.43	7720.4	944.95	22116.6	22273.6	21449.6	21481.9	21449.7
990	58269.4		944.8	7570.62	7736.92	7444.44	7444.55	7456.25	7444.44	7444.44	7724.99	944.9	21991.1	22300	21439.8	21470.8	21439.8
989	58780.5		944.75	7662.82	7741.3	7440.42	7440.52	7451.81	7440.42	7440.42	7729.81	944.85	22180.7	22328	21429.7	21459.5	21429.8
988	58773.1		944.7	7683.26	7745.94	7436.39	7436.48	7447.37	7436.39	7436.39	7734.88	944.8	22038.5	22358.2	21420	21448.6	21420.1
987	58862.2		944.65	7764.96	7750.87	7432.36	7432.44	7442.94	7432.36	7432.36	7740.22	944.75	21918.8	22390.1	21410.1	21437.5	21410.1
986	59124.5		944.6	7603.59	7756.08	7428.32	7428.39	7438.51	7428.32	7428.32	7745.82	944.7	22034.3	22423.9	21400	21426.2	21400
985	59528.9		944.55	7719.76	7761.59	7424.3	7424.36	7434.11	7424.3	7424.3	7751.72	944.65	22135.7	22460	21390.1	21415.3	21390.1
984	58864		944.5	7689.48	7767.38	7420.26	7420.31	7429.72	7420.26	7420.27	7757.88	944.6	22123	22498.5	21380.4	21404.5	21380.4
983	58807.3		944.45	7667.7	7773.48	7416.23	7416.28	7425.34	7416.23	7416.23	7764.33	944.55	22230.5	22539.2	21370.7	21393.8	21370.7
982	58760.3		944.4	7668.89	7779.89	7412.2	7412.24	7420.97	7412.2	7412.2	7771.08	944.5	22187.5	22582.5	21361.2	21383.3	21361.2
981	58776.7		944.35	7596.2	7786.62	7408.17	7408.2	7416.61	7408.17	7408.17	7778.15	944.45	22195.9	22628.1	21351.6	21372.9	21351.6
980	58988.3		944.3	7741.53	7793.67	7404.15	7404.18	7412.28	7404.15	7404.15	7785.51	944.4	22293.8	22676.2	21342	21362.4	21342.1
979	59152.5		944.25	7640.82	7801.02	7400.1	7400.13	7407.93	7400.1	7400.11	7793.17	944.35	22275	22727.1	21332.7	21352.2	21332.8
978	59045.7		944.2	7747.79	7808.71	7396.08	7396.1	7403.61	7396.08	7396.08	7801.15	944.3	22470.2	22780.5	21323.3	21342	21323.4
977	59902.5		944.15	7583.87	7816.72	7392.03	7392.05	7399.29	7392.03	7392.04	7809.45	944.25	22436.6	22836.9	21314.3	21332.2	21314.4
976	60409.3		944.1	7580.26	7825.1	7388.01	7388.03	7394.99	7388.01	7388.01	7818.1	944.2	22442.9	22895.9	21305.3	21322.4	21305.3
975	59166		944.05	7670.68	7833.8	7383.99	7384	7390.7	7383.99	7383.99	7827.06	944.15	22531	22957.7	21296.2	21312.7	21296.3
974	59613.5		944	7787.27	7842.82	7379.95	7379.96	7386.41	7379.95	7379.95	7836.34	944.1	22816.6	23022.5	21287.4	21303.1	21287.5
973	59322.6		943.95	7740.07	7852.18	7375.9	7375.91	7382.12	7375.9	7375.9	7845.94	944.05	22654.9	23090.4	21279	21294.1	21279.1
972	58960.6		943.9	7815.34	7861.88	7371.86	7371.87	7377.84	7371.86	7371.86	7855.88	944	22681.4	23160.8	21270.4	21284.8	21270.5
971	57976.6		943.85	7713.97	7871.93	7367.8	7367.81	7373.56	7367.8	7367.81	7866.16	943.95	22848.1	23233.8	21261.8	21275.7	21262
970	57961.1		943.8	7682.54	7882.32	7363.76	7363.77	7369.3	7363.76	7363.77	7876.77	943.9	22828.5	23309.7	21253.6	21266.8	21253.7
969	56865.8		943.75	7640.55	7893.05	7359.72	7359.73	7365.05	7359.72	7359.73	7887.72	943.85	22870.4	23388.1	21245.3	21258	21245.4
968	56557.7		943.7	7874.2	7904.12	7355.69	7355.69	7360.81	7355.69	7355.69	7898.99	943.8	22991	23468.7	21237.1	21249.2	21237.3
967	57169.4		943.65	7959.51	7915.51	7351.62	7351.63	7356.55	7351.62	7351.63	7910.57	943.75	23228.3	23551.5	21229.2	21240.8	21229.3
966	55929.8		943.6	8015.51	7927.22	7347.55	7347.55	7352.28	7347.55	7347.56	7922.48	943.7	23282.9	23636.6	21221.6	21232.7	21221.8
965	56149.8		943.55	7872.57	7939.23	7343.47	7343.47	7348.02	7343.47	7343.48	7934.68	943.65	23288.4	23723.3	21214.2	21224.8	21214.4
964	55492.2		943.5	7944.75	7951.58	7339.4	7339.41	7343.78	7339.4	7339.41	7947.19	943.6	23472.3	23811.2	21206.8	21216.9	21207
963	55714.8		943.45	7906.11	7964.21	7335.33	7335.33	7339.53	7335.33	7335.34	7960	943.55	23569	23900.1	21199.7	21209.4	21199.9
962	55645.3		943.4	8099.56	7977.15	7331.26	7331.26	7335.3	7331.26	7331.27	7973.1	943.5	23683.6	23989.3	21192.8	21202.1	21193
961	55336.9		943.35	8211.32	7990.35	7327.17	7327.17	7331.05	7327.17	7327.18	7986.46	943.45	23591.1	24078.4	21186.1	21195	21186.4
960	55061.9		943.3	8193.69	8003.78	7323.06	7323.06	7326.79	7323.06	7323.07	8000.04	943.4	23641.2	24166.5	21179.3	21187.8	21179.5
959	54406.7		943.25	8190.08	8017.46	7318.95	7318.95	7322.53	7318.95	7318.96	8013.86	943.35	23813	24253.2	21172.5	21180.7	21172.8
958	55211.4		943.2	7939.12	8031.35	7314.85	7314.85	7318.29	7314.85	7314.86	8027.9	943.3	23940.7	24337.9	21166.1	21173.9	21166.4
957	55196.1		943.15	8036.14	8045.48	7310.77	7310.77	7314.07	7310.77	7310.78	8042.16	943.25	24118	24419.9	21159.9	21167.3	21160.3
956	55574.4		943.1	8100.98	8059.78	7306.68	7306.68	7309.85	7306.68	7306.7	8056.59	943.2	24239.9	24498.5	21154	21161.1	21154.4
955	55955		943.05	8071.23	8074.2	7302.58	7302.59	7305.63	7302.58	7302.6	8071.13	943.15	24362.2	24573	21148.4	21155.1	21148.8
954	58106.2		943	8103.86	8088.72	7298.49	7298.49	7301.41	7298.49	7298.51	8085.78	943.1	24587.9	24642.6	21142.9	21149.4	21143.4
953	61759.2		942.95	8298.69	8103.32	7294.39	7294.39	7297.2	7294.39	7294.41	8100.49	943.05	24643.2	24706.8	21137.9	21144.1	21138.4
952	64218.2		942.9	8220.83	8117.93	7290.27	7290.27	7292.96	7290.27	7290.29	8115.21	943	24835.4	24764.7	21133	21138.9	21133.5
951	58223.2		942.85	8132.08	8132.57	7286.15	7286.16	7288.74	7286.15	7286.18	8129.96	942.95	24855.1	24816.1	21128.4	21134	21128.9
950	54624.9		942.8	8157.06	8147.15	7282.05	7282.05	7284.53	7282.05	7282.08	8144.63	942.9	24824.8	24860.1	21123.8	21129.2	21124.4
949	53092.9		942.75	8422.87	8161.62	7277.94	7277.95	7280.33	7277.94	7277.98	8159.21	942.85	24769.5	24896.5	21119.3	21124.4	21119.8
948	53247.3		942.7	8343.39	8175.92	7273.81	7273.81	7276.09	7273.81	7273.84	8173.6	942.8	24725.2	24924.8	21114.6	21119.5	21115.2
947	52168.8		942.65	8267.84	8190.02	7269.68	7269.68	7271.87	7269.68	7269.71	8187.8	942.75	24926.8	24945.2	21109.8	21114.5	21110.5
946	51076.1		942.6	8354.88	8203.9	7265.55	7265.55	7267.66	7265.55	7265.59	8201.76	942.7	25047.6	24958.1	21105.4	21109.9	21106.2
945	51802.2		942.55	8303.1	8217.44	7261.42	7261.42	7263.44	7261.42	7261.46	8215.38	942.65	24987.6	24963.7	21101.3	21105.5	21102
944	51205		942.5	8330.67	8230.6	7257.29	7257.29	7259.23	7257.29	7257.34	8228.63	942.6	25094.1	24961.8	21097	21101	21097.8
943	50396		942.45	8280.23	8243.33	7253.16	7253.16	7255.02	7253.16	7253.21	8241.43	942.55	25093.6	24953.4	21092.9	21096.8	21093.8
942	49434.2		942.4	8348.8	8255.57	7249.04	7249.04	7250.81	7249.04	7249.09	8253.73	942.5	25104.3	24938.7	21088.8	21092.5	21089.8
941	49947.8		942.35	8370.5	8267.25	7244.9	7244.9	7246.61	7244.9	7244.96	8265.48	942.45	25025.9	24918.4	21084.8	21088.3	21085.8
940	49274.3		942.3	8356.13	8278.27	7240.77	7240.77	7242.4	7240.77	7240.83	8276.57	942.4	25043.9	24893	21080.6	21083.9	21081.7
939	48716		942.25	8517.25	8288.6	7236.63	7236.63	7238.19	7236.63	7236.7	8286.97	942.35	25032.6	24863.5	21076.5	21079.7	21077.7
938	50089.5		942.2	8478.05	8298.16	7232.47	7232.47	7233.97	7232.47	7232.55	8296.58	942.3	25033	24830.6	21072.3	21075.4	21073.6
937	49767.5		942.15	8293.55	8306.9	7228.32	7228.32	7229.76	7228.32	7228.4	8305.37	942.25	24777.6	24794.9	21068.2	21071.1	21069.5
936	50050.5		942.1	8312	8314.78	7224.19	7224.19	7225.57	7224.19	7224.28	8313.31	942.2	24729.6	24756.9	21063.6	21066.4	21065.1
935	52061		942.05	8096.83	8321.7	7220.06	7220.06	7221.38	7220.06	7220.15	8320.29	942.15	24745.4	24717.5	21058.9	21061.6	21060.5
934	58009.7		942	8252.77	8327.66	7215.95	7215.95	7217.21	7215.95	7216.06	8326.29	942.1	24766.1	24677.5	21054.3	21056.8	21056
933	68883.5		941.95	8173.32	8332.53	7211.82	7211.82	7213.03	7211.82	7211.94	8331.21	942.05	24693.5	24637.5	21049.8	21052.1	21051.5
932	69688.7		941.9	8274	8336.32	7207.71	7207.71	7208.86	7207.71	7207.83	8335.04	942	24751.5	24597.9	21045.1	21047.3	21047
931	56046.9		941.85	8289.75	8338.96	7203.58	7203.58	7204.69	7203.58	7203.71	8337.72	941.95	24459.9	24559.4	21040.5	21042.6	21042.5
930	48198		941.8	8112.57	8340.41	7199.44	7199.44	7200.51	7199.44	7199.59	8339.2	941.9	24461.5	24521.8	21035.4	21037.5	21037.6
929	46671.5		941.75	7950.68	8340.67	7195.33	7195.33	7196.35	7195.33	7195.49	8339.49	941.85	24685.6	24485.9	21030.3	21032.3	21032.7
928	46110.8		941.7	8085.97	8339.7	7191.24	7191.24	7192.21	7191.24	7191.41	8338.56	941.8	24489.4	24452.5	21025.7	21027.5	21028.1
927	46231.7		941.65	8353.59	8337.47	7187.13	7187.13	7188.06	7187.13	7187.31	8336.36	941.75	24444.4	24421	21020.7	21022.4	21023.3
926	46505.2		941.6	8270.05	8333.94	7182.99	7182.99	7183.88	7182.99	7183.19	8332.85	941.7	24529.9	24391.9	21015.6	21017.3	21018.4
925	46146.3		941.55	8166.33	8329.15	7178.85	7178.85	7179.71	7178.85	7179.07	8328.08	941.65	24509.2	24365.5	21010.7	21012.3	21013.7
924	46008.9		941.5	7968.04	8323.11	7174.73	7174.73	7175.55	7174.73	7174.97	8322.06	941.6	24402.7	24341.8	21005.7	21007.3	21008.9
923	45762.9		941.45	8066.88	8315.84	7170.64	7170.64	7171.42	7170.64	7170.89	8314.8	941.55	24422.6	24320.5	21000.6	21002.1	21004
922	45791.5		941.4	8125.82	8307.31	7166.53	7166.53	7167.27	7166.53	7166.8	8306.29	941.5	24326.1	24302	20995.5	20996.9	20999.2
921	45497.8		941.35	8103.91	8297.56	7162.41	7162.41	7163.12	7162.41	7162.71	8296.55	941.45	24648.3	24286	20990.3	20991.6	20994.2
920	45865.9		941.3	8105.08	8286.64	7158.3	7158.3	7158.98	7158.3	7158.62	8285.64	941.4	24551.8	24273.2	20985.6	20986.9	20989.8
919	46036.4		941.25	7924.46	8274.58	7154.18	7154.18	7154.83	7154.18	7154.53	8273.58	941.35	24522.2	24262.7	20980.8	20982	20985.2
918	45824.7		941.2	7966.86	8261.43	7150.09	7150.09	7150.71	7150.09	7150.46	8260.43	941.3	24544.7	24254.5	20975.9	20977.1	20980.6
917	45516.1		941.15	8021.25	8247.23	7145.99	7145.99	7146.58	7145.99	7146.39	8246.23	941.25	24363.1	24248.6	20971.1	20972.2	20976.1
916	45871.5		941.1	7937.66	8232.01	7141.88	7141.88	7142.45	7141.88	7142.31	8231	941.2	24510.4	24244.5	20966	20967	20971.3
915	45852.8		941.05	8039.15	8215.86	7137.78	7137.78	7138.33	7137.78	7138.25	8214.85	941.15	24503.2	24242.6	20961.1	20962.1	20966.8
914	45930.1		941	7973.45	8198.83	7133.67	7133.67	7134.19	7133.67	7134.18	8197.8	941.1	24503.4	24242.4	20956.3	20957.2	20962.3
913	46111.7		940.95	8091.38	8180.97	7129.57	7129.57	7130.07	7129.57	7130.12	8179.93	941.05	24501.9	24243.8	20951.4	20952.3	20957.8
912	45629.9		940.9	7945.43	8162.34	7125.45	7125.45	7125.93	7125.45	7126.04	8161.28	941	24531.3	24246.4	20946.6	20947.4	20953.4
911	45794.5		940.85	8049.07	8143.02	7121.35	7121.35	7121.81	7121.35	7121.99	8141.93	940.95	24455.8	24250.2	20941.8	20942.5	20949
910	46012.8		940.8	8068.8	8123.07	7117.24	7117.24	7117.67	7117.24	7117.92	8121.96	940.9	24504.6	24254.7	20936.8	20937.6	20944.5
909	45746.7		940.75	8166.34	8102.56	7113.12	7113.12	7113.54	7113.12	7113.86	8101.41	940.85	24666.9	24260	20932	20932.7	20940.2
908	45989.1		940.7	8193.7	8081.53	7108.99	7108.99	7109.39	7108.99	7109.78	8080.35	940.8	24432.9	24265.8	20927.5	20928.2	20936.2
907	46003.1		940.65	8190.1	8060.07	7104.86	7104.86	7105.24	7104.86	7105.71	8058.84	940.75	24451.9	24271.5	20922.6	20923.2	20931.8
906	45563		940.6	7777.55	8038.21	7100.73	7100.73	7101.09	7100.73	7101.65	8036.94	940.7	24395.1	24277.1	20917.7	20918.3	20927.4
905	46706.7		940.55	7706.8	8016.12	7096.65	7096.65	7096.99	7096.65	7097.63	8014.79	940.65	24372.1	24282.2	20912.7	20913.3	20923.1
904	47000.1		940.5	7830.05	7993.77	7092.57	7092.57	7092.9	7092.57	7093.63	7992.39	940.6	24528.3	24286.8	20907.7	20908.2	20918.7
903	46590.3		940.45	7794.47	7971.22	7088.48	7088.48	7088.79	7088.48	7089.62	7969.77	940.55	24373	24290.8	20903	20903.5	20914.6
902	45987.5		940.4	7942.99	7948.52	7084.4	7084.4	7084.69	7084.4	7085.62	7947	940.5	24296.6	24293.5	20898	20898.4	20910.4
901	45741.6		940.35	8169.85	7925.69	7080.29	7080.29	7080.57	7080.29	7081.6	7924.09	940.45	24448.5	24294.8	20892.8	20893.3	20906
900	46549		940.3	7973.35	7902.8	7076.16	7076.16	7076.43	7076.16	7077.57	7901.12	940.4	24243.3	24295	20888	20888.4	20901.9
899	47185.2		940.25	7957.93	7879.94	7072.05	7072.05	7072.31	7072.05	7073.56	7878.17	940.35	24398.9	24293.2	20882.8	20883.2	20897.6
898	46781.3		940.2	8022.09	7857.12	7067.94	7067.94	7068.19	7067.94	7069.56	7855.25	940.3	24295.4	24289.8	20877.9	20878.3	20893.6
897	46674.5		940.15	8005.12	7834.37	7063.82	7063.82	7064.06	7063.82	7065.56	7832.39	940.25	24241.5	24284.2	20872.8	20873.2	20889.4
896	45559.3		940.1	7864.58	7811.71	7059.71	7059.71	7059.93	7059.71	7061.57	7809.62	940.2	24253.3	24276.4	20867.6	20868	20885.2
895	45686		940.05	7862.38	7789.23	7055.61	7055.61	7055.82	7055.61	7057.61	7787.02	940.15	24250.7	24266.4	20862.5	20862.8	20881.1
894	45893.2		940	7785.19	7766.93	7051.51	7051.51	7051.72	7051.51	7053.65	7764.59	940.1	24350.7	24254	20857.4	20857.7	20877.1
893	46918.2		939.95	7717.62	7744.84	7047.42	7047.42	7047.62	7047.42	7049.72	7742.35	940.05	24296.7	24239.3	20852.4	20852.7	20873.3
892	46709.6		939.9	7772.84	7722.99	7043.34	7043.34	7043.52	7043.34	7045.8	7720.35	940	24148.5	24222	20847.4	20847.7	20869.5
891	46294.5		939.85	8020.85	7701.35	7039.25	7039.25	7039.43	7039.25	7041.88	7698.54	939.95	24246.8	24201.9	20842.1	20842.4	20865.5
890	46839.7		939.8	7861.19	7679.97	7035.13	7035.13	7035.3	7035.13	7037.95	7676.99	939.9	24175.5	24179.3	20837	20837.2	20861.8
889	46853.8		939.75	7910.47	7658.9	7031.03	7031.03	7031.19	7031.03	7034.05	7655.72	939.85	24210.6	24154	20831.8	20832	20858
888	47047.9		939.7	7841.58	7638.11	7026.92	7026.92	7027.07	7026.92	7030.15	7634.73	939.8	24230.4	24126.2	20826.6	20826.9	20854.3
887	46388.2		939.65	7818.47	7617.64	7022.82	7022.82	7022.97	7022.82	7026.27	7614.05	939.75	24328	24096	20821.5	20821.7	20850.8
886	46724.8		939.6	7752.75	7597.48	7018.73	7018.73	7018.86	7018.73	7022.41	7593.66	939.7	24343.6	24063.4	20816.6	20816.8	20847.6
885	46874		939.55	7807.2	7577.68	7014.64	7014.64	7014.77	7014.64	7018.58	7573.6	939.65	24243.8	24028.4	20811.7	20811.9	20844.4
884	46500.8		939.5	7702.79	7558.2	7010.54	7010.54	7010.66	7010.54	7014.75	7553.87	939.6	24181.6	23990.9	20806.6	20806.8	20841.2
883	47508.5		939.45	7940.34	7539.08	7006.46	7006.46	7006.57	7006.46	7010.95	7534.47	939.55	24272.7	23951.1	20801.5	20801.7	20838
882	47035.3		939.4	7725.73	7520.28	7002.34	7002.34	7002.45	7002.34	7007.14	7515.37	939.5	24200.8	23909.4	20796.5	20796.7	20835.1
881	46985.2		939.35	7732.85	7501.85	6998.25	6998.25	6998.36	6998.25	7003.38	7496.61	939.45	24157.7	23865.6	20791.4	20791.5	20832.1
880	46228.5		939.3	7672.17	7483.78	6994.16	6994.16	6994.27	6994.16	6999.64	7478.2	939.4	24276	23819.9	20786.2	20786.4	20829.2
879	46845.6		939.25	7821.94	7466.07	6990.08	6990.08	6990.18	6990.08	6995.92	7460.14	939.35	24175.6	23772.7	20781.3	20781.4	20826.7
878	46795.4		939.2	7715.41	7448.71	6985.98	6985.98	6986.07	6985.98	6992.21	7442.39	939.3	24061	23723.9	20776.1	20776.3	20824.1
877	46476.7		939.15	7690.64	7431.71	6981.89	6981.89	6981.98	6981.89	6988.53	7424.98	939.25	24211.2	23673.5	20770.8	20770.9	20821.4
876	46737.7		939.1	7713.27	7415.05	6977.8	6977.8	6977.89	6977.8	6984.88	7407.89	939.2	24101.7	23622.1	20765.8	20765.9	20819.1
875	46443.4		939.05	7693.63	7398.76	6973.71	6973.71	6973.79	6973.71	6981.26	7391.14	939.15	23913.4	23569.6	20760.6	20760.7	20816.8
874	46620		939	7739.18	7382.83	6969.63	6969.63	6969.7	6969.63	6977.66	7374.72	939.1	24119.9	23515.8	20755	20755.1	20814.3
873	45773.3		938.95	7790.75	7367.24	6965.53	6965.53	6965.6	6965.53	6974.09	7358.61	939.05	23814.1	23461.7	20749.8	20749.9	20812.4
872	46237.8		938.9	7725.98	7351.99	6961.43	6961.43	6961.5	6961.43	6970.55	7342.81	939	23745.4	23406.6	20744.1	20744.2	20810.1
871	46292.6		938.85	7586.67	7337.08	6957.34	6957.34	6957.4	6957.34	6967.04	7327.31	938.95	23818.9	23350.9	20738.3	20738.4	20807.8
870	47506.6		938.8	7733.68	7322.54	6953.26	6953.26	6953.32	6953.26	6963.59	7312.15	938.9	23503.8	23295.1	20732.7	20732.8	20805.9
869	46992		938.75	7738.48	7308.32	6949.17	6949.17	6949.22	6949.17	6960.15	7297.28	938.85	23814.6	23238.6	20726.5	20726.5	20803.6
868	45950.7		938.7	7488.13	7294.43	6945.07	6945.07	6945.12	6945.07	6956.75	7282.69	938.8	23630.8	23182.8	20720.8	20720.9	20802
867	46701.8		938.65	7572.54	7280.91	6941	6941	6941.06	6941	6953.43	7268.43	938.75	23382.7	23126.8	20714.9	20714.9	20800.4
866	47179.9		938.6	7570.28	7267.69	6936.93	6936.93	6936.98	6936.93	6950.14	7254.43	938.7	23508.4	23070.7	20708.5	20708.5	20798.5
865	46821.3		938.55	7466.82	7254.8	6932.85	6932.85	6932.9	6932.85	6946.89	7240.72	938.65	23447.2	23015.2	20702.3	20702.4	20797.1
864	47257.3		938.5	7426.41	7242.25	6928.78	6928.78	6928.83	6928.78	6943.7	7227.29	938.6	23440.7	22960	20696.1	20696.1	20795.8
863	48459		938.45	7372.59	7230.02	6924.72	6924.72	6924.77	6924.72	6940.57	7214.13	938.55	23446.6	22905.5	20689.8	20689.9	20794.8
862	47925.3		938.4	7515.18	7218.1	6920.67	6920.67	6920.71	6920.67	6937.5	7201.23	938.5	23369.2	22851.8	20683.6	20683.7	20794
861	47923.1		938.35	7355.01	7206.47	6916.6	6916.6	6916.63	6916.6	6934.46	7188.56	938.45	23195.7	22798.7	20677.3	20677.3	20793.4
860	47499.3		938.3	7555.34	7195.17	6912.54	6912.54	6912.58	6912.54	6931.51	7176.17	938.4	23084.5	22746.2	20670.6	20670.7	20792.7
859	47196		938.25	7393.51	7184.16	6908.46	6908.46	6908.5	6908.46	6928.59	7164	938.35	23172.1	22694.4	20663.8	20663.8	20792.2
858	47846.8		938.2	7544.34	7173.46	6904.4	6904.4	6904.44	6904.4	6925.75	7152.08	938.3	23118.8	22643.9	20657.1	20657.2	20792.1
857	47789.4		938.15	7359.42	7163.04	6900.33	6900.33	6900.36	6900.33	6922.97	7140.36	938.25	22949.5	22594.4	20650.4	20650.4	20792.3
856	47571.8		938.1	7264.35	7152.93	6896.27	6896.27	6896.3	6896.27	6920.28	7128.89	938.2	22758.8	22545.7	20643.4	20643.4	20792.5
855	47422.2		938.05	7350.24	7143.14	6892.23	6892.23	6892.25	6892.23	6917.68	7117.65	938.15	22747.1	22497.9	20636	20636.1	20792.7
854	47444.8		938	7411.17	7133.62	6888.17	6888.17	6888.2	6888.17	6915.15	7106.62	938.1	22686	22451.3	20628.7	20628.7	20793.3
853	47755		937.95	7438.23	7124.39	6884.1	6884.1	6884.13	6884.1	6912.69	7095.78	938.05	22824	22405.8	20621.3	20621.3	20794.1
852	47334.6		937.9	7318.18	7115.44	6880.04	6880.04	6880.06	6880.04	6910.32	7085.14	938	22820.8	22362	20614.1	20614.1	20795.6
851	47285.1		937.85	7382.79	7106.79	6875.98	6875.98	6876.01	6875.98	6908.06	7074.7	937.95	22880.8	22319.5	20606.9	20606.9	20797.5
850	47678.1		937.8	7421.53	7098.42	6871.92	6871.92	6871.94	6871.92	6905.88	7064.44	937.9	22693.8	22278.5	20599.8	20599.9	20799.9
849	47077.5		937.75	7230.21	7090.34	6867.85	6867.85	6867.88	6867.85	6903.8	7054.37	937.85	22455.3	22238.6	20592.5	20592.5	20802.5
848	47449.2		937.7	7180.1	7082.56	6863.81	6863.81	6863.83	6863.81	6901.86	7044.5	937.8	22403.1	22199.7	20584.7	20584.7	20805.1
847	47626.7		937.65	7193.57	7075.08	6859.77	6859.77	6859.79	6859.77	6900.03	7034.81	937.75	22487.4	22162.2	20576.8	20576.9	20808.1
846	47453.1		937.6	7096.59	7067.88	6855.73	6855.73	6855.75	6855.73	6898.32	7025.28	937.7	22313.1	22126.3	20569.1	20569.2	20811.8
845	48247.7		937.55	7146.63	7060.99	6851.7	6851.7	6851.72	6851.7	6896.74	7015.93	937.65	22440	22091.6	20561.2	20561.2	20815.7
844	47792.7		937.5	7131.22	7054.38	6847.67	6847.67	6847.68	6847.67	6895.29	7006.73	937.6	22336.2	22058.6	20553.4	20553.4	20820.4
843	47619.1		937.45	7308.7	7048.06	6843.63	6843.63	6843.65	6843.63	6893.98	6997.7	937.55	22112.8	22027	20545.5	20545.5	20825.4
842	48449.8		937.4	7160.45	7042.01	6839.57	6839.57	6839.59	6839.57	6892.79	6988.78	937.5	22042.2	21996.5	20537.2	20537.2	20830.7
841	48343.5		937.35	7159.41	7036.28	6835.54	6835.54	6835.55	6835.54	6891.77	6980.03	937.45	22214.4	21967.5	20528.8	20528.8	20836.5
840	48892.8		937.3	7136.15	7030.85	6831.5	6831.5	6831.51	6831.5	6890.9	6971.43	937.4	22031.8	21940.4	20520.7	20520.8	20843.3
839	48659.1		937.25	7258.51	7025.72	6827.46	6827.46	6827.47	6827.46	6890.21	6962.96	937.35	22076.3	21914.5	20512.4	20512.4	20850.4
838	47040.9		937.2	7289.19	7020.89	6823.41	6823.41	6823.42	6823.41	6889.67	6954.62	937.3	22145.8	21890.3	20504.1	20504.1	20858.3
837	47762.1		937.15	7130.19	7016.37	6819.35	6819.35	6819.36	6819.35	6889.31	6946.4	937.25	22225.8	21867.9	20495.9	20495.9	20867
836	47738.4		937.1	7052.92	7012.18	6815.31	6815.31	6815.32	6815.31	6889.17	6938.32	937.2	22119.7	21847.2	20487.9	20487.9	20876.7
835	48729		937.05	7009.15	7008.33	6811.28	6811.28	6811.29	6811.28	6889.23	6930.37	937.15	22040.1	21828	20479.7	20479.7	20886.9
834	48521.1		937	6986.83	7004.81	6807.26	6807.26	6807.27	6807.26	6889.51	6922.55	937.1	22113.5	21810.3	20471.4	20471.4	20897.9
833	49065.1		936.95	6972.25	7001.63	6803.24	6803.24	6803.24	6803.24	6890.01	6914.85	937.05	21856.1	21794.4	20463.3	20463.3	20909.9
832	48382		936.9	7100.58	6998.8	6799.22	6799.22	6799.22	6799.22	6890.74	6907.26	937	21922.3	21779.7	20454.7	20454.7	20922.3
831	47623.2		936.85	7054.61	6996.3	6795.18	6795.18	6795.19	6795.18	6891.71	6899.76	936.95	22150.5	21766.9	20446.2	20446.2	20935.8
830	47789.1		936.8	7082.97	6994.16	6791.15	6791.15	6791.15	6791.15	6892.93	6892.37	936.9	22128.5	21756.2	20438.2	20438.2	20950.6
829	48101.1		936.75	7174.42	6992.39	6787.11	6787.11	6787.12	6787.11	6894.41	6885.09	936.85	22040.8	21747.3	20430.1	20430.1	20966.5
828	48018.4		936.7	7068.58	6990.99	6783.06	6783.06	6783.07	6783.07	6896.16	6877.89	936.8	22018.8	21740	20421.9	20421.9	20983.2
827	47847.1		936.65	7082.43	6989.98	6779.03	6779.03	6779.03	6779.03	6898.21	6870.8	936.75	22238.5	21734.4	20413.7	20413.7	21001
826	48311.8		936.6	7148.96	6989.39	6774.99	6774.99	6775	6775	6900.58	6863.79	936.7	22177.8	21731.1	20405.8	20405.8	21020.4
825	48861.4		936.55	7166.29	6989.19	6770.95	6770.95	6770.95	6770.95	6903.25	6856.88	936.65	22207.7	21729.5	20397.9	20397.9	21040.8
824	48261.8		936.5	7131.2	6989.41	6766.9	6766.9	6766.9	6766.9	6906.25	6850.04	936.6	22159	21729.9	20390	20390	21062.6
823	48447.5		936.45	7026.74	6990.07	6762.85	6762.85	6762.86	6762.86	6909.61	6843.3	936.55	22169.1	21732.1	20382.1	20382.1	21085.5
822	48588.6		936.4	7175.52	6991.2	6758.82	6758.82	6758.83	6758.83	6913.35	6836.65	936.5	22075.9	21736.3	20374.2	20374.2	21109.8
821	48521		936.35	7330.54	6992.78	6754.77	6754.77	6754.77	6754.78	6917.47	6830.06	936.45	21909.2	21742.4	20366.1	20366.1	21135.4
820	49088.2		936.3	7068.96	6994.82	6750.7	6750.7	6750.7	6750.72	6921.97	6823.54	936.4	22015.6	21750.2	20357.8	20357.8	21162.1
819	48480.6		936.25	7062.19	6997.4	6746.66	6746.66	6746.66	6746.68	6926.92	6817.12	936.35	22131.2	21760.3	20349.7	20349.7	21190.6
818	49203		936.2	7446.17	7000.49	6742.62	6742.62	6742.63	6742.65	6932.31	6810.77	936.3	21993.1	21772.8	20341.7	20341.7	21220.9
817	48449		936.15	7375.73	7004.07	6738.54	6738.54	6738.54	6738.56	6938.12	6804.45	936.25	22040.4	21787.2	20333.6	20333.6	21252.6
816	48446		936.1	6904.27	7008.23	6734.46	6734.46	6734.46	6734.49	6944.45	6798.21	936.2	22208.2	21803.9	20325.6	20325.6	21286
815	48657.5		936.05	7260.73	7013.02	6730.44	6730.44	6730.44	6730.48	6951.32	6792.09	936.15	22246.4	21823.2	20317.8	20317.8	21321.6
814	48593.3		936	7033.09	7018.36	6726.37	6726.37	6726.38	6726.42	6958.69	6785.99	936.1	22393.6	21845	20310.2	20310.2	21359.1
813	49037.8		935.95	6935.57	7024.35	6722.34	6722.34	6722.34	6722.4	6966.65	6779.98	936.05	22347.2	21869.4	20302.8	20302.8	21398.8
812	48984		935.9	7112.32	7031.01	6718.31	6718.31	6718.31	6718.38	6975.2	6774.05	936	22355.7	21896.3	20295.3	20295.3	21440.5
811	48731.9		935.85	7225.89	7038.34	6714.26	6714.26	6714.27	6714.35	6984.36	6768.15	935.95	22435	21925.7	20287.9	20287.9	21484.3
810	48252.2		935.8	7291.92	7046.34	6710.2	6710.2	6710.2	6710.31	6994.14	6762.29	935.9	22491.5	21957.9	20280.6	20280.6	21530.4
809	49784.4		935.75	7252.25	7055.06	6706.13	6706.13	6706.13	6706.26	7004.57	6756.48	935.85	22530.5	21992.9	20273.4	20273.4	21578.9
808	48970.7		935.7	7151.02	7064.55	6702.06	6702.06	6702.06	6702.22	7015.72	6750.74	935.8	22548.7	22030.8	20266.3	20266.3	21629.8
807	49548.1		935.65	7240.73	7074.85	6698.01	6698.01	6698.01	6698.19	7027.62	6745.05	935.75	22632.2	22071.5	20259.3	20259.3	21683.2
806	49011.7		935.6	7357.75	7085.99	6693.94	6693.94	6693.94	6694.17	7040.3	6739.41	935.7	22471.9	22115.4	20252.4	20252.4	21739.4
805	48675.4		935.55	7312.93	7097.96	6689.86	6689.86	6689.86	6690.13	7053.75	6733.8	935.65	22584.3	22162	20245.2	20245.2	21797.9
804	48980.5		935.5	7394.45	7110.84	6685.78	6685.78	6685.79	6686.11	7068.06	6728.24	935.6	22721.4	22212	20238.3	20238.3	21859.5
803	48748.2		935.45	7407.68	7124.65	6681.7	6681.7	6681.7	6682.08	7083.23	6722.72	935.55	22746.2	22265.5	20231.6	20231.6	21924.1
802	48149.2		935.4	7407.25	7139.43	6677.61	6677.61	6677.61	6678.07	7099.33	6717.25	935.5	22600.6	22322.4	20224.9	20224.9	21991.8
801	49023.8		935.35	7227.75	7155.27	6673.52	6673.52	6673.52	6674.07	7116.43	6711.81	935.45	22582	22382.4	20218	20218	22062.3
800	48988.3		935.3	7420.48	7172.17	6669.45	6669.45	6669.45	6670.1	7134.53	6706.45	935.4	22664.2	22446	20211.1	20211.1	22136
799	49472.9		935.25	7311.96	7190.17	6665.36	6665.36	6665.36	6666.13	7153.66	6701.1	935.35	22821.6	22513.5	20204.4	20204.4	22213.4
798	49398.8		935.2	7309.08	7209.34	6661.28	6661.28	6661.28	6662.2	7173.91	6695.8	935.3	22870.2	22585	20197.9	20197.9	22294.3
797	49116.5		935.15	7408.56	7229.73	6657.2	6657.2	6657.2	6658.29	7195.31	6690.54	935.25	22833.2	22660.5	20191.5	20191.5	22379
796	49570.7		935.1	7549.9	7251.41	6653.11	6653.11	6653.11	6654.39	7217.94	6685.3	935.2	23145.3	22740	20185.1	20185.1	22467.3
795	48838.5		935.05	7641.15	7274.36	6649	6649	6649	6650.51	7241.77	6680.09	935.15	23241.5	22824.2	20179.2	20179.2	22560
794	49217.6		935	7366.55	7298.69	6644.88	6644.88	6644.88	6646.66	7266.89	6674.9	935.1	23299	22912.9	20173.5	20173.5	22657
793	49731.1		934.95	7356.64	7324.48	6640.79	6640.79	6640.79	6642.89	7293.4	6669.77	935.05	23473.1	23006.1	20168	20168	22758.1
792	50271		934.9	7403.24	7351.77	6636.7	6636.7	6636.7	6639.17	7321.33	6664.68	935	23351.2	23104.1	20162.7	20162.7	22863.8
791	49888.8		934.85	7493.59	7380.67	6632.61	6632.61	6632.61	6635.5	7350.77	6659.62	934.95	23618.5	23206.5	20157.2	20157.2	22973.6
790	49316.7		934.8	7421.53	7411.13	6628.51	6628.51	6628.51	6631.9	7381.68	6654.57	934.9	23661	23314.3	20152.2	20152.2	23088.4
789	49321.9		934.75	7442.49	7443.29	6624.41	6624.41	6624.41	6628.37	7414.17	6649.57	934.85	23709.9	23427.1	20147.3	20147.3	23208
788	49590.3		934.7	7560.62	7477.21	6620.31	6620.31	6620.31	6624.94	7448.3	6644.59	934.8	24041.3	23545	20142.4	20142.4	23332.3
787	50011.4		934.65	7715.34	7512.93	6616.19	6616.19	6616.19	6621.6	7484.1	6639.62	934.75	23900.3	23668.5	20138.2	20138.2	23462
786	49587.5		934.6	7769.62	7550.57	6612.06	6612.06	6612.06	6618.35	7521.67	6634.67	934.7	23924.7	23797.2	20133.7	20133.7	23596.5
785	49239.9		934.55	7631.6	7590.11	6607.92	6607.92	6607.92	6615.24	7560.98	6629.73	934.65	24208.2	23931.2	20129.3	20129.3	23736
784	49463.3		934.5	7935.49	7631.68	6603.79	6603.79	6603.79	6612.29	7602.14	6624.84	934.6	24365.4	24071.3	20125.3	20125.3	23881.3
783	50896.5		934.45	7742.74	7675.28	6599.63	6599.63	6599.63	6609.49	7645.13	6619.93	934.55	24563.8	24217	20121.7	20121.7	24032
782	50653.3		934.4	7682.58	7721.06	6595.49	6595.49	6595.49	6606.91	7690.06	6615.07	934.5	24628.2	24368.7	20118.4	20118.4	24188.1
781	49859.7		934.35	7738.36	7769.09	6591.36	6591.36	6591.36	6604.56	7737	6610.24	934.45	24767.2	24526.1	20115.2	20115.2	24349.7
780	49901.3		934.3	7825.14	7819.29	6587.22	6587.22	6587.22	6602.47	7785.83	6605.43	934.4	24850	24689.3	20112.2	20112.2	24516.7
779	49816.6		934.25	8163.45	7871.76	6583.07	6583.07	6583.07	6600.65	7836.62	6600.63	934.35	25071.8	24858.5	20109.4	20109.4	24689.2
778	49361.5		934.2	8010.84	7926.51	6578.88	6578.88	6578.88	6599.13	7889.33	6595.8	934.3	24990.2	25033.5	20107	20107	24867.1
777	49792.9		934.15	8094.8	7983.62	6574.7	6574.7	6574.7	6598	7944	6591.02	934.25	25034.2	25213.8	20104.5	20104.5	25049.9
776	49283.2		934.1	8023.23	8043.14	6570.51	6570.51	6570.52	6597.28	8000.64	6586.25	934.2	25313.2	25399.6	20102	20102	25237.6
775	49767.1		934.05	8175.52	8104.94	6566.34	6566.34	6566.34	6597.04	8059.07	6581.5	934.15	25507.6	25591	20100	20100	25430.5
774	49691.8		934	8086.18	8169.05	6562.14	6562.14	6562.14	6597.32	8119.25	6576.76	934.1	25785.8	25788	20098.4	20098.4	25628.3
773	49827.5		933.95	8246.3	8235.46	6557.95	6557.95	6557.95	6598.21	8181.12	6572.04	934.05	25917.9	25990	20097.2	20097.2	25830.5
772	49706.9		933.9	8242.23	8304.07	6553.75	6553.75	6553.75	6599.75	8244.5	6567.32	934	26099	26196.6	20096.3	20096.3	26036.7
771	50178.3		933.85	8144.34	8374.93	6549.54	6549.54	6549.54	6602.05	8309.33	6562.62	933.95	26151.5	26407.5	20095.7	20095.7	26246.4
770	50789.8		933.8	8365.87	8447.73	6545.35	6545.35	6545.35	6605.21	8375.27	6557.95	933.9	25884	26622	20095.2	20095.2	26458.9
769	50303.2		933.75	8563.31	8522.41	6541.12	6541.12	6541.12	6609.28	8442.11	6553.27	933.85	26193.8	26839.2	20094.2	20094.2	26673.3
768	50032.7		933.7	8554.46	8598.79	6536.88	6536.88	6536.88	6614.38	8509.59	6548.57	933.8	26352.4	27059.2	20093.8	20093.8	26889.4
767	50379.7		933.65	8570.02	8676.71	6532.63	6532.63	6532.63	6620.66	8577.42	6543.9	933.75	26810.7	27281	20093.6	20093.6	27106.5
766	49981.2		933.6	8790.51	8756.05	6528.38	6528.38	6528.38	6628.27	8645.31	6539.23	933.7	27284.6	27504.6	20094.2	20094.2	27324
765	49334.6		933.55	8545.23	8836.31	6524.11	6524.11	6524.11	6637.31	8712.67	6534.55	933.65	27326.1	27729.1	20095.7	20095.7	27541.2
764	49898.5		933.5	8747.47	8917.38	6519.86	6519.86	6519.86	6648	8779.19	6529.92	933.6	27364.9	27953	20097.2	20097.2	27756.4
763	50178		933.45	8777.89	8998.91	6515.59	6515.59	6515.59	6660.48	8844.33	6525.27	933.55	27549.8	28174.8	20098.8	20098.8	27968.1
762	50560.3		933.4	8851	9080.59	6511.31	6511.31	6511.31	6674.97	8907.61	6520.63	933.5	27661.2	28394.1	20100.7	20100.7	28175.4
761	50665.4		933.35	8924.35	9162.2	6507.03	6507.03	6507.03	6691.72	8968.53	6516	933.45	27886.4	28609.5	20102.8	20102.8	28377.1
760	49804.6		933.3	9233.29	9243.2	6502.73	6502.73	6502.73	6710.92	9026.37	6511.36	933.4	28141.1	28820.2	20105.3	20105.3	28572
759	50350.2		933.25	9233.02	9323.35	6498.4	6498.4	6498.4	6732.84	9080.6	6506.71	933.35	28512.9	29025.2	20108.2	20108.2	28759
758	50621.6		933.2	9333.91	9402.4	6494.06	6494.06	6494.06	6757.81	9130.66	6502.06	933.3	28535	29223	20111.7	20111.7	28936.3
757	49625.2		933.15	9568.1	9480.09	6489.72	6489.72	6489.72	6786.15	9175.96	6497.41	933.25	28581.6	29412.4	20115.3	20115.3	29102.5
756	49522.8		933.1	9615.77	9556.3	6485.34	6485.34	6485.34	6818.26	9215.97	6492.74	933.2	28998.1	29592	20119	20119	29255.9
755	49593.8		933.05	9486.02	9630.73	6480.96	6480.96	6480.96	6854.48	9250.09	6488.08	933.15	29333.9	29761.8	20123.3	20123.3	29396
754	49805.5		933	9798.69	9703.49	6476.59	6476.59	6476.59	6895.3	9277.93	6483.44	933.1	29393.2	29920.6	20128.3	20128.3	29521.6
753	49777.3		932.95	9905.35	9774.6	6472.19	6472.19	6472.19	6941.17	9299.03	6478.77	933.05	29638.4	30066.9	20133.3	20133.3	29630.7
752	50343.7		932.9	9673.41	9844.29	6467.77	6467.77	6467.77	6992.65	9313.07	6474.1	933	29898	30200.7	20138.8	20138.8	29722.8
751	49340.9		932.85	9788.06	9913.05	6463.38	6463.38	6463.38	7050.47	9319.87	6469.46	932.95	29917.8	30321.6	20144.7	20144.7	29797.1
750	49054.2		932.8	10020.5	9981.16	6458.97	6458.97	6458.97	7115.07	9319.2	6464.82	932.9	29983.2	30428.9	20150.6	20150.6	29852.3
749	49881.8		932.75	9889.4	10049.4	6454.53	6454.53	6454.53	7187.26	9311.03	6460.16	932.85	30173	30522.8	20156.6	20156.6	29888.2
748	49672.9		932.7	9985.47	10118.6	6450.11	6450.11	6450.11	7267.87	9295.44	6455.52	932.8	30232.3	30603.7	20163	20163	29904.5
747	49796.8		932.65	10079.2	10189.8	6445.68	6445.68	6445.68	7357.77	9272.55	6450.88	932.75	30406.7	30672.1	20169.4	20169.4	29901
746	49770.6		932.6	10043.3	10264.4	6441.24	6441.24	6441.24	7458.07	9242.58	6446.23	932.7	30314.8	30729	20176.1	20176.1	29877.9
745	49418.8		932.55	10248.8	10343.5	6436.8	6436.8	6436.8	7569.61	9205.93	6441.6	932.65	30226.8	30775	20182.7	20182.7	29835.2
744	49872.1		932.5	10368.2	10428.9	6432.33	6432.33	6432.33	7693.66	9162.96	6436.95	932.6	30236.8	30811.7	20189.1	20189.1	29773.1
743	50864.4		932.45	10527.7	10522.3	6427.85	6427.85	6427.85	7831.54	9114.15	6432.28	932.55	30510.5	30840.8	20195.5	20195.5	29692.9
742	51111.1		932.4	10463.6	10625.6	6423.35	6423.35	6423.35	7984.67	9060.01	6427.61	932.5	30481.1	30864.8	20202.3	20202.3	29595.7
741	50213.8		932.35	10729.9	10741.1	6418.86	6418.86	6418.86	8154.85	9001.06	6422.95	932.45	30462.2	30885.3	20209.1	20209.1	29482
740	49562.7		932.3	10907.5	10870.9	6414.33	6414.33	6414.33	8343.3	8937.98	6418.26	932.4	30653.9	30904.6	20215.9	20215.9	29353
739	49767.6		932.25	10965.8	11017.3	6409.78	6409.78	6409.78	8552.04	8871.29	6413.55	932.35	30782.7	30925.8	20223	20223	29210.1
738	50030.8		932.2	10916.4	11183	6405.23	6405.23	6405.23	8783.02	8801.6	6408.85	932.3	30783.4	30951.2	20230.2	20230.2	29054.9
737	50873.5		932.15	11311.2	11370.6	6400.68	6400.68	6400.68	9038.27	8729.51	6404.15	932.25	30852.2	30983.4	20237.5	20237.5	28888.3
736	49963.5		932.1	11466.5	11582.8	6396.08	6396.08	6396.08	9320.17	8655.4	6399.41	932.2	30897	31025.1	20244.9	20244.9	28711.8
735	49683.7		932.05	11603.6	11821.9	6391.46	6391.46	6391.46	9630.12	8580.02	6394.66	932.15	31059.8	31078.8	20252.3	20252.3	28526.9
734	50346.9		932	12062.8	12090.4	6386.82	6386.82	6386.82	9970.44	8503.75	6389.89	932.1	30849.7	31146.9	20260	20260	28334.8
733	49760.5		931.95	12385.9	12390.6	6382.13	6382.13	6382.13	10342.8	8427	6385.08	932.05	30984.5	31230.5	20267.4	20267.4	28136.7
732	49902.1		931.9	12505	12724.2	6377.4	6377.4	6377.4	10748.6	8350.2	6380.22	932	31008.6	31331.2	20274.9	20274.9	27934.2
731	49234.9		931.85	13015.5	13092.7	6372.65	6372.65	6372.65	11189	8273.64	6375.36	931.95	31303.6	31448.9	20282.5	20282.5	27728.3
730	49765.9		931.8	13363.2	13495.1	6367.84	6367.84	6367.84	11662.6	8197.76	6370.44	931.9	31603	31583.1	20290.6	20290.6	27520.6
729	50029.6		931.75	13894.6	13930.5	6362.98	6362.98	6362.98	12168.2	8122.77	6365.48	931.85	31760	31731.1	20299.2	20299.2	27312
728	49881.8		931.7	14133.9	14395.5	6358.06	6358.06	6358.06	12702.3	8048.9	6360.46	931.8	31946.1	31887.8	20308	20308	27103.7
727	49747.3		931.65	14509.9	14884.4	6353.11	6353.11	6353.11	13258.9	7976.36	6355.41	931.75	32292.9	32046.4	20317.2	20317.2	26896.3
726	49885.1		931.6	15115.9	15389.2	6348.12	6348.12	6348.12	13829.9	7905.23	6350.32	931.7	32414.2	32198.2	20326.9	20326.9	26690.9
725	50382.8		931.55	15394	15896.6	6343.05	6343.05	6343.05	14401.7	7835.78	6345.16	931.65	32419.3	32331.6	20336.8	20336.8	26487.8
724	49861.1		931.5	16241.5	16391.8	6337.94	6337.94	6337.94	14959.6	7768.07	6339.96	931.6	32508.2	32433.6	20346.8	20346.8	26287.1
723	50409		931.45	16934.5	16856.1	6332.73	6332.73	6332.73	15484.8	7702.1	6334.67	931.55	32498.2	32490.8	20356.8	20356.8	26090.1
722	50690.1		931.4	16992.2	17268.5	6327.44	6327.44	6327.44	15956.1	7637.96	6329.3	931.5	32282.6	32490.1	20366.8	20366.8	25896.8
721	49827.5		931.35	17580.4	17607.5	6322.14	6322.14	6322.14	16352.1	7575.69	6323.91	931.45	32563.9	32420.7	20376.5	20376.5	25707.2
720	50493.4		931.3	17903.3	17851.2	6316.76	6316.76	6316.76	16650.9	7515.38	6318.47	931.4	32384.4	32276.4	20386.6	20386.6	25522.4
719	49869		931.25	17943	17983	6311.35	6311.35	6311.35	16835.7	7456.99	6312.98	931.35	32469.7	32053.8	20396.4	20396.4	25341.8
718	49877.6		931.2	18399.9	17991.2	6305.93	6305.93	6305.93	16895	7400.56	6307.49	931.3	32375.6	31756.6	20406.3	20406.3	25166.4
717	49316.8		931.15	18734.3	17871.9	6300.45	6300.45	6300.45	16824.8	7346.01	6301.95	931.25	32003.9	31391.8	20416	20416	24995.8
716	50583.3		931.1	18259.9	17628.5	6294.93	6294.93	6294.93	16628.8	7293.27	6296.36	931.2	31793.1	30970.1	20425	20425	24829.7
715	50726.6		931.05	18057	17273.5	6289.47	6289.47	6289.47	16319	7242.53	6290.84	931.15	31652.6	30505	20433.7	20433.7	24668.4
714	49363		931	17687.4	16823.6	6284.03	6284.03	6284.03	15912.7	7193.65	6285.35	931.1	31052.1	30010.2	20442.2	20442.2	24511.9
713	49744		930.95	17580.7	16299.9	6278.64	6278.64	6278.64	15430.7	7146.6	6279.9	931.05	30729.5	29499.4	20449.5	20449.5	24359.8
712	49636.7		930.9	17059.4	15724.2	6273.26	6273.26	6273.26	14895	7101.3	6274.47	931	30498.3	28984.4	20456.3	20456.3	24212.3
711	49376.4		930.85	16481.5	15116.8	6267.94	6267.94	6267.94	14325.9	7057.71	6269.1	930.95	29892.1	28475.2	20462.7	20462.7	24069.6
710	48845.6		930.8	16041.9	14498	6262.7	6262.7	6262.7	13743.8	7015.87	6263.8	930.9	29546	27978.9	20468	20468	23931
709	48174.4		930.75	15282.5	13882.5	6257.5	6257.5	6257.5	13163.3	6975.66	6258.56	930.85	28897.5	27500.8	20472.8	20472.8	23796.6
708	47789.5		930.7	14671.5	13282.3	6252.4	6252.4	6252.4	12596.6	6937.07	6253.41	930.8	28556.4	27045.2	20476.3	20476.3	23666.2
707	47729.8		930.65	13917.2	12706.2	6247.37	6247.37	6247.37	12052.6	6900.02	6248.34	930.75	28101.1	26614.3	20479.3	20479.3	23540.1
706	47969.2		930.6	13136.7	12159.5	6242.44	6242.44	6242.44	11536.6	6864.44	6243.36	930.7	27636.5	26208.8	20481.5	20481.5	23417.8
705	47859.3		930.55	13012.1	11647	6237.6	6237.6	6237.6	11053.4	6830.36	6238.48	930.65	27068.8	25828.9	20482.9	20482.9	23299.5
704	47947.3		930.5	12223.8	11169.6	6232.77	6232.77	6232.77	10604	6797.6	6233.61	930.6	26613.1	25473.3	20483.3	20483.3	23184.4
703	47597.3		930.45	11461.9	10727.7	6228.04	6228.04	6228.04	10188.7	6766.18	6228.84	930.55	26186.4	25142.2	20482.9	20482.9	23073.1
702	47617.6		930.4	11058.6	10320.5	6223.4	6223.4	6223.4	9807.01	6736.06	6224.17	930.5	25595.7	24834	20481.8	20481.8	22965.3
701	47284		930.35	10760.8	9946.11	6218.81	6218.81	6218.81	9457.07	6707.11	6219.54	930.45	25184.2	24546.9	20479.7	20479.7	22860.6
700	48655.8		930.3	10440.7	9603.76	6214.25	6214.25	6214.25	9137.98	6679.33	6214.96	930.4	24552	24279.8	20476.8	20476.8	22759.1
699	47956.9		930.25	9820.22	9290.91	6209.74	6209.74	6209.74	8847.33	6652.64	6210.41	930.35	24345.8	24030.7	20472.9	20472.9	22660.3
698	48198.1		930.2	9402.72	9005.48	6205.3	6205.3	6205.3	8583.09	6627.05	6205.94	930.3	23942.9	23799.4	20468.6	20468.6	22565
697	48067.6		930.15	9217.68	8745.33	6200.9	6200.9	6200.9	8343.16	6602.46	6201.52	930.25	23670.5	23583.9	20463.6	20463.6	22472.6
696	48653.6		930.1	8789.02	8508.11	6196.54	6196.54	6196.54	8125.25	6578.81	6197.12	930.2	23345	23383.2	20458.1	20458.1	22383.1
695	48951.4		930.05	8594.42	8292.43	6192.22	6192.22	6192.22	7927.98	6556.11	6192.78	930.15	23067.7	23196	20452.1	20452.1	22296.5
694	47557.7		930	8406.85	8096.13	6187.93	6187.93	6187.93	7749.24	6534.28	6188.46	930.1	22571	23021.1	20445.7	20445.7	22212.5
693	47329.7		929.95	8087.55	7917.48	6183.66	6183.66	6183.66	7587.34	6513.29	6184.17	930.05	22482.1	22857.5	20438.3	20438.3	22130.9
692	47720.7		929.9	7946.8	7754.91	6179.42	6179.42	6179.42	7440.75	6493.1	6179.91	930	22348.6	22704.7	20430.9	20430.9	22052.1
691	46863.6		929.85	7720.38	7606.78	6175.21	6175.21	6175.21	7307.87	6473.65	6175.67	929.95	22134.7	22561.8	20423.2	20423.2	21976
690	47227.3		929.8	7497.95	7472.1	6171.02	6171.02	6171.02	7187.72	6454.95	6171.46	929.9	21965	22427.8	20415.2	20415.2	21902.2
689	46206		929.75	7193.11	7349.47	6166.86	6166.86	6166.86	7078.95	6436.96	6167.28	929.85	21853.5	22302	20406.8	20406.8	21830.8
688	47063.7		929.7	6998.3	7237.8	6162.73	6162.73	6162.73	6980.49	6419.64	6163.14	929.8	21517.8	22184.1	20398.4	20398.4	21761.8
687	46838.7		929.65	7050.24	7136.06	6158.63	6158.63	6158.63	6891.35	6402.95	6159.02	929.75	21573.3	22072.9	20389.3	20389.3	21694.8
686	46403.2		929.6	6997.85	7043.22	6154.52	6154.52	6154.52	6810.54	6386.84	6154.89	929.7	21341	21968.6	20380.3	20380.3	21630.2
685	47659.3		929.55	6913.57	6958.67	6150.42	6150.42	6150.42	6737.43	6371.3	6150.77	929.65	21182.6	21870.1	20371	20371	21567.4
684	47200.9		929.5	7055.81	6881.54	6146.32	6146.32	6146.32	6671.21	6356.31	6146.66	929.6	20935.2	21777.1	20361.4	20361.4	21506.6
683	47061.8		929.45	6988.6	6811.12	6142.21	6142.21	6142.21	6611.2	6341.81	6142.53	929.55	21034.4	21689.1	20351.4	20351.4	21447.5
682	47429.6		929.4	6896.45	6746.83	6138.11	6138.11	6138.11	6556.82	6327.81	6138.41	929.5	20815.4	21606.2	20341.6	20341.6	21390.6
681	47065.6		929.35	6705.44	6688.03	6134.02	6134.02	6134.02	6507.48	6314.27	6134.31	929.45	20617.7	21527.5	20331.4	20331.4	21335.2
680	47789		929.3	6749.73	6634.37	6129.95	6129.95	6129.95	6462.82	6301.21	6130.23	929.4	20784	21452.7	20320.9	20320.9	21281.4
679	47410.8		929.25	6671.84	6585.27	6125.87	6125.87	6125.87	6422.31	6288.57	6126.14	929.35	20780.1	21382.1	20310.7	20310.7	21229.7
678	47838.8		929.2	6501.7	6540.34	6121.81	6121.81	6121.81	6385.55	6276.35	6122.06	929.3	20720.6	21315.3	20300.5	20300.5	21179.7
677	47209.3		929.15	6593.05	6499.2	6117.76	6117.76	6117.76	6352.2	6264.52	6118	929.25	20595.1	21251.8	20290.2	20290.2	21131.2
676	46869.3		929.1	6494.06	6461.44	6113.7	6113.7	6113.7	6321.86	6253.05	6113.93	929.2	20343.8	21191.2	20279.8	20279.8	21084.2
675	47216		929.05	6422.26	6426.84	6109.65	6109.65	6109.65	6294.32	6241.95	6109.87	929.15	20418.9	21133.2	20268.9	20268.9	21038.2
674	47307.1		929	6254.99	6395.07	6105.62	6105.62	6105.62	6269.28	6231.2	6105.82	929.1	20322.7	21078	20258.1	20258.1	20993.8
673	46597		928.95	6467.73	6365.88	6101.6	6101.6	6101.6	6246.49	6220.79	6101.8	929.05	20332.2	21025.3	20247.3	20247.3	20950.7
672	46987.2		928.9	6375.73	6338.98	6097.55	6097.55	6097.55	6225.69	6210.65	6097.74	929	20232.5	20975	20236.4	20236.4	20909
671	47578.4		928.85	6221.46	6314.18	6093.52	6093.52	6093.52	6206.7	6200.82	6093.7	928.95	20268.7	20926.7	20225.4	20225.4	20868.3
670	47719.8		928.8	6212.93	6291.33	6089.5	6089.5	6089.5	6189.38	6191.28	6089.67	928.9	20085.3	20880.6	20214.5	20214.5	20829.1
669	47356.5		928.75	6409.45	6270.21	6085.49	6085.49	6085.49	6173.52	6182.02	6085.65	928.85	20278.4	20836.1	20203.2	20203.2	20790.6
668	47751.9		928.7	6297.16	6250.64	6081.45	6081.45	6081.45	6158.95	6172.98	6081.6	928.8	20314.4	20793.8	20192.4	20192.4	20753.7
667	46617.6		928.65	6188.85	6232.5	6077.42	6077.42	6077.42	6145.58	6164.2	6077.57	928.75	20185.9	20753.3	20181.6	20181.6	20718
666	47604.9		928.6	6165.3	6215.65	6073.41	6073.41	6073.41	6133.26	6155.66	6073.55	928.7	20444.6	20714.2	20170.6	20170.6	20683.1
665	47654.9		928.55	6341.25	6199.98	6069.4	6069.4	6069.4	6121.9	6147.35	6069.53	928.65	20296.7	20677.1	20160.1	20160.1	20649.7
664	47436.6		928.5	6323.31	6185.35	6065.36	6065.36	6065.36	6111.37	6139.22	6065.49	928.6	20164.7	20641	20149.3	20149.3	20616.9
663	46774		928.45	6283.21	6171.68	6061.33	6061.33	6061.33	6101.59	6131.3	6061.45	928.55	20152	20606.1	20138.3	20138.3	20585
662	46569.8		928.4	6098.17	6158.87	6057.31	6057.31	6057.31	6092.49	6123.58	6057.42	928.5	20202.6	20572.5	20127.4	20127.4	20553.9
661	46832.6		928.35	6171.54	6146.86	6053.3	6053.3	6053.3	6084	6116.05	6053.41	928.45	20006.5	20540	20116.5	20116.5	20523.7
660	48101.7		928.3	6284.93	6135.56	6049.29	6049.29	6049.29	6076.05	6108.69	6049.39	928.4	20191.6	20508.4	20105.3	20105.3	20494.1
659	46946.8		928.25	6136.33	6124.89	6045.26	6045.26	6045.26	6068.56	6101.49	6045.36	928.35	20141.2	20478.1	20094.4	20094.4	20465.6
658	47925.9		928.2	6068.07	6114.81	6041.25	6041.25	6041.25	6061.5	6094.46	6041.34	928.3	20009.4	20448.7	20083.5	20083.5	20437.7
657	47903.8		928.15	6171.16	6105.27	6037.24	6037.24	6037.24	6054.83	6087.59	6037.33	928.25	20127.9	20420.1	20072.4	20072.4	20410.4
656	47434.6		928.1	6272.4	6096.18	6033.23	6033.23	6033.23	6048.47	6080.85	6033.31	928.2	20089.3	20392.5	20061.5	20061.5	20384
655	48048.5		928.05	6221.1	6087.52	6029.2	6029.2	6029.2	6042.4	6074.24	6029.28	928.15	19995	20365.7	20050.5	20050.5	20358.2
654	47600.1		928	6247.23	6079.25	6025.18	6025.18	6025.18	6036.59	6067.76	6025.25	928.1	20109.9	20339.4	20039.4	20039.4	20332.9
653	47974.6		927.95	6005.38	6071.33	6021.15	6021.15	6021.15	6031	6061.41	6021.22	928.05	20077.1	20314.2	20028.6	20028.6	20308.5
652	48425.8		927.9	6012.36	6063.77	6017.15	6017.15	6017.15	6025.65	6055.2	6017.22	928	20017.7	20289.6	20017.7	20017.7	20284.6
651	49028.9		927.85	6135.31	6056.48	6013.15	6013.15	6013.15	6020.47	6049.1	6013.22
650	49269.6		927.8	6055.37	6049.45	6009.14	6009.14	6009.14	6015.43	6043.1	6009.2
649	48616.1		927.75	6064.08	6042.66	6005.13	6005.13	6005.13	6010.53	6037.2	6005.19
648	47730.9		927.7	6187.84	6036.09	6001.12	6001.12	6001.12	6005.75	6031.41	6001.18
647	47634.8		927.65	6068.12	6029.7	5997.1	5997.1	5997.1	6001.06	6025.69	5997.15
646	46442.8		927.6	6128.03	6023.51	5993.09	5993.09	5993.09	5996.48	6020.07	5993.14
645	47258.2		927.55	5959.92	6017.47	5989.07	5989.07	5989.07	5991.97	6014.53	5989.12
644	46884.7		927.5	5992.91	6011.6	5985.08	5985.08	5985.08	5987.54	6009.09	5985.12
643	46671.5		927.45	6060.08	6005.86	5981.08	5981.08	5981.08	5983.18	6003.72	5981.12
642	46608.6		927.4	5986.01	6000.24	5977.07	5977.07	5977.07	5978.85	5998.42	5977.11
641	46130		927.35	6101.5	5994.74	5973.07	5973.07	5973.07	5974.58	5993.19	5973.1
640	45889.2		927.3	6000.05	5989.33	5969.05	5969.05	5969.05	5970.33	5988.02	5969.09
639	45707.9		927.25	6051.74	5984.03	5965.05	5965.05	5965.05	5966.13	5982.91	5965.08
638	45557		927.2	6002.84	5978.81	5961.04	5961.04	5961.04	5961.95	5977.87	5961.07
637	44583.7		927.15	5989.37	5973.68	5957.03	5957.03	5957.03	5957.8	5972.88	5957.06
636	44770.4		927.1	6121.48	5968.62	5953.03	5953.03	5953.03	5953.68	5967.94	5953.06
635	44694.7		927.05	6004.89	5963.62	5949.01	5949.01	5949.01	5949.55	5963.05	5949.03
634	44599.6		927	5945	5958.7	5945	5945	5945	5945.46	5958.21	5945.03
633	45510.2
632	45199.6
631	44705.9
630	45865.8
629	44810.4
628	45231.1
627	44220.7
626	44224
625	43996.1
624	44302.9
623	43104.1
622	43863.4
621	43498.8
620	43446
619	43258.8
618	44170.5
617	44037.2
616	43670.7
615	44253.6
614	44468.9
613	44074.9
612	43972.3
611	44739.3
610	44369.1
609	44191.7
608	44458.4
607	43231.5
606	43765.2
605	44059.7
604	44181.5
603	44141.9
602	44210.8
601	43900.9
600	43154.2
599	43820.5
598	43850.3
597	44631.3
596	43331.7
595	44714
594	44084.1
593	43769.4
592	44678.3
591	43787.9
590	44281.4
589	43188.8
588	44214.1
587	44164.2
586	44596.9
585	43358.3
584	44096.2
583	44032.7
582	43560.2
581	43205.6
580	43635.2
579	43128.7
578	44195.9
577	44227.7
576	44374.9
575	44518.5
574	44765.7
573	45602.2
572	47761.8
571	47492.1
570	48619.4
569	46712.4
568	44519.6
567	43118.1
566	41925.6
565	40662
564	40099.2
563	39467
562	39980.2
561	40201.9
560	39059.7
559	39482.8
558	39966
557	39777
556	39750.9
555	40270.2
554	39402.2
553	39227.6
552	40341.2
551	40345.3
550	39698.4
549	39541.6
548	38533.8
547	38257.8
546	38345.5
545	37845.6
544	37189.9
543	37210.7
542	36724.7
541	36789.4
540	36793.1
539	35876.3
538	36441.1
537	36475.2
536	37207.4
535	38680.5
534	41958.4
533	44717.2
532	46216.2
531	45384.3
530	41182.8
529	37385.5
528	36278.7
527	34905.7
526	34907.2
525	34985.3
524	35065.6
523	35166.8
522	35479.8
521	35220.4
520	35801.7
519	35037.6
518	34692.6
517	34637.5
516	34980.5
515	35740.3
514	35250.5
513	35584
512	35647.1
511	35072.5
510	35530.2
509	36315.8
508	36226.1
507	35732
506	35728.6
505	36100.5
504	35209.7
503	35026.2
502	34558.6
501	35008.3
500	34625.7
499	34904.4
498	34712.3
497	35432.5
496	34790
495	33690.7
494	33854.1
493	34522.6
492	34362.1
491	34616.2
490	34456.7
489	34483.3
488	34518.7
487	34392.1
486	35143.8
485	34418.2
484	33837.3
483	34771.8
482	34692.4
481	34478.1
480	34972.5
479	34855.4
478	33791.8
477	34430
476	34362.1
475	35006.2
474	34785
473	34592.8
472	34745.5
471	34423.9
470	34814.5
469	34293.1
468	34173.9
467	33850
466	34542.6
465	34586.2
464	34477.9
463	34151
462	35061.9
461	35281.1
460	34884.7
459	34481.8
458	34899.4
457	35334.5
456	34422.4
455	34496.4
454	34564.5
453	34828.4
452	34272.3
451	34898.6
450	34603.3
449	34510.1
448	34930.6
447	35024.7
446	35098
445	35002.4
444	34488.3
443	34961.5
442	34827
441	35388.5
440	35526.4
439	35686.2
438	34598.4
437	34026.4
436	34617.1
435	34670.1
434	34318.1
433	33741
432	34075.4
431	33711.7
430	33504.8
429	33813.4
428	33606.4
427	33347.3
426	33311.7
425	33254.1
424	33479.2
423	33009
422	33649.8
421	33813.4
420	33555.3
419	34032.4
418	34259
417	34678.2
416	34582.4
415	35243.2
414	36688.1
413	37174.7
412	36819.8
411	34477.4
410	32515.8
409	31839.3
408	31294.8
407	30271.4
406	30598.3
405	30253.6
404	29501
403	30273.6
402	30452.3
401	30414.7
400	31093.9
399	32358.2
398	32701.4
397	35209.5
396	37942.8
395	38795.7
394	34945
393	30836
392	29347.3
391	28475.7
390	29210.7
389	28182.5
388	28449.2
387	27892.3
386	27775.7
385	28156.7
384	27475
383	27712.2
382	28034.8
381	27842.5
380	27614.9
379	27219.3
378	28088.9
377	28341
376	28666.1
375	28641
374	28441.6
373	27858.6
372	28145.9
371	28247.9
370	28112.3
369	28061.5
368	27967.3
367	28672.3
366	28351.6
365	28358.2
364	28866.4
363	28382.6
362	28858.2
361	29256.6
360	29120.2
359	28443.3
358	28799.5
357	28600.1
356	28467.9
355	28699.5
354	29213.1
353	29534.6
352	29081.8
351	29479
350	28781.7
349	29145.9
348	28794.3
347	29368.1
346	29591.9
345	29257.9
344	28551.3
343	28847.4
342	29939.8
341	29370.6
340	29643
339	29618.8
338	29446.8
337	29668.9
336	29447.5
335	30369.5
334	30414.2
333	29626.9
332	30138.1
331	29757.3
330	30075.3
329	30495.6
328	30025.9
327	30183.1
326	30373.6
325	30381.8
324	30424.7
323	30303.3
322	30255.2
321	29946.6
320	30452.7
319	30869.5
318	31268.3
317	30847.6
316	30791.4
315	31728.2
314	31939.6
313	31489.7
312	31038.6
311	31229.1
310	31271
309	31752.4
308	31919
307	31936.2
306	31312.7
305	31458.4
304	30754.9
303	31055.5
302	30149.4
301	30017.7
300	29777.2
299	28826.1
298	28281.3
297	28228.6
296	27726.3
295	27159.8
294	27407.1
293	27296.6
292	27446.2
291	27879.3
290	28635.8
289	29021.1
288	30420.9
287	40615.7
286	64481.9
285	76707.1
284	52762.3
283	30349.5
282	24984
281	24558.7
280	24856.1
279	24413
278	24175.6
277	24476.7
276	24545.2
275	24251.2
274	23091.9
273	23185.6
272	22462.4
271	22388.4
270	22996.9
269	23035.7
268	22493
267	21973.1
266	22126.4
265	22185.2
264	22241.4
263	22516.6
262	22270.9
261	22857.5
260	23315.8
259	23060.8
258	22942.4
257	23865.6
256	24789.9
255	25098.2
254	24672.3
253	24391.1
252	24337.6
251	24094.4
250	22887.1
249	21403.4
248	20535.6
247	20048.8
246	19548.5
245	18633.8
244	18197.4
243	17600.2
242	17300.5
241	17341.8
240	17105.2
239	16530.6
238	16445.3
237	16890.9
236	17942.8
235	17913.4
234	21793
233	29685.3
232	28795.8
231	24274.1
230	30470.9
229	32650
228	22802.1
227	18492.9
226	16786.8
225	13894.9
224	11393.4
223	10581.6
222	10399.1
221	10332.3
220	10385.9
219	9708.9
218	9895.87
217	10131.1
216	10334.1
215	10151.6
214	10086.2
213	10265.5
212	10018.6
211	9975.62
210	9890.14
209	10371.3
208	9983.44
207	9996.39
206	10250.8
205	9869.65
204	9682.24
203	9868.85
202	9940.04
201	9587.08
200	9770.77
199	10353.5
198	9892.8
197	9851.29
196	9727.17
195	9447.12
194	9166.57
193	9634.78
192	9890.58
191	10067.5
190	10191.9
189	10397.4
188	11049.2
187	10922.2
186	10480.5
185	10167.5
184	10485.2
183	9750.64
182	9482.43
181	9119.33
180	9215.81
179	9051.3
178	8393.57
177	8376.08
176	8377.07
175	8270.28
174	8341.34
173	8088.12
172	8163.24
171	7820.78
170	7954.06
169	8400.88
168	7975.64
167	8160.17
166	8309.42
165	10030
164	14473.6
163	18583.3
162	16855.5
161	10194.6
160	7015.33
159	6683.68
158	6758.86
157	6738.58
156	6322.47
155	6672.26
154	6821.82
153	6986.43
152	6900.33
151	6524.86
150	6823.56
149	6913.47
148	6526.45
147	6544.28
146	6734.34
145	6551.88
144	6574.58
143	6743.86
142	6714.79
141	6694.06
140	6756.14
139	6896.87
138	6719.46
137	6756.62
136	6656.37
135	6595.29
134	6884.36
133	6848.87
132	6678.48
131	6511.67
130	6530.73
129	6589.44
128	6474.89
127	6604.39
126	7027.24
125	7321.04
124	7493.69
123	8453.03
122	7845.89
121	7226
120	6605.83
119	6190.4
118	6409.47
117	6065.16
116	6177.2
115	6353.91
114	6034.21
113	6118.55
112	6305.48
111	6177.17
110	6146.27
109	6425.6
108	6378.42
107	6093.94
106	6189
105	6410.02
104	6365.28
103	6167.49
102	6267.61
101	6305.52
100	6554.64
99	6280.14
98	5887.21
97	6214.87
96	6131.57
95	6292.1
94	5810.86
93	5755.68
92	5910.58
91	5852.22
90	5777.87
89	5869.09
88	5792.49
87	5514.74
86	5290.68
85	5595.12
84	5395.72
83	5175.12
82	5591.86
81	5736.76
80	6122.68
79	6998.26
78	8211.2
77	8675.48
76	8714.63
75	8152.19
74	5826.04
73	4956.62
72	4446.53
71	4001.64
70	4200.87
69	4049.23
68	4378.02
67	4333.77
66	4600.6
65	4555.22
64	4271.97
63	4230.67
62	4159.71
61	3988.78
60	3803.78
59	3843.84
58	3669.08
57	3443.78
56	3474.61
55	3427.26
54	3104.72
53	3184.18
52	3170.37
51	3185.66
50	3183.5
49	2877.5
48	3110.6
47	3015.9
46	3079.56
45	2876.27
44	2923.56
43	3074.76
42	3345.48
41	3536.58
40	4221.84
39	4316.72
38	4778.32
37	5034.1
36	3978.24
35	3088.12
34	2515.65
33	2144.42
32	2038.82
31	2242.24
30	2224.63
29	2098.77
28	2258.69
27	2403.25
26	2230.37
25	2152.33
24	2067.7
23	2186.95
22	2181.89
21	1851.38
20	2079.7
19	2191.38
18	2002.43
17	2028.1
16	1913.69
15	2114.05
14	2106.49
13	1747.42
12	1326.91
11	1234.61
10	1302.66
9	1267.63
8	1340.28
7	1989.42
6	2229.77
5	2979.99
4	3984.13
3	3543.07
2	2123.25
1	805.135
0	269.708
-1	97.7391
-2	139.623
-3	80.859
-4	60.751
-5	55.5022
-6	94.9246
-7	82.2529
-8	85.2208
-9	89.9226
-10	60.5242

## Sheet: SI. Fig.11
Fig. 11a								Fig. 11b								Fig. 11c										Fig. 11d										Fig. 11e							Fig. 11f
CuMo6S8		MoS2		Pt/C				CuMo6S8		MoS2		Pt/C				CuMo6S8		MoS2		Pt/C		Pt foil				CuMo6S8		MoS2		Pt/C		Pt foil					CuMo6S8	MoS2	Pt/C	Pt foil			CuMo6S8		MoS2		Pt/C		Pt foil
Z'	—Z''	Z'	—Z''	Z'	—Z''			log|j|	η	log|j|	η	log|j|	η			Potential (V vs RHE)	j (mA cm-2)	Potential (V vs RHE)	j (mA cm-2)	Potential (V vs RHE)	j (mA cm-2)	Potential (V vs RHE)	j (mA cm-2)			Potential (V vs RHE)	Mass activity (A g-1)	Potential (V vs RHE)	Mass activity (A g-1)	Potential (V vs RHE)	Mass activity (A g-1)	Potential (V vs RHE)	Mass activity (A g-1)			Scan rate (mV s-1)	Δj (mA cm-2)	Δj (mA cm-2)	Δj (mA cm-2)	Δj (mA cm-2)			Potential (V vs RHE)	ECSA normalized j (mA cm-2)	Potential (V vs RHE)	ECSA normalized j (mA cm-2)	Potential (V vs RHE)	ECSA normalized j (mA cm-2)	Potential (V vs RHE)
0.5217	-0.6353	0.5378	-0.528	0.6234	-0.5414			0.78655	0.16566	0.60554	0.24941	0.57894	0.13241			-0.016	-3.69256	0.000239917	-0.2237	0.03174	0	0.35242	0			-0.016	-0.36926	0.000239917	-0.02237	0.03174	0	0.35242	0			10	4.366	3.594	1.118	0.0414			-0.016	-0.000256561	0.000239917	-2.68547e-05	0.03174	0	--
0.4586	-0.5408	0.4953	-0.4465	0.5809	-0.4559			0.84183	0.18231	0.66175	0.26607	0.77367	0.14891			-0.03261	-4.32601	-0.01637	-1.07668	0.02911	-0.00326	0.00269	-0.01377			-0.03261	-0.4326	-0.01637	-0.10767	0.02911	-0.00652	0.00269	-3.21067e-05			30	19.868	11.694	3.38	0.096			-0.03261	-0.000300574	-0.01637	-0.000129253	0.02911	-1.2335e-06	0.35242
0.4265	-0.449	0.4656	-0.3743	0.5506	-0.3818			0.92393	0.19897	0.71645	0.28274	0.96954	0.16526			-0.04923	-4.65341	-0.03303	-1.38797	0.01726	-0.42719	-0.01548	-0.60008			-0.04923	-0.46534	-0.03303	-0.1388	0.01726	-0.85438	-0.01548	-0.0014			50	31.9	15.6	5.56	0.1287			-0.04923	-0.000323322	-0.03303	-0.000166623	0.01726	-0.000161661	0.00269
0.3885	-0.3825	0.443	-0.3128	0.5295	-0.3185			1.04148	0.21551	0.77021	0.29931	1.15443	0.18154			-0.06588	-4.8417	-0.04963	-1.51606	0.000492454	-0.61074	-0.04795	-1.67453			-0.06588	-0.48417	-0.04963	-0.15161	0.000492454	-1.22148	-0.04795	-0.0039			70	42.26	25.75	7.16	0.1758			-0.06588	-0.000336405	-0.04963	-0.000182	0.000492454	-0.00023061	-0.01548
0.3649	-0.3209	0.4276	-0.26	0.5154	-0.2646			1.21687	0.23184	0.84246	0.31587	1.31991	0.19774			-0.08254	-4.94984	-0.06627	-1.60185	-0.01616	-0.77945	-0.07898	-4.80358			-0.08254	-0.49498	-0.06627	-0.16019	-0.01616	-1.55889	-0.07898	-0.0112			90	50.744	29.881	9.8	0.236			-0.08254	-0.000343918	-0.06627	-0.000192299	-0.01616	-0.000295915	-0.02467
0.3458	-0.27	0.4171	-0.2158	0.5055	-0.2187			1.42119	0.2479	0.9415	0.33247	1.46628	0.21375			-0.09926	-5.02975	-0.08301	-1.68825	-0.03272	-0.9237	-0.10828	-9.9772			-0.09926	-0.50298	-0.08301	-0.16882	-0.03272	-1.8474	-0.10828	-0.02326										-0.09926	-0.00034947	-0.08301	-0.000202671	-0.03272	-0.000348976	-0.04105
0.3355	-0.224	0.4103	-0.1783	0.4987	-0.1802					1.0701	0.34886	1.59367	0.22982			-0.11582	-5.14859	-0.09966	-1.77807	-0.04946	-1.11091	-0.13691	-16.0787			-0.11582	-0.51486	-0.09966	-0.17781	-0.04946	-2.22182	-0.13691	-0.03748										-0.11582	-0.000357727	-0.09966	-0.000213454	-0.04946	-0.000420404	-0.06511
0.3275	-0.1861	0.4056	-0.1471	0.4943	-0.148					1.22241	0.36528					-0.13243	-5.32263	-0.11623	-1.88874	-0.0661	-1.37165	-0.16482	-23.175			-0.13243	-0.53226	-0.11623	-0.18887	-0.0661	-2.74329	-0.16482	-0.05402										-0.13243	-0.00036982	-0.11623	-0.000226739	-0.0661	-0.000518362	-0.07898
0.3228	-0.1534	0.4025	-0.1211	0.4916	-0.1214					1.38788	0.38137					-0.14912	-5.62875	-0.13288	-2.00692	-0.08267	-1.7779	-0.19223	-30.8466			-0.14912	-0.56287	-0.13288	-0.20069	-0.08267	-3.55581	-0.19223	-0.0719										-0.14912	-0.000391089	-0.13288	-0.000240927	-0.08267	-0.000673462
0.3179	-0.1264	0.4005	-0.09946	0.4898	-0.09933					1.56242	0.39723					-0.16566	-6.11721	-0.14958	-2.15289	-0.09929	-2.52263	-0.21909	-39.2297			-0.16566	-0.61172	-0.14958	-0.21529	-0.09929	-5.04527	-0.21909	-0.09144										-0.16566	-0.000425027	-0.14958	-0.00025845	-0.09929	-0.000955092
0.3141	-0.1039	0.3993	-0.08136	0.489	-0.08095					1.73818	0.41269					-0.18231	-6.94744	-0.16619	-2.31776	-0.11584	-3.7926	-0.24477	-49.372			-0.18231	-0.69474	-0.16619	-0.23178	-0.11584	-7.5852	-0.24477	-0.11509										-0.18231	-0.000482713	-0.16619	-0.000278243	-0.11584	-0.00143
0.312	-0.08544	0.3984	-0.06623	0.4885	-0.06575											-0.19897	-8.39321	-0.18288	-2.5316	-0.13241	-5.93847					-0.19897	-0.83932	-0.18288	-0.25316	-0.13241	-11.877	-0.26911	-0.14223										-0.19897	-0.000583166	-0.18288	-0.000303914	-0.13241	-0.00225
0.3115	-0.06993	0.398	-0.05354	0.4883	-0.05294											-0.21551	-11.0022	-0.19952	-2.79865	-0.14891	-9.32261					-0.21551	-1.10022	-0.19952	-0.27987	-0.14891	-18.6452	-0.292	-0.17406										-0.21551	-0.000764442	-0.19952	-0.000335973	-0.14891	-0.00353
0.3114	-0.05699	0.3978	-0.04287	0.4885	-0.04208											-0.23184	-16.4767	-0.21617	-3.1383	-0.16526	-14.2701					-0.23184	-1.64767	-0.21617	-0.31383	-0.16526	-28.5403	-0.3133	-0.211										-0.23184	-0.00114	-0.21617	-0.000376747	-0.16526	-0.0054
0.3112	-0.04622	0.3979	-0.03405	0.4888	-0.03316											-0.2479	-26.3749	-0.23281	-3.54574	-0.18154	-20.8887					-0.2479	-2.63749	-0.23281	-0.35457	-0.18154	-41.7774	-0.33245	-0.25406										-0.2479	-0.00183	-0.23281	-0.000425659	-0.18154	-0.0079
0.3105	-0.03741	0.3982	-0.0268	0.4893	-0.02578											-0.26347	-46.2711	-0.24941	-4.03216	-0.19774	-29.2606					-0.26347	-4.6271	-0.24941	-0.40322	-0.19774	-58.5212	-0.34968	-0.30274										-0.26347	-0.00321	-0.24941	-0.000484053	-0.19774	-0.01107
0.3095	-0.03021	0.3986	-0.02078	0.4899	-0.01969													-0.26607	-4.58934	-0.21375	-39.2348					-0.27804	-8.70943	-0.26607	-0.45893	-0.21375	-78.4697	-0.36583	-0.35524										-0.27804	-0.00605	-0.26607	-0.000550941	-0.21375	-0.01485
0.3093	-0.02425	0.3985	-0.01562	0.4906	-0.01462													-0.28274	-5.2054	-0.22982	-50.5045					-0.29062	-16.2076	-0.28274	-0.52054	-0.22982	-101.009	-0.38037	-0.41247										-0.29062	-0.01126	-0.28274	-0.000624898	-0.22982	-0.01911
0.3098	-0.01911	0.3983	-0.01123	0.4914	-0.01029													-0.29931	-5.89124							-0.30054	-28.6196	-0.29931	-0.58912	-0.24579	-124.759	-0.39373	-0.47329										-0.30054	-0.01989	-0.29931	-0.000707232	-0.24579	-0.02361
0.3107	-0.01468	0.3985	-0.00749	0.4923	-0.00655													-0.31587	-6.95763							-0.30676	-47.9635	-0.31587	-0.69576	-0.26175	-149.503	-0.4059	-0.53767										-0.30676	-0.03333	-0.31587	-0.00083525	-0.26175	-0.02829
0.3118	-0.01087	0.399	-0.00424	0.4934	-0.00332													-0.33247	-8.73984							-0.31215	-68.7807	-0.33247	-0.87398	-0.27769	-175.218	-0.41718	-0.60519										-0.31215	-0.04779	-0.33247	-0.00105	-0.27769	-0.03315
0.3131	-0.00752	0.3999	-0.00137	0.4948	-0.0006005													-0.34886	-11.7516							-0.31685	-91.0417	-0.34886	-1.17516	-0.29363	-200.691	-0.42761	-0.67492												-0.34886	-0.00141	-0.29363	-0.03797
0.3141	-0.00456	0.4009	0.00131	0.4962	0.00168													-0.36528	-16.6881							-0.32064	-114.677	-0.36528	-1.66881	-0.30945	-228.327	-0.43734	-0.74653												-0.36528	-0.002	-0.30945	-0.0432
0.3145	-0.00196	0.4022	0.00381	0.4975	0.0037													-0.38137	-24.4277							-0.32385	-139.762	-0.38137	-2.44277	-0.32532	-258.124	-0.44669	-0.81972												-0.38137	-0.00293	-0.32532	-0.04884
0.3143	-0.0001708	0.4035	0.00568	0.4989	0.00526													-0.39723	-36.5103							-0.32649	-165.711	-0.39723	-3.65103	-0.34081	-298.492	-0.45485	-0.89651												-0.39723	-0.00438	-0.34081	-0.05648
0.3143	0.00105	0.4047	0.00718	0.5004	0.0066													-0.41269	-54.7238							-0.3294	-191.308	-0.41269	-5.47238	-0.35603	-348.221	-0.46432	-0.96926												-0.41269	-0.00657	-0.35603	-0.06589
0.3145	0.0024	0.4061	0.00887	0.5017	0.00819																					-0.33202	-217.24	-0.42762	-8.10629	-0.371	-408.198	-0.47336	-1.0427												-0.42762	-0.00973	-0.371	-0.07724
0.3149	0.00394	0.4075	0.01076	0.5031	0.00995																					-0.3341	-243.279	-0.44176	-11.7765	-0.38526	-489.937	-0.48153	-1.11946												-0.44176	-0.01414	-0.38526	-0.0927
0.316	0.0056	0.4093	0.01286	0.5047	0.01181																					-0.33503	-250.732	-0.45527	-16.3803	-0.39884	-596.724	-0.48953	-1.19621												-0.45527	-0.01966	-0.39884	-0.11291
0.3174	0.00731	0.4112	0.01498	0.5064	0.01364																					--		-0.46775	-22.5849	-0.41185	-722.234	-0.49775	-1.27304										--		-0.46775	-0.02711	-0.41185	-0.13666
0.3184	0.00887	0.4134	0.01703	0.5083	0.01555																					--		-0.47977	-29.4888	-0.42406	-879.724	-0.50505	-1.35251										--		-0.47977	-0.0354	-0.42406	-0.16646
0.3194	0.01029	0.4157	0.01904	0.5103	0.01753																					--		-0.49108	-37.3169	-0.43547	-1060.39	-0.51214	-1.43231										--		-0.49108	-0.0448	-0.43547	-0.20064
0.3211	0.01178	0.4181	0.02106	0.5125	0.0196																					--		-0.50194	-46.1293	-0.44573	-1281.38	-0.5191	-1.51279										--		-0.50194	-0.05538	-0.44573	-0.24245
0.3231	0.01321	0.4205	0.02308	0.5145	0.0218																					--		-0.51215	-55.7489	-0.45603	-1505.66	-0.52628	-1.59204										--				-0.45603	-0.28489
0.3254	0.01465	0.423	0.02512	0.5165	0.02415																					--		-0.52186	-65.9296	-0.46516	-1765.76	-0.53316	-1.67283										--				-0.46516	-0.33411
0.3284	0.01598	0.4256	0.02708	0.5187	0.02652																					--		-0.5309	-77.1997	-0.47445	-2023.32	-0.54043	-1.75203										--				-0.47445	-0.38284
0.3315	0.01639	0.4283	0.02793	0.5211	0.02755																					--		-0.54045	-87.6499	-0.48339	-2291.38	-0.54795	-1.83094										--				-0.48339	-0.43356
0.3342	0.0165	0.431	0.02864	0.5236	0.02834																					--		-0.54949	-99.0255	-0.49166	-2580.88	-0.55478	-1.9118										--				-0.49166	-0.48834
0.3363	0.01748	0.4335	0.03092	0.5263	0.03103																					--		-0.55898	-109.862	-0.49955	-2887.36	-0.56146	-1.99277										--				-0.49955	-0.54633
0.3383	0.01946	0.4361	0.03481	0.5297	0.03554																					--		-0.56781	-121.359	-0.50623	-3229.29	-0.56789	-2.0744
0.3396	0.02215	0.4382	0.04023	0.5333	0.04143																					--		-0.57678	-132.673	-0.51359	-3555.99	-0.57451	-2.15591
0.3399	0.02511	0.4397	0.04689	0.5367	0.04816																							-0.58541	-144.498	-0.5221	-3836.41	-0.58186	-2.23696
0.3403	0.02844	0.4412	0.05482	0.5402	0.0558																							-0.59449	-155.844	-0.52912	-4169.83	-0.58759	-2.32135
0.3417	0.03251	0.4431	0.06438	0.5443	0.06448																							-0.60346	-167.301	-0.5351	-4544.22	-0.59325	-2.40574
0.3445	0.03735	0.4459	0.07585	0.5496	0.07448																							-0.61243	-178.569	-0.53898	-4704.9	-0.59925	-2.48909
0.3485	0.04301	0.4497	0.08985	0.5561	0.08591																							-0.62153	-189.75			-0.60422	-2.5751
0.3543	0.0491	0.4546	0.1065	0.5642	0.0994																							-0.63057	-201.012			-0.61026	-2.65808
0.3615	0.05529	0.4609	0.1265	0.5744	0.1151																							-0.63998	-211.821			-0.61636	-2.74134
0.3698	0.06192	0.4706	0.1507	0.5886	0.1329																							-0.64843	-223.814			-0.62155	-2.82676
0.3799	0.06852	0.4839	0.1796	0.6067	0.1527																							-0.65783	-234.8			-0.62675	-2.91267
0.3919	0.07482	0.5002	0.2141	0.627	0.174																							-0.66563	-243.761			-0.63139	-3.00008
0.4052	0.07982	0.5207	0.2545	0.6501	0.1971																							-0.66504	-245.299			-0.63668	-3.08543
0.42	0.0831	0.5476	0.3017	0.6781	0.2217																							-0.67193	-244.924			-0.64046	-3.17544
0.4346	0.08435	0.5819	0.3544	0.7098	0.2474																											-0.64334	-3.26825
0.4494	0.08394	0.6274	0.4132	0.7477	0.2738																											-0.64882	-3.35297
0.4645	0.0816	0.6844	0.4759	0.7918	0.2999																											-0.65272	-3.44285
0.4791	0.07633	0.7615	0.5437	0.8471	0.3255																											-0.65555	-3.53587
0.4933	0.06977	0.8561	0.6107	0.9105	0.3487																											-0.65828	-3.62909
0.5006	0.06223	0.9557	0.6645	0.9706	0.3662																											-0.66125	-3.72166
0.5057	0.05532	1.061	0.7029	1.027	0.3783																											-0.66365	-3.81547
0.5111	0.04823	1.169	0.7214	1.082	0.3827																											-0.6648	-3.91367
0.5168	0.04033	1.28	0.7212	1.136	0.3776																											-0.66723	-4.00774
0.5138	0.03255	1.392	0.7085	1.187	0.3677																											-0.66481	-4.11711
0.513	0.02749	1.505	0.6847	1.24	0.356																											-0.66698	-4.21177
0.5236	0.02496	1.613	0.6497	1.293	0.3413																											-0.66853	-4.30848
0.5332	0.02222	1.71	0.6042	1.344	0.3226																											-0.66829	-4.41091
0.5355	0.02099	1.792	0.5515	1.388	0.3006
0.5294	0.02212	1.86	0.4941	1.424	0.2753
0.5271	0.02124	1.917	0.437	1.457	0.2458
0.5288	0.01339	1.966	0.3825	1.485	0.2175
0.5346	0.00695	2.004	0.3303	1.511	0.1894
0.5294	0.00461	2.035	0.2848	1.532	0.1613
0.5064	0.00407	2.063	0.2461	1.547	0.1363
	--		--		--
[truncated: 1 more columns]

## Sheet: SI. Fig.16
Fig. S16a				Fig. S16b
Potential (V vs Hg/HgO)	j (mA cm-2)				CuMo6S8	Pt/C
-1.0047	-6.96604			Difference value (V)	Frequency	Frequency
-1.00803	-13.4186			0-0.05	0.81818	0.26316
-1.01135	-16.4618			0.05-0.1	0.11111	0.09474
-1.01469	-17.4348			0.1-0.15	0.0101	0.04211
-1.01802	-17.8152			0.15-0.2	0.0404	0.12632
-1.02135	-17.7012			0.2-0.25	0.0202	0.29474
-1.02466	-17.0859			0.25-0.3		0.08421
-1.02796	-17.8227			0.3-0.35		0.07368
-1.0313	-17.5072			0.35-0.4		0.02105
-1.03463	-17.3896
-1.03798	-17.3064
-1.04129	-17.1467
-1.04463	-17.0804
-1.04793	-16.9844
-1.05128	-16.9769
-1.0546	-16.9645
-1.05795	-16.8377
-1.06127	-16.7826
-1.06461	-16.7973
-1.06794	-16.8981
-1.07128	-16.848
-1.07461	-16.7781
-1.07796	-16.9194
-1.08129	-16.9532
-1.08462	-16.9343
-1.08795	-17.0163
-1.09126	-17.2371
-1.0946	-17.2847
-1.09792	-17.5334
-1.10125	-17.6749
-1.1046	-17.8579
-1.10792	-18.1085
-1.11129	-18.5597
-1.11461	-18.7631
-1.11793	-19.1232
-1.12127	-19.548
-1.1246	-20.0667
-1.12793	-20.6244
-1.13126	-21.0447
-1.13459	-21.829
-1.13794	-22.4909
-1.14125	-23.2363
-1.14458	-24.0956
-1.14793	-24.9508
-1.15125	-25.998
-1.1546	-27.0976
-1.15792	-28.243
-1.16125	-29.592
-1.16459	-30.9331
-1.16791	-32.5499
-1.17124	-34.1708
-1.17457	-35.8557
-1.17791	-37.8802
-1.18122	-39.989
-1.18456	-42.4456
-1.18789	-45.0156
-1.19122	-47.9153
-1.19458	-51.4418
-1.19793	-54.8343
-1.20125	-59.1541
-1.20457	-63.9673
-1.20791	-69.6248
-1.21123	-76.0901
-1.21457	-83.7373
-1.2179	-92.4871
-1.22122	-102.898
-1.22455	-114.932
-1.22789	-128.686
-1.23122	-145.02
-1.23455	-163.877
-1.23789	-185.744
-1.24123	-210.664
-1.24454	-238.799
-1.24788	-271.305
-1.25124	-307.569
-1.25455	-349.102
-1.25787	-396.289
-1.26119	-449.08
-1.26454	-505.993
-1.26786	-567.146
-1.2712	-633.17
-1.27453	-705.862
-1.27787	-785.849
-1.28122	-868.853
-1.28454	-956.946
-1.28787	-1046.46
-1.29121	-1138.86
-1.29453	-1231.66
-1.29786	-1329.89
-1.29972	-1387.85
-1.29785	-1319.06
-1.29453	-1212.41
-1.29119	-1105.98
-1.28785	-1012.13
-1.28452	-918.501
-1.2812	-829.875
-1.27784	-751.907
-1.27452	-672.941
-1.27118	-601.695
-1.26784	-535.187
-1.2645	-473.627
-1.26115	-417.676
-1.25785	-369.593
-1.25452	-324.383
-1.2512	-282.421
-1.24785	-244.557
-1.24454	-212.848
-1.24121	-185.357
-1.23787	-157.953
-1.23454	-137.093
-1.2312	-118.76
-1.22785	-102.003
-1.22454	-86.8535
-1.22119	-76.3169
-1.21787	-64.2216
-1.21456	-55.8589
-1.21123	-49.1191
-1.20787	-42.5599
-1.20455	-37.149
-1.20122	-32.4358
-1.1979	-28.2985
-1.19452	-24.5878
-1.19118	-21.6554
-1.18786	-18.6048
-1.18453	-16.1847
-1.18119	-14.178
-1.17785	-12.0504
-1.17452	-10.3586
-1.17121	-8.5988
-1.16787	-7.1878
-1.16452	-5.72544
-1.16119	-4.38799
-1.15787	-3.27212
-1.15455	-2.17555
-1.15118	-1.02503
-1.14785	-0.06803
-1.14454	0.80882
-1.14122	1.70223
-1.13787	2.5267
-1.13454	3.24987
-1.13121	3.86862
-1.12789	4.5893
-1.12456	5.31631
-1.12124	5.8939
-1.11789	6.56334
-1.11455	7.01492
-1.11121	7.6173
-1.10787	8.06907
-1.10453	8.52584
-1.10121	8.97434
-1.09787	9.34256
-1.09452	9.80525
-1.0912	10.292
-1.08788	10.3663
-1.08455	10.8313
-1.08123	11.2052
-1.07787	11.7944
-1.07455	11.8156
-1.07121	11.9744
-1.06789	12.6817
-1.06454	13.296
-1.0612	13.3042
-1.05788	13.5799
-1.05452	14.0451
-1.05119	14.4339
-1.04788	15.0446
-1.04456	15.3415
-1.04123	16.3392
-1.0379	16.1959
-1.03457	16.7324
-1.03123	17.2119
-1.02791	17.7341
-1.0246	17.5362
-1.02128	19.0089
-1.01795	19.2873
-1.01461	19.6964
-1.01129	20.3734
-1.00797	21.1999
-1.00463	20.918
-1.00131	21.7682
-0.99949	21.1473
-1.00132	-37.6562
-1.00465	-25.7807
-1.00799	-21.365
-1.01132	-18.8493
-1.01464	-17.5732
-1.01798	-17.0868
-1.02131	-16.7168
-1.02461	-15.6969
-1.02794	-16.3633
-1.03126	-15.9715
-1.03461	-15.6956
-1.03791	-15.6966
-1.04125	-15.561
-1.04458	-15.4998
-1.0479	-15.3901
-1.05123	-15.3027
-1.05455	-15.3794
-1.05788	-15.2702
-1.06122	-15.2717
-1.06457	-15.1598
-1.06788	-15.334
-1.07125	-15.3348
-1.07456	-15.3597
-1.0779	-15.341
-1.08124	-15.5942
-1.08456	-15.4641
-1.08788	-15.5282
-1.0912	-15.8697
-1.09454	-15.7972
-1.09787	-16.0993
-1.10119	-16.2364
-1.10454	-16.3931
-1.10788	-16.5489
-1.11122	-17.0552
-1.11457	-17.162
-1.11791	-17.6675
-1.12125	-17.7628
-1.12457	-18.2241
-1.1279	-18.7179
-1.13122	-18.9066
-1.13454	-19.6236
-1.13789	-20.1997
-1.14121	-20.7977
-1.14457	-21.3742
-1.14788	-22.1134
-1.15121	-22.9451
-1.15454	-23.7452
-1.15789	-24.6779
-1.16121	-25.8067
-1.16456	-27.0103
-1.16788	-28.2013
-1.17121	-29.6824
-1.17452	-30.8635
-1.17786	-33.026
-1.18118	-34.8551
-1.18454	-37.0702
-1.18787	-39.5467
-1.19122	-42.211
-1.19453	-45.6998
-1.19791	-49.1947
-1.20123	-53.1633
-1.20454	-58.1349
-1.20788	-63.3493
-1.2112	-70.1188
-1.21455	-78.8898
-1.21786	-84.8097
-1.22121	-93.447
-1.22452	-105.651
-1.22786	-119.08
-1.2312	-134.813
-1.23453	-152.931
-1.23788	-173.724
-1.2412	-197.988
-1.24454	-225.962
-1.24788	-258.194
-1.25119	-294.085
-1.25452	-334.05
-1.25786	-380.042
-1.26118	-429.42
-1.2645	-483.612
-1.26784	-547.114
-1.27117	-613.641
-1.27451	-686.007
-1.27785	-761.243
-1.28119	-845.162
-1.28452	-934.104
-1.28786	-1023.34
-1.29119	-1118.57
-1.29452	-1218.95
-1.29785	-1312.44
-1.29964	-1369.36
-1.29784	-1303.5
-1.29452	-1194.42
-1.29118	-1099.81
-1.28785	-1003.83
-1.28451	-917.763
-1.28119	-829.095
-1.27783	-744.767
-1.27449	-666.342
-1.27116	-597.135
-1.26783	-531.189
-1.2645	-468.666
-1.26117	-413.808
-1.25782	-361.928
-1.25452	-314.32
-1.25118	-274.213
-1.24785	-236.588
-1.24451	-205.079
-1.24119	-178.571
-1.23786	-153.328
-1.2345	-131.901
-1.23116	-113.5
-1.22783	-96.9133
-1.22451	-84.1776
-1.22118	-72.5432
-1.21784	-63.3364
-1.21454	-53.9872
-1.2112	-47.7353
-1.20784	-40.4061
-1.20454	-35.93
-1.2012	-30.7204
-1.19789	-27.0075
-1.19452	-23.2762
-1.19117	-20.1922
-1.18784	-17.6143
-1.18451	-14.9892
-1.18118	-13.1286
-1.17785	-11.0943
-1.17453	-9.4443
-1.17121	-7.68816
-1.16788	-6.32655
-1.16452	-4.93842
-1.16121	-3.69772
-1.15785	-2.72843
-1.15454	-1.50674
-1.15119	-0.37912
-1.14784	0.37767
-1.14451	1.33288
-1.14119	2.17177
-1.13787	2.85902
-1.13454	3.60099
-1.1312	4.23751
-1.1279	4.93411
-1.12456	5.60259
-1.12122	6.19233
-1.11788	6.60182
-1.11455	7.71003
-1.11123	7.60574
-1.10787	8.15577
-1.10452	8.721
-1.10119	9.08638
-1.09786	8.29059
-1.09453	9.7902
-1.09119	10.2215
-1.08787	10.4374
-1.08455	10.8526
-1.08122	11.1251
-1.07787	11.509
-1.07454	11.8856
-1.07119	12.096
-1.06787	12.5341
-1.06453	12.8934
-1.06121	13.275
-1.05788	13.5638
-1.05454	14.0111
-1.05121	14.294
-1.04786	14.7613
-1.04457	15.0052
-1.04123	15.504
-1.03789	16.0344
-1.03455	16.5704
-1.03122	17.061
-1.0279	17.3677
-1.02458	17.4193
-1.02128	18.6943
-1.01795	19.1172
-1.01461	19.532
-1.01127	20.1696
-1.00795	20.9177
-1.00463	21.1629
-1.00133	21.807
-0.99945	20.9797
-1.00132	-37.2638
-1.00463	-25.2162
-1.00796	-20.5984
-1.01131	-18.1671
-1.01465	-17.0822
-1.01797	-16.6459
-1.0213	-16.301
-1.02462	-15.3547
-1.0279	-16.0418
-1.03125	-15.7335
-1.03457	-15.6194
-1.03792	-15.4876
-1.04126	-15.3667
-1.04458	-15.3519
-1.0479	-15.2028
-1.05123	-15.2274
-1.05457	-15.1951
-1.05791	-15.098
-1.06123	-15.0328
-1.06456	-15.0726
-1.06789	-15.2186
-1.07123	-15.1216
-1.07456	-15.2527
-1.0779	-15.2421
-1.08124	-15.3708
-1.08458	-15.6226
-1.08789	-15.3459
-1.0912	-15.6809
-1.09456	-15.674
-1.09789	-15.8368
-1.1012	-16.1181
-1.10456	-16.2587
-1.10789	-16.3966
-1.11123	-16.8333
-1.11457	-16.9241
-1.11791	-17.1882
-1.12122	-17.6255
-1.12456	-18.0543
-1.1279	-18.2624
-1.13122	-18.6451
-1.13454	-19.2597
-1.13787	-19.8325
-1.14122	-20.3139
-1.14455	-20.9792
-1.14789	-21.6939
-1.15122	-22.4612
-1.15454	-23.2908
-1.15789	-24.1995
-1.16122	-25.3497
-1.16456	-26.3992
-1.16788	-27.7475
-1.17122	-29.064
-1.17454	-30.4649
-1.17787	-32.1127
-1.18117	-34.0626
-1.18453	-36.2276
-1.18786	-38.5744
-1.19119	-41.247
-1.19454	-44.564
-1.1979	-47.799
-1.2012	-51.8596
-1.20454	-56.5416
-1.20788	-61.8908
-1.21119	-68.2076
-1.21454	-75.4536
-1.21787	-83.9055
-1.22121	-94.0384
-1.22454	-105.672
-1.22785	-119.44
-1.23118	-135.423
-1.23453	-153.535
-1.23786	-174.621
-1.2412	-199.032
-1.24453	-227.148
-1.24787	-258.953
-1.25121	-294.823
-1.25453	-335.859
-1.25785	-381.656
-1.26119	-431.559
-1.26451	-488.676
-1.26781	-550.144
-1.27117	-616.666
-1.27452	-689.529
-1.27783	-765.102
-1.28119	-847.859
-1.28454	-935.852
-1.28784	-1029.34
-1.2912	-1120.01
-1.29452	-1216.36
-1.29784	-1320.18
-1.29967	-1372.67
-1.29785	-1302.28
-1.29452	-1202.27
-1.29119	-1096.83
-1.28785	-1000.47
-1.28453	-914.489
-1.2812	-829.034
-1.27782	-746.138
-1.27451	-669.496
-1.27115	-598.248
-1.26783	-528.125
-1.2645	-466.429
-1.26117	-414.898
-1.25785	-360.619
-1.25452	-313.235
-1.25119	-271.235
-1.24786	-241.057
-1.24453	-205.932
-1.24119	-177.271
-1.23786	-152.614
-1.23452	-132.138
-1.23117	-112.738
-1.22786	-96.7452
-1.22451	-83.4223
-1.22119	-71.6684
-1.21787	-62.28
-1.21454	-53.3749
-1.21122	-46.4563
-1.20788	-40.2009
-1.20455	-34.6499
-1.20122	-30.5519
-1.19789	-24.7164
-1.19453	-22.7293
-1.19119	-19.7171
-1.18785	-16.8837
-1.18453	-14.5778
-1.1812	-12.4573
-1.17785	-10.6381
-1.17453	-8.98758
-1.17121	-7.17715
-1.16788	-5.85059
-1.16453	-4.53042
-1.1612	-3.33137
-1.15788	-2.25175
-1.15456	-1.22619
-1.1512	-0.18391
-1.14787	0.78513
-1.14454	1.47316
-1.1412	2.30013
-1.13788	3.13203
-1.13454	3.83139
-1.1312	4.32698
-1.12789	5.15683
-1.12456	5.73272
-1.12123	6.21695
-1.11788	6.88835
-1.11459	7.31613
-1.11124	7.84665
-1.10785	8.32894
-1.10453	8.7233
-1.10121	9.04645
-1.09787	9.30419
-1.09453	9.8606
-1.0912	10.2602
-1.08787	10.4425
-1.08455	10.9988
-1.08123	11.4133
-1.07789	11.6547
-1.07456	11.848
-1.07124	12.2208
-1.06789	12.6428
-1.06455	12.8464
-1.06123	13.198
-1.05789	13.7298
-1.05454	15.1397
-1.05122	14.132
-1.04789	14.8658
-1.04457	15.2333
-1.04123	15.6695
-1.03789	16.2342
-1.03456	17.2177
-1.03123	17.02
-1.0279	17.6146
-1.0246	17.5208
-1.0213	18.9024
-1.01797	19.0869
-1.01463	19.7738
-1.01129	20.2545
-1.00794	20.7567
-1.00463	21.1143
-1.00131	21.6543
-0.99948	21.9652
-1.00133	-36.9476
-1.00463	-25.5024
-1.00797	-21.1007
-1.0113	-18.6477
-1.01464	-17.5117
-1.01797	-16.9674
-1.02129	-16.4661
-1.02461	-16.1422
-1.0279	-16.1236
-1.03124	-15.8785
-1.03458	-15.581
-1.03792	-14.3544
-1.04125	-15.1995
-1.04459	-15.4514
-1.04788	-15.2344
-1.05123	-15.2033
-1.05456	-15.3015
-1.05788	-15.0963
-1.06121	-15.0257
-1.06454	-15.1557
-1.06789	-15.1971
-1.07122	-15.1589
-1.07455	-15.18
-1.0779	-15.2641
-1.08124	-15.2321
-1.08456	-15.346
-1.08789	-15.3816
-1.0912	-15.6121
-1.09454	-15.6549
-1.09785	-15.848
-1.1012	-16.5742
-1.10453	-16.2268
-1.10788	-16.4443
-1.11121	-16.7456
-1.11456	-16.8893
-1.11789	-17.2009
-1.12123	-17.5203
-1.12456	-17.8998
-1.12789	-18.2316
-1.13121	-18.532
-1.13454	-19.1827
-1.13787	-19.7261
-1.14119	-20.1462
-1.14454	-20.8729
-1.14786	-21.5107
-1.15121	-22.2988
-1.15452	-23.0218
-1.15788	-23.8912
-1.16121	-24.9812
-1.16454	-26.0368
-1.16787	-27.2808
-1.17121	-28.6113
-1.17451	-30.0766
-1.17785	-31.6967
-1.18118	-33.6147
-1.18451	-35.6318
-1.18786	-38.0168
-1.19118	-40.6877
-1.19452	-43.9813
-1.19789	-47.1638
-1.20122	-51.257
-1.20456	-55.9735
-1.20789	-61.2038
-1.21123	-67.4828
-1.21456	-74.7857
-1.21787	-83.1385
-1.2212	-93.0972
-1.22451	-104.614
-1.22785	-118.117
-1.23121	-133.965
-1.23452	-152.315
-1.23786	-173.908
-1.24121	-198.819
-1.24452	-226.559
-1.24786	-258.017
-1.25118	-294.23
-1.25452	-335.431
-1.25783	-381.489
-1.26116	-431.638
-1.2645	-488.118
-1.26782	-549.271
-1.27116	-617.208
-1.27449	-690.334
-1.27783	-767.022
-1.28119	-851.493
-1.28452	-935.102
-1.28782	-1028.17
-1.2912	-1121.09
-1.2945	-1219.8
-1.29783	-1326.17
-1.29967	-1382.5
-1.29781	-1306.78
-1.29449	-1198.75
-1.29116	-1099.04
-1.28783	-1003.8
-1.28451	-911.115
-1.28118	-824.145
-1.2778	-742.138
-1.27447	-662.196
-1.27113	-589.232
-1.2678	-525.152
-1.26448	-463.376
-1.26116	-409.393
-1.25783	-356.688
-1.25449	-314.433
-1.25116	-272.658
-1.24784	-235.843
-1.24448	-204.062
-1.24117	-176.01
-1.23785	-151.756
-1.23449	-131.766
-1.23116	-113.192
-1.22783	-95.3225
-1.22449	-82.4229
-1.22116	-70.8862
-1.21783	-61.0352
-1.21452	-52.2405
-1.21121	-45.0822
-1.20784	-39.3902
-1.20453	-33.8629
-1.20118	-29.5576
-1.19784	-25.4028
-1.1945	-22.156
-1.19114	-19.1526
-1.18784	-16.6277
-1.18449	-14.2178
-1.18115	-12.0881
-1.17783	-10.3023
-1.17452	-8.80188
-1.17117	-6.93711
-1.16786	-5.59987
-1.16451	-4.33572
-1.16117	-3.07786
-1.15785	-2.08511
-1.15452	-0.98444
-1.15118	0.02147
-1.14784	0.86071
-1.14451	1.75431
-1.14119	2.5279
-1.13785	3.18841
-1.13451	4.00642
-1.13119	4.50835
-1.12787	5.39746
-1.12456	5.906
-1.12121	5.70922
-1.11787	6.71619
-1.11454	7.25724
-1.1112	7.81412
-1.10783	8.27937
-1.10451	8.60248
-1.10119	9.09397
-1.09786	9.51208
-1.09451	9.80343
-1.09118	10.2048
-1.08786	10.4551
-1.08454	10.9616
-1.0812	11.1344
-1.07788	11.6657
-1.07455	12.0203
-1.07121	12.2447
-1.06786	12.8997
-1.06453	12.6164
-1.0612	13.2355
-1.05787	13.7102
-1.05454	14.1441
-1.0512	14.7383
-1.04789	14.824
-1.04454	15.1806
-1.04122	15.6514
-1.03789	16.2288
-1.03454	16.6779
-1.03122	17.1681
-1.02788	17.5661
-1.02457	17.6409
-1.02128	18.9166
-1.01794	19.282
-1.01461	19.623
-1.01127	20.265
-1.00793	20.8132
-1.00462	20.9491
-1.00129	21.6872
-0.99942	21.4428
-1.00129	-36.8038
-1.00463	-25.3399
-1.00795	-20.9388
-1.0113	-18.4275
-1.01463	-17.3229
-1.01795	-16.8297
-1.02128	-16.5039
-1.0246	-15.6531
-1.02791	-16.2044
-1.03124	-15.8579
-1.03458	-15.7413
-1.03792	-15.5445
-1.04123	-15.4613
-1.04457	-15.3814
-1.04787	-15.2689
-1.05121	-15.2613
-1.05454	-15.2405
-1.05788	-15.1705
-1.06121	-15.1772
-1.06455	-15.2015
-1.06789	-15.1901
-1.07124	-15.1181
-1.07456	-15.1757
-1.07788	-15.2858
-1.08123	-15.3109
-1.08456	-15.361
-1.08787	-15.2862
-1.09119	-15.6791
-1.09451	-16.6419
-1.09786	-15.6909
-1.1012	-16.0323
-1.10453	-16.061
-1.10787	-16.3715
-1.11123	-16.802
-1.11456	-16.8182
-1.1179	-17.0668
-1.12125	-17.479
-1.12457	-17.816
-1.12788	-18.172
-1.1312	-18.5036
-1.13455	-19.1888
-1.13786	-19.6357
-1.14119	-20.17
-1.14453	-20.7373
-1.14785	-21.502
-1.15121	-22.1944
-1.15454	-23.0653
-1.15787	-23.8946
-1.16119	-25.0052
-1.16455	-26.0187
-1.16786	-27.2164
-1.17119	-28.5698
-1.17452	-29.9288
-1.17786	-31.6868
-1.18118	-33.5067
-1.18452	-35.4422
-1.18786	-38.0374
-1.19118	-40.8146
-1.19454	-43.9594
-1.19789	-47.1502
-1.20122	-51.2418
-1.20452	-55.8454
-1.20787	-61.1562
-1.21121	-67.4834
-1.21455	-74.7635
-1.21785	-83.0831
-1.2212	-93.183
-1.22451	-104.771
-1.22786	-118.488
-1.23119	-134.375
-1.23453	-152.665
-1.23787	-173.995
-1.24121	-197.972
-1.24452	-225.657
-1.24788	-257.808
-1.25119	-294.395
-1.25452	-334.519
-1.25785	-378.942
-1.26118	-430.901
-1.2645	-488.535
-1.26782	-548.12
-1.27115	-616.272
-1.27451	-687.829
-1.27782	-769.225
-1.28119	-847.058
-1.28451	-932.358
-1.28785	-1016.47
-1.29119	-1116.15
-1.29454	-1213.5
-1.29785	-1305.52
-1.29968	-1359.47
-1.29784	-1285.6
-1.29452	-1182.66
-1.29118	-1094.75
-1.28784	-998.578
-1.28452	-909.295
-1.28118	-824.259
-1.27782	-744.575
-1.27451	-669.375
-1.27116	-598.195
-1.26782	-530.535
-1.26448	-468.939
-1.26115	-416.055
-1.25783	-369.204
-1.25451	-319.417
-1.25117	-280.108
-1.24784	-238.897
-1.24451	-203.945
-1.24119	-175.833
-1.23786	-150.78
-1.23451	-129.264
-1.23119	-110.628
-1.22785	-95.2686
-1.22451	-81.3531
-1.22116	-71.6484
-1.21786	-60.411
-1.21452	-52.4701
-1.21119	-45.5908
-1.20788	-39.0488
-1.20452	-33.9611
-1.2012	-29.2108
-1.19786	-25.5649
-1.19449	-21.6485
-1.19117	-18.7863
-1.18784	-16.3168
-1.1845	-13.8309
-1.18116	-11.9169
-1.17784	-10.0226
-1.1745	-8.48105
-1.17118	-6.74929
-1.16784	-5.38713
-1.1645	-4.10399
-1.16117	-2.99194
-1.15786	-1.89789
-1.15452	-0.78825
-1.15119	0.15621
-1.14783	0.99838
-1.1445	1.83869
-1.1412	2.59592
-1.13786	3.34754
-1.13453	4.01606
-1.13119	4.61653
-1.12788	5.35093
-1.12454	5.93032
-1.1212	6.3416
-1.11787	6.80623
-1.11455	7.43462
-1.1112	7.9636
-1.10786	8.21285
-1.10453	8.69477
-1.1012	9.15761
-1.09787	9.5441
-1.09453	9.8758
-1.09119	10.5592
-1.08787	10.5396
-1.08456	11.0738
-1.08121	12.0723
-1.07788	11.3712
-1.07454	12.0326
-1.07121	12.2436
-1.06787	12.7445
-1.06455	13.1055
-1.06122	13.3311
-1.05787	13.564
-1.05454	14.0147
-1.0512	14.4512
-1.04787	15.2524
-1.04457	14.9124
-1.04124	13.0895
-1.0379	15.9882
-1.03458	16.6523
-1.03121	17.1214
-1.02789	17.5918
-1.02457	17.5441
-1.02127	18.7255
-1.01795	19.1846
-1.01462	19.6088
-1.01127	20.1919
-1.00795	20.6239
-1.0046	21.0531
-1.0013	21.6675
-0.99946	21.3982
-1.00132	-37.1038
-1.00463	-25.2108
-1.00796	-20.663
-1.0113	-18.3181
-1.01464	-17.1197
-1.01796	-16.693
-1.02131	-16.3155
-1.0246	-15.4975
-1.02789	-16.0677
-1.03123	-15.7351
-1.03457	-15.6839
-1.03792	-15.489
-1.04123	-15.4081
-1.04458	-15.2887
-1.0479	-15.2308
-1.05122	-15.1348
-1.05455	-15.257
-1.05789	-14.9871
-1.06121	-15.0746
-1.06455	-15.0465
-1.0679	-15.1197
-1.07123	-15.0947
-1.07456	-15.1148
-1.0779	-15.2076
-1.08123	-15.1934
-1.08457	-15.2952
-1.0879	-15.2985
-1.09121	-15.569
-1.09455	-15.5977
-1.09787	-15.727
-1.1012	-15.9416
-1.10453	-16.0276
-1.10788	-16.3326
-1.11123	-16.5686
-1.11457	-16.7213
-1.11791	-17.0381
-1.12123	-17.3435
-1.12456	-17.6813
-1.12789	-17.9517
-1.13121	-18.3518
-1.13456	-18.9544
-1.13788	-19.4067
-1.14121	-19.9975
-1.14454	-20.5595
-1.14789	-21.2356
-1.15122	-21.9984
-1.15456	-22.6808
-1.15788	-23.5424
-1.16121	-24.5753
-1.16456	-26.0591
-1.16789	-26.7628
-1.17122	-28.234
-1.17454	-29.5501
-1.17787	-31.3373
-1.1812	-33.0847
-1.18454	-35.1953
-1.18788	-37.4518
-1.19118	-40.1136
-1.19455	-43.3234
-1.19789	-46.4509
-1.20122	-50.373
-1.20456	-55.0073
-1.20791	-60.2764
-1.21122	-66.4198
-1.21455	-73.6157
-1.21787	-81.8344
-1.22119	-91.757
-1.22453	-103.263
-1.22786	-116.636
-1.23119	-132.168
-1.23454	-150.32
-1.23787	-171.212
-1.2412	-194.764
-1.24451	-222.657
-1.24787	-254.877
-1.25119	-291.111
-1.25452	-332.987
-1.25785	-378.435
-1.26118	-430.223
-1.2645	-485.979
-1.26784	-546.134
-1.27117	-614.196
-1.27451	-687.481
-1.27784	-761.566
-1.28119	-844.611
-1.28453	-934.419
-1.28787	-1022.65
-1.29121	-1121.85
-1.29453	-1217
-1.29784	-1316.74
-1.29968	-1372.12
-1.29784	-1310.18
-1.29452	-1202.57
-1.29118	-1100.38
-1.28784	-1007.3
-1.28453	-918.616
-1.28118	-827.016
-1.27783	-738.952
-1.2745	-666.291
-1.27117	-594.561
-1.26783	-526.419
-1.2645	-466.489
-1.26116	-412.687
-1.25785	-362.413
-1.25451	-316.292
-1.25119	-273.624
-1.24785	-237.334
-1.24452	-205.461
-1.2412	-175.326
-1.23786	-148.474
-1.23451	-128.377
-1.23119	-109.709
-1.22785	-94.2428
-1.22451	-81.1344
-1.22118	-71.3883
-1.21786	-60.4349
-1.21452	-52.2905
-1.2112	-44.9407
-1.20786	-38.9794
-1.20453	-33.3165
-1.20121	-28.9512
-1.19787	-25.0572
-1.19452	-21.6303
-1.19119	-18.871
-1.18785	-15.9075
-1.18451	-13.7997
-1.18118	-11.6811
-1.17785	-9.69918
-1.17451	-8.27152
-1.17118	-6.59354
-1.16787	-5.23491
-1.16453	-3.89909
-1.1612	-2.78909
-1.15786	-1.7162
-1.15453	-0.69039
-1.15118	0.23554
-1.14785	1.18436
-1.14451	1.97535
-1.14118	2.29738
-1.13785	3.35609
-1.13451	4.04925
-1.13118	4.5849
-1.12787	5.27944
-1.12454	5.90389
-1.1212	6.38537
-1.11787	6.92115
-1.11455	7.43346
-1.11121	7.90939
-1.10784	8.26673
-1.10452	8.75697
-1.10119	9.24645
-1.09785	9.65505
-1.09452	9.8836
-1.09118	10.3802
-1.08788	10.5462
-1.08455	10.984
-1.08119	11.3447
-1.07788	11.7502
-1.07454	11.9748
-1.07122	12.2265
-1.06787	12.6489
-1.06453	12.8531
-1.06121	13.3038
-1.05785	13.8047
-1.05451	13.9569
-1.05118	14.3347
-1.04787	14.7647
-1.04454	15.1812
-1.0412	15.8092
-1.03787	15.8658
-1.03453	16.7676
-1.0312	17.0763
-1.02788	17.6142
-1.02458	18.3595
-1.02127	18.9135
-1.01793	19.1564
-1.01462	19.6021
-1.01127	20.2863
-1.00795	20.8805
-1.00461	21.1746
-1.0013	21.5978
-0.99946	21.5532
-1.0013	-37.8648
-1.00463	-25.8562
-1.00794	-21.0592
-1.01129	-18.5858
-1.01464	-17.4406
-1.01795	-16.8453
-1.02129	-16.4632
-1.02459	-15.5757
-1.0279	-16.1776
-1.03125	-15.7408
-1.03455	-15.688
-1.03789	-15.5132
-1.04123	-15.4446
-1.04457	-15.3043
-1.04788	-15.2427
-1.05123	-15.134
-1.05454	-15.1991
-1.05787	-15.0985
-1.06119	-15.2123
-1.06454	-15.0719
-1.06788	-15.1119
-1.07122	-15.186
-1.07455	-15.4196
-1.07787	-15.2466
-1.0812	-15.2422
-1.08454	-15.2849
-1.08787	-15.32
-1.09119	-15.531
-1.09453	-15.5845
-1.09788	-15.8375
-1.10121	-15.9058
-1.10451	-16.0425
-1.10787	-16.3775
-1.11122	-16.645
-1.11456	-16.743
-1.11788	-17.0469
-1.12122	-17.4182
-1.12457	-17.7337
-1.1279	-18.0937
-1.13122	-18.4615
-1.13454	-18.97
-1.13789	-19.5613
-1.14122	-20.0329
-1.14456	-20.5882
-1.14788	-21.3366
-1.15122	-22.0847
-1.15453	-22.7637
-1.15788	-23.7522
-1.16119	-24.7069
-1.16454	-25.7815
-1.16787	-27.0065
-1.17119	-28.2954
-1.17453	-29.6485
-1.17785	-31.3982
-1.18117	-33.2236
-1.18451	-35.3454
-1.18785	-37.6797
-1.19117	-40.2118
-1.19452	-43.5906
-1.19786	-46.8202
-1.20119	-50.8306
-1.20453	-55.4406
-1.20788	-60.791
-1.21121	-67.2491
-1.21452	-74.4655
-1.21785	-82.907
-1.22119	-93.1098
-1.22452	-104.711
-1.22783	-118.187
-1.23118	-134.017
-1.23452	-152.452
-1.23787	-173.683
-1.2412	-198.108
-1.24451	-225.852
-1.24784	-258.771
-1.25118	-295.613
-1.2545	-337.68
-1.25785	-383.223
-1.26117	-434.774
-1.26451	-488.961
-1.26784	-549.045
-1.27116	-615.392
-1.27447	-689.345
-1.27784	-768.028
-1.28119	-851.154
-1.28451	-937.01
-1.28785	-1027.62
-1.29117	-1125.28
-1.29449	-1210.72
-1.29781	-1309.85
-1.29967	-1355.74
-1.29782	-1291.36
-1.29448	-1190.46
-1.29117	-1087.3
-1.28784	-994.797
-1.28452	-907.859
-1.2812	-823.249
-1.27782	-741.225
-1.27449	-670.934
-1.27116	-597.749
-1.26783	-536.349
-1.26449	-475.939
-1.26115	-420.253
-1.25785	-368.408
-1.25452	-320.386
-1.25118	-280.598
-1.24784	-236.275
-1.2445	-202.584
-1.24118	-174.454
-1.23785	-150.379
-1.23449	-129.384
-1.23119	-110.325
-1.22786	-94.0115
-1.22451	-81.269
-1.22118	-70.2798
-1.21785	-59.8339
-1.21453	-51.602
-1.2112	-44.5371
-1.20787	-38.3702
-1.20454	-33.118
-1.20121	-28.7728
-1.19788	-24.4832
-1.19452	-21.0566
-1.19117	-18.5226
-1.18784	-15.7166
-1.18451	-13.6746
-1.18116	-11.4878
-1.17784	-9.61452
-1.17452	-8.13285
-1.17118	-6.52227
-1.16786	-5.21783
-1.16453	-3.902
-1.16118	-2.73978
-1.15788	-1.64867
-1.15453	-0.64348
-1.15117	0.25153
-1.14786	1.14045
-1.14453	1.99357
-1.1412	2.70781
-1.13786	3.33007
-1.13453	4.10165
-1.13119	4.64608
-1.1279	5.5653
-1.12457	5.62397
-1.12122	6.4386
-1.11789	7.08682
-1.11456	7.34412
-1.11123	7.95993
-1.10785	8.34927
-1.10455	8.75471
-1.1012	9.27502
-1.09786	9.70326
-1.0945	9.88872
-1.09119	10.1579
-1.08787	10.475
-1.08456	10.8866
-1.08122	11.3825
-1.07789	11.5679
-1.07455	11.8941
-1.07123	12.1656
-1.06786	13.0576
-1.06456	12.799
-1.06122	13.1766
-1.05787	13.4978
-1.05453	13.9402
-1.05121	14.2276
-1.04787	14.7236
-1.04458	15.0579
-1.04123	15.5036
-1.0379	16.0261
-1.03455	16.5667
-1.03123	17.0467
-1.02789	17.4226
-1.0246	18.558
-1.02129	18.465
-1.01797	19.1128
-1.01466	19.6237
-1.01131	20.1175
-1.00796	20.6945
-1.00462	20.9313
-1.00131	21.7242
-0.99943	21.0873
-1.00132	-36.9838
-1.00465	-25.0554
-1.00799	-20.6559
-1.01131	-18.3921
-1.01464	-17.344
-1.01798	-16.751
-1.02129	-16.4204
-1.02462	-15.6099
-1.02793	-16.1446
-1.03125	-15.6713
-1.03461	-15.5892
-1.03793	-15.4949
-1.04124	-15.3285
-1.04458	-15.218
-1.04788	-15.4233
-1.05124	-15.0574
-1.05457	-15.1402
-1.0579	-15.1021
-1.06124	-15.0216
-1.06456	-15.0542
-1.06789	-15.1145
-1.07123	-15.0635
-1.07457	-15.1409
-1.0779	-15.1607
-1.08124	-15.2359
-1.08457	-15.2087
-1.08788	-15.1849
-1.09122	-15.5151
-1.09455	-15.4836
-1.09787	-15.9525
-1.10122	-16.0802
-1.10453	-15.9766
-1.10787	-16.2959
-1.11123	-16.6181
-1.11457	-16.722
-1.11789	-17.0759
-1.12124	-17.2946
-1.12459	-17.6422
-1.12792	-18.244
-1.13121	-18.3292
-1.13455	-18.9855
-1.13788	-19.4026
-1.1412	-19.9838
-1.14453	-20.5696
-1.14787	-21.2302
-1.1512	-21.9488
-1.15454	-22.6712
-1.15787	-23.5298
-1.16122	-24.55
-1.16455	-25.6355
-1.16788	-26.968
-1.1712	-28.1051
-1.17453	-29.415
-1.17786	-31.2516
-1.18117	-32.9299
-1.18452	-35.0283
-1.18787	-37.3404
-1.19117	-40.0152
-1.19453	-43.1973
-1.1979	-46.3271
-1.20121	-50.3159
-1.20455	-54.9727
-1.20786	-60.191
-1.21123	-66.4269
-1.21453	-73.6205
-1.21785	-81.9018
-1.2212	-91.9629
-1.22451	-103.422
-1.22785	-117.191
-1.23118	-133.383
-1.23452	-152.649
-1.23787	-174.657
-1.2412	-199.732
-1.24452	-226.893
-1.24786	-259.263
-1.25119	-295.807
-1.25453	-336.867
-1.25784	-384.165
-1.26118	-435.966
-1.26452	-493.767
-1.26783	-557.015
-1.27118	-625.065
-1.27451	-700.634
-1.27785	-775.088
-1.28118	-857.02
-1.28451	-943.111
-1.28783	-1036.36
-1.2912	-1143.11
-1.2945	-1239.37
-1.29784	-1338.15
-1.29959	-1398.57
-1.29784	-1338.2
-1.29451	-1233.75
-1.29116	-1135.36
-1.28785	-1024.87
-1.28452	-915.816
-1.2812	-828.489
-1.2778	-746.808
-1.27448	-672.857
-1.27118	-596.594
-1.26783	-528.682
-1.26448	-470.052
-1.26114	-412.207
-1.25783	-359.11
-1.25451	-313.664
-1.25116	-271.357
-1.24782	-235.818
-1.24449	-204.228
-1.24117	-175.662
-1.23783	-150.907
-1.23449	-129.06
-1.23116	-110.362
-1.22783	-93.7827
-1.22449	-80.6271
-1.22116	-69.087
-1.21783	-59.3795
-1.21451	-50.8837
-1.21117	-43.9161
-1.20784	-38.0193
-1.20449	-32.7721
-1.20119	-28.3619
-1.19788	-24.6846
-1.1945	-21.1003
-1.19116	-18.5464
-1.18782	-15.5363
-1.18448	-13.4163
-1.18116	-11.3344
-1.17783	-9.6016
-1.1745	-8.07741
-1.17119	-6.4296
-1.16787	-5.03886
-1.16452	-3.86295
-1.16117	-2.57349
-1.15786	-1.58916
-1.15452	-0.58975
-1.15116	0.37175
-1.14784	1.19849
-1.14451	2.04714
-1.14118	2.84482
-1.13784	3.47172
-1.13451	4.17467
-1.13118	4.6857
-1.12786	5.41704
-1.12454	6.16732
-1.1212	6.56373
-1.11787	7.0318
-1.11455	7.53231
-1.1112	8.07019
-1.10783	8.34794
-1.10451	8.9347
-1.10118	9.24074
-1.09783	9.55379
-1.0945	9.88435
-1.09118	10.4127
-1.08787	10.6247
-1.08454	11.0092
-1.0812	11.4711
-1.07787	11.6278
-1.07453	11.8129
-1.0712	12.2337
-1.06787	12.6648
-1.06452	13.0146
-1.0612	13.1971
-1.05787	13.5977
-1.05453	14.0798
-1.05121	14.3379
-1.04786	14.8106
-1.04456	15.2321
-1.04124	15.7231
-1.03789	16.2096
-1.03455	16.5716
-1.03123	17.1439
-1.0279	17.5754
-1.0246	17.527
-1.02128	18.8819
-1.01796	19.2652
-1.01462	19.6043
-1.01129	20.4283
-1.00795	20.9184
-1.00462	21.4187
-1.0013	21.844
-0.99951	21.7693
-1.00131	-37.6238
-1.00465	-25.7907
-1.00798	-21.2941
-1.01131	-18.8072
-1.01463	-17.5912
-1.01797	-16.9764
-1.02132	-16.6032
-1.02462	-15.6746
-1.0279	-16.284
-1.03124	-15.9287
-1.03456	-15.7008
-1.03791	-15.6209
-1.04124	-15.4819
-1.04458	-15.3694
-1.04789	-15.3029
-1.05123	-15.1966
-1.05455	-15.2422
-1.05789	-15.1258
-1.0612	-15.6041
-1.06454	-15.045
-1.0679	-15.1766
-1.07122	-15.1247
-1.07456	-15.1397
-1.07788	-15.2825
-1.08123	-15.3292
-1.08456	-15.3121
-1.08788	-15.2438
-1.0912	-15.5917
-1.09453	-15.5898
-1.09789	-15.8283
-1.10121	-15.9087
-1.10454	-16.005
-1.10785	-16.3021
-1.11124	-16.6709
-1.11457	-16.7621
-1.11789	-16.9817
-1.12123	-17.3987
-1.12459	-17.7502
-1.12788	-18.0059
-1.13121	-18.338
-1.13455	-18.9029
-1.13787	-19.4051
-1.14123	-19.9522
-1.14454	-20.519
-1.14787	-21.1185
-1.15121	-21.9468
-1.15456	-22.5687
-1.15787	-23.4841
-1.16121	-24.4802
-1.16456	-25.5486
-1.16788	-26.6891
-1.17122	-28.0412
-1.17454	-29.3329
-1.17786	-31.171
-1.18118	-32.9725
-1.18452	-34.9951
-1.18784	-37.2783
-1.19119	-39.9275
-1.19452	-43.2086
-1.19789	-46.3214
-1.20121	-50.3119
-1.20455	-54.9564
-1.20788	-60.3252
-1.21121	-66.4745
-1.21453	-73.7943
-1.21786	-82.2464
-1.22121	-92.1351
-1.22453	-103.862
-1.22786	-117.151
-1.23119	-133.129
-1.23451	-151.513
-1.23785	-172.981
-1.24119	-198.238
-1.24451	-225.712
-1.24786	-258.508
-1.25118	-295.078
-1.25451	-336.864
-1.25782	-382.519
-1.26116	-433.523
-1.2645	-491.798
-1.26783	-553.132
-1.27117	-619.928
-1.27449	-691.76
-1.27783	-767.856
-1.28119	-852.938
-1.2845	-939.5
-1.28784	-1030.26
-1.29118	-1140.85
-1.2945	-1251.59
-1.29784	-1341.06
-1.29965	-1370.45
-1.29783	-1302.46
-1.29449	-1202.63
-1.29116	-1108.91
-1.28785	-1011.77
-1.28451	-916.289
-1.28118	-830.779
-1.27781	-750.68
-1.27447	-672.438
-1.27116	-596.07
-1.26783	-527.68
-1.2645	-467.245
-1.26115	-410.178
-1.25782	-360.676
-1.25452	-310.862
-1.25117	-270.207
-1.24783	-234.392
-1.24452	-200.228
-1.24118	-172.262
-1.23786	-149.935
-1.23448	-127.135
-1.23118	-109.225
-1.22782	-93.9461
-1.22451	-79.8653
-1.22117	-69.0177
-1.21784	-59.2848
-1.21454	-51.1879
-1.21119	-44.7106
-1.20787	-37.7347
-1.20452	-32.8714
-1.20121	-27.8395
-1.19789	-24.5758
-1.19453	-20.8208
-1.19117	-18.427
-1.18784	-15.7286
-1.18451	-13.0407
-1.18117	-11.2648
-1.17785	-9.4683
-1.17452	-7.86432
-1.17119	-6.27344
-1.16787	-4.94369
-1.16451	-3.73675
-1.16119	-2.5444
-1.15787	-1.47672
-1.15454	-0.55393
-1.15119	0.42223
-1.14787	1.26232
-1.14452	2.03083
-1.1412	2.75755
-1.13788	3.55424
-1.13453	4.30484
-1.13119	4.83059
-1.12787	5.38608
-1.12454	5.90909
-1.12123	6.52252
-1.1179	7.0821
-1.11457	7.58122
-1.11122	7.9935
-1.10786	8.44494
-1.10451	8.87433
-1.10118	9.2563
-1.09785	9.66667
-1.09452	9.95664
-1.09119	10.9288
-1.08786	10.4337
-1.08454	11.0029
-1.08121	11.3924
-1.07789	11.8126
-1.07455	11.8931
-1.07122	12.3337
-1.06786	12.8369
-1.06454	13.0102
-1.06119	13.4276
-1.05787	13.6296
-1.05453	13.8977
-1.0512	14.4574
-1.04786	14.7848
-1.04456	15.6334
-1.04122	15.6355
-1.03787	16.2163
-1.03454	16.6716
-1.03122	17.201
-1.02788	18.1181
-1.02458	17.8761
-1.02128	18.9951
-1.01794	17.7906
-1.01461	17.4374
-1.01126	20.0854
-1.00795	20.5509
-1.00463	20.9128
-1.00129	21.5917
-0.99946	21.7368
-1.00132	-37.6658
-1.00462	-25.3274
-1.00795	-20.5962
-1.01129	-18.2326
-1.01462	-17.1969
-1.01796	-16.6406
-1.02131	-16.2197
-1.02461	-15.4858
-1.0279	-16.0349
-1.03123	-15.6091
-1.03458	-15.6534
-1.03791	-15.4774
-1.04124	-15.4055
-1.04458	-15.2418
-1.04788	-15.1476
-1.05121	-14.9787
-1.05457	-15.1144
-1.05788	-14.9514
-1.0612	-14.9228
-1.06455	-15.029
-1.06788	-15.1128
-1.07122	-15.0586
-1.07455	-14.9741
-1.07788	-15.1391
-1.08123	-15.179
-1.08456	-15.2015
-1.08787	-15.2034
-1.09122	-15.5161
-1.09455	-15.4604
-1.09787	-15.8313
-1.10121	-15.7838
-1.10452	-15.9492
-1.10787	-16.1002
-1.11123	-16.4798
-1.11456	-16.6283
-1.1179	-16.8148
-1.12124	-17.1546
-1.12455	-17.5914
-1.12789	-17.8592
-1.13121	-18.1488
-1.13455	-18.7453
-1.13787	-19.2246
-1.14122	-19.7721
-1.14455	-20.2544
-1.14788	-20.9617
-1.15121	-21.729
-1.15455	-22.3703
-1.15787	-23.2075
-1.16119	-24.2299
-1.16454	-25.2601
-1.16787	-26.4161
-1.1712	-27.6465
-1.17453	-29.0009
-1.17786	-30.7599
-1.18118	-32.4463
-1.18452	-34.5395
-1.18785	-36.8269
-1.19118	-39.3373
-1.19453	-42.5062
-1.19789	-45.6372
-1.20121	-49.4576
-1.20455	-54.81
-1.20789	-59.7794
-1.21122	-65.742
-1.21455	-72.9602
-1.21787	-81.2369
-1.22122	-91.0923
-1.22452	-102.558
-1.22784	-116.08
-1.2312	-131.937
-1.23452	-150.101
-1.23787	-171.235
-1.2412	-195.417
-1.24452	-223.621
-1.24787	-255.83
-1.25121	-292.084
-1.25451	-333.752
-1.25787	-380.43
-1.26121	-432.33
-1.26452	-487.154
-1.26785	-545.161
-1.27117	-609.774
-1.27451	-685.293
-1.27785	-760.116
-1.2812	-839.511
-1.28453	-925.916
-1.28786	-1016.67
-1.29119	-1109.34
-1.29452	-1209.98
-1.29785	-1311.08
-1.29971	-1359.2
-1.29784	-1292.84
-1.29452	-1191.63
-1.29117	-1088.62
-1.28786	-1000.8
-1.28452	-909.313
-1.2812	-820.511
-1.27783	-738.726
-1.27451	-660.979
-1.27118	-591.117
-1.26782	-522.414
-1.26449	-466.603
-1.26117	-410.637
-1.25784	-358.714
-1.25451	-308.577
-1.25119	-271.516
-1.24785	-233.852
-1.2445	-203.19
-1.24119	-174.821
-1.23786	-150.003
-1.23452	-128.897
-1.23118	-109.397
-1.22785	-93.7622
-1.22452	-80.7613
-1.22119	-68.9957
-1.21786	-59.4463
-1.21453	-50.8964
-1.2112	-43.7254
-1.20788	-37.9459
-1.20453	-32.3836
-1.20123	-28.2467
-1.1979	-24.3749
-1.19453	-20.5524
-1.19117	-17.817
-1.18784	-15.1942
-1.18452	-13.1577
-1.18119	-11.0424
-1.17786	-9.32108
-1.17453	-7.84358
-1.1712	-6.17078
-1.16789	-4.79997
-1.16455	-3.53929
-1.16122	-2.36495
-1.15788	-1.43229
-1.15455	-0.35879
-1.15119	0.68853
-1.14788	1.43283
-1.14454	2.21406
-1.14122	2.95404
-1.13788	3.71281
-1.13453	4.29336
-1.13123	4.87045
-1.1279	5.50272
-1.12456	6.01897
-1.12124	6.58974
-1.11789	7.13654
-1.11458	7.93468
-1.11123	7.57781
-1.10788	8.49293
-1.10453	8.95926
-1.10122	9.45052
-1.09788	9.60143
-1.09456	9.91967
-1.09121	10.219
-1.0879	10.6014
-1.08455	11.1148
-1.08122	11.3267
-1.07788	11.7113
-1.07457	11.9995
-1.07124	12.2888
-1.06788	12.626
-1.06455	12.9013
-1.06122	13.268
-1.05791	13.831
-1.05456	13.9505
-1.05121	14.3587
-1.04788	14.8759
-1.04457	15.1004
-1.04124	15.5598
-1.0379	16.055
-1.03456	16.5373
-1.03121	17.0094
-1.02789	17.6499
-1.02459	17.4445
-1.02129	18.7165
-1.01795	19.3115
-1.01461	19.5634
-1.01128	20.145
-1.00795	20.7362
-1.00463	21.9186
-1.00132	21.6741
-0.99949	21.5444
-1.00132	-37.3873
-1.00464	-25.6397
-1.00797	-20.9829
-1.0113	-18.5497
-1.01465	-17.4608
-1.01798	-16.8372
-1.02131	-16.4359
-1.02463	-15.5067
-1.02793	-16.1949
-1.03126	-15.8015
-1.03458	-15.6728
-1.03793	-15.5035
-1.04124	-15.2795
-1.04458	-15.2771
-1.04789	-15.2296
-1.05122	-15.2088
-1.05457	-15.1549
-1.05789	-15.1139
-1.06122	-15.023
-1.06455	-15.0541
-1.0679	-15.1301
-1.07124	-15.0653
-1.07458	-15.0912
-1.0779	-15.1488
-1.08125	-15.2697
-1.08457	-15.2536
-1.08789	-15.1911
-1.09122	-15.4726
-1.09455	-15.5319
-1.09789	-15.9825
-1.10122	-15.7005
-1.10453	-15.9488
-1.10787	-16.2804
-1.11124	-16.5221
-1.11455	-16.6499
-1.1179	-16.9158
-1.12123	-17.2419
-1.12456	-17.6465
-1.1279	-17.9219
-1.13123	-18.2424
-1.13455	-19.0543
-1.1379	-19.4317
-1.14121	-19.8146
-1.14455	-20.3888
-1.14788	-21.1244
-1.15121	-21.8585
-1.15457	-22.5251
-1.15787	-23.4208
-1.16123	-24.4601
-1.16456	-25.4166
-1.1679	-26.6502
-1.17123	-27.9215
-1.17454	-29.2652
-1.17787	-30.9652
-1.1812	-32.746
-1.18454	-34.859
-1.18788	-37.1136
-1.19119	-39.7633
-1.19453	-42.9331
-1.1979	-46.2077
-1.20122	-50.1679
-1.20457	-54.8827
-1.20789	-60.2083
-1.21122	-66.4231
-1.21454	-73.9233
-1.21789	-82.4594
-1.2212	-92.183
-1.22455	-103.81
-1.22787	-117.421
-1.23119	-133.675
-1.23452	-152.102
-1.23788	-173.83
-1.24121	-198.732
-1.24453	-227.82
-1.24787	-260.653
-1.2512	-296.284
-1.25453	-337.499
-1.25785	-385.697
-1.26119	-440.686
-1.26451	-494.787
-1.26782	-558.592
-1.27115	-627.465
-1.27451	-699.635
-1.27785	-774.582
-1.28118	-853.896
-1.28451	-937.8
-1.28786	-1034.5
-1.29119	-1128.09
-1.29451	-1229.58
-1.29784	-1336.49
-1.29968	-1397.35
-1.29785	-1336.03
-1.29453	-1238.69
-1.29117	-1133.71
-1.28786	-1005.07
-1.28454	-914.35
-1.2812	-823.364
-1.27783	-741.894
-1.2745	-665.752
-1.27116	-596.797
-1.26783	-528.084
-1.26449	-462.951
-1.26117	-409.282
-1.25787	-358.157
-1.25453	-311.306
-1.25118	-272.301
-1.24787	-234.956
-1.24453	-200.95
-1.24121	-173.082
-1.23786	-149.173
-1.23453	-126.978
-1.23119	-108.977
-1.22787	-93.3341
-1.22452	-79.7871
-1.22119	-69.0001
-1.21788	-58.6897
-1.21452	-50.8054
-1.21122	-43.5614
-1.20788	-37.5966
-1.20453	-32.3361
-1.20121	-27.9559
-1.19791	-24.3008
-1.19453	-20.6596
-1.19119	-17.9668
-1.18785	-15.1974
-1.18453	-12.9903
-1.18121	-10.9687
-1.17786	-9.19068
-1.17454	-7.75581
-1.17122	-5.99019
-1.16788	-4.77533
-1.16454	-3.50852
-1.16119	-2.3741
-1.15789	-1.36467
-1.15455	-0.4045
-1.15119	0.71249
-1.14787	1.40797
-1.14453	2.29356
-1.1412	2.91909
-1.13786	3.66428
-1.13453	4.35014
-1.13122	4.63743
-1.1279	5.49466
-1.12455	6.12138
-1.12123	6.57987
-1.1179	7.19929
-1.11456	7.52009
-1.11123	8.02931
-1.10786	8.51103
-1.10453	8.80086
-1.1012	9.33802
-1.09787	9.68067
-1.09454	10.0354
-1.0912	10.2654
-1.08788	10.5325
-1.08456	11.0893
-1.08123	11.5153
-1.0779	11.7462
-1.07456	11.9621
-1.07124	12.3719
-1.06788	12.8706
-1.06455	12.8025
-1.06121	13.2192
-1.05787	13.563
-1.05454	13.9569
-1.05118	14.3853
-1.04788	14.7767
-1.04457	15.2508
-1.04124	16.7776
-1.03789	16.1506
-1.03456	16.5772
-1.03125	17.0853
-1.02793	17.5963
-1.02459	18.3378
-1.0213	18.866
-1.01799	19.2243
-1.01465	19.6325
-1.01129	20.3416
-1.00796	20.7801
[truncated: 908,183+ more rows]

## Sheet: SI. Fig.19
Fig. S19a						Fig. S19b						Fig. S19c
CuMo6S8	#1	#2	#3			Pt/C	#1	#2	#3				CuMo6S8		Pt/C
Difference value (V)	Frequency	Frequency	Frequency			Difference value (V)	Frequency	Frequency	Frequency			Difference value (V)	Frequency	Error bar	Frequency	Error bar
0-0.05	0.56	0.65	0.61			0-0.05	0.01	0.02	0.01			0-0.05	0.606	0.045	0.0066	0.005
0.05-0.1	0.21	0.19	0.23			0.05-0.1	0.03	0.05	0.02			0.05-0.1	0.21	0.02	0.05	0.023
0.1-0.15	0.11	0.055	0.09			0.1-0.15	0.02	0.05	0.04			0.1-0.15	0.085	0.027	0.055	0.016
0.15-0.2	0.08	0.04	0.04			0.15-0.2	0.12	0.14	0.1			0.15-0.2	0.055	0.025	0.126	0.017
0.2-0.25	0.01	0.065	0.02			0.2-0.25	0.35	0.41	0.46			0.2-0.25	0.033	0.03	0.406	0.052
0.25-0.3	0.01		0.01			0.25-0.3	0.25	0.18	0.16			0.25-0.3	0.006	0.002	0.196	0.061
												> 0.3			0.193	0.032

## Sheet: SI. Fig.21
Fig. S21a						Fig. S21b						Fig. S21c	--	--	--
Before i-t		After i-t				Before i-t		After i-t				Before i-t		After i-t
2 Theta (°)	Intensity	2 Theta (°)	Intensity			Potential (V vs RHE)	j (mA cm-2)	Potential (V vs RHE)	j (mA cm-2)			Potential (V vs RHE)	ECSA normalized j (mA cm-2)	Potential (V vs RHE)	ECSA normalized j (mA cm-2)
10	179	10	124			-0.07649	0	-0.07649	0			0.000617342	-0.000139757	0.000613927	-0.000139757
10.0194	172	10.0194	128			-0.00906	0.04368	-0.00906	0.04368			-0.01598	-0.000256874	-0.01599	-0.000256874
10.0388	196	10.0388	152			0.01593	20.2951	0.01596	20.2951			-0.03259	-0.00030094	-0.03259	-0.00030094
10.0582	163	10.0582	111			0.000617342	-2.009	0.000613927	-2.009			-0.0492	-0.000323715	-0.04921	-0.000323715
10.0776	188	10.0776	127			-0.01598	-3.69256	-0.01599	-3.69256			-0.06585	-0.000336814	-0.06586	-0.000336814
10.097	169	10.097	129			-0.03259	-4.32601	-0.03259	-4.32601			-0.08251	-0.000344337	-0.08252	-0.000344337
10.1164	165	10.1164	131			-0.0492	-4.65341	-0.04921	-4.65341			-0.09923	-0.000349896	-0.09924	-0.000349896
10.1358	164	10.1358	127			-0.06585	-4.8417	-0.06586	-4.8417			-0.11579	-0.000358162	-0.1158	-0.000358162
10.1552	165	10.1552	148			-0.08251	-4.94984	-0.08252	-4.94984			-0.1324	-0.00037027	-0.13241	-0.00037027
10.1746	179	10.1746	118			-0.09923	-5.02975	-0.09924	-5.02975			-0.14909	-0.000391565	-0.1491	-0.000391565
10.194	157	10.194	127			-0.11579	-5.14859	-0.1158	-5.14859			-0.16563	-0.000425545	-0.16564	-0.000425545
10.2134	139	10.2134	124			-0.1324	-5.32263	-0.13241	-5.32263			-0.18227	-0.0004833	-0.18228	-0.0004833
10.2328	159	10.2328	137			-0.14909	-5.62875	-0.1491	-5.62875			-0.19893	-0.000583876	-0.19894	-0.000583876
10.2522	161	10.2522	131			-0.16563	-6.11721	-0.16564	-6.11721			-0.21545	-0.000765373	-0.21547	-0.000765373
10.2716	179	10.2716	131			-0.18227	-6.94744	-0.18228	-6.94744			-0.23175	-0.00115	-0.23177	-0.00115
10.291	195	10.291	142			-0.19893	-8.39321	-0.19894	-8.39321			-0.24775	-0.00183	-0.2478	-0.00183
10.3104	167	10.3104	143			-0.21545	-11.0022	-0.21547	-11.0022			-0.26322	-0.00322	-0.2633	-0.00322
10.3298	139	10.3298	131			-0.23175	-16.4767	-0.23177	-16.4767			-0.27756	-0.00606	-0.27771	-0.00606
10.3492	165	10.3492	148			-0.24775	-26.3749	-0.2478	-26.3749			-0.28972	-0.01127	-0.29	-0.01127
10.3686	189	10.3686	133			-0.26322	-46.2711	-0.2633	-46.2711			-0.29896	-0.01991	-0.29945	-0.01991
10.388	162	10.388	127			-0.27756	-87.0943	-0.27771	-87.0943			-0.30412	-0.03337	-0.30494	-0.03337
10.4074	184	10.4074	101			-0.28972	-162.076	-0.29	-162.076			-0.30837	-0.04785	-0.30954	-0.04785
10.4268	194	10.4268	156			-0.29896	-286.195	-0.29945	-286.195			-0.31185	-0.06333	-0.31339	-0.06333
10.4462	191	10.4462	150			-0.30412	-479.635	-0.30494	-479.635			-0.31433	-0.07978	-0.31628	-0.07978
10.4656	164	10.4656	143			-0.30837	-687.807	-0.30954	-687.807			-0.31617	-0.09723	-0.31854	-0.09723
10.485	159	10.485	123			-0.31185	-910.417	-0.31339	-910.417			-0.31737	-0.11528	-0.32019	-0.11528
10.5044	165	10.5044	151			-0.31433	-1146.77	-0.31628	-1146.77			-0.31888	-0.13308	-0.32213	-0.13308
10.5238	169	10.5238	134			-0.31617	-1397.62	-0.31854	-1397.62			-0.32007	-0.15112	-0.32376	-0.15112
10.5432	177	10.5432	128			-0.31737	-1657.11	-0.32019	-1657.11			-0.32072	-0.16924	-0.32486	-0.16924
10.5626	189	10.5626	130			-0.31888	-1913.08	-0.32213	-1913.08			-0.32124	-0.17442	-0.3255	-0.17442
10.582	175	10.582	141			-0.32007	-2172.4	-0.32376	-2172.4
10.6014	177	10.6014	125			-0.32072	-2432.79	-0.32486	-2432.79
10.6208	167	10.6208	151			-0.32124	-2507.32	-0.3255	-2507.32
10.6402	147	10.6402	150
10.6596	173	10.6596	130
10.679	180	10.679	145
10.6984	150	10.6984	130
10.7178	170	10.7178	122
10.7372	177	10.7372	138
10.7566	188	10.7566	144
10.776	188	10.776	129
10.7954	182	10.7954	114
10.8148	189	10.8148	142
10.8342	172	10.8342	145
10.8536	163	10.8536	130
10.873	170	10.873	132
10.8924	179	10.8924	146
10.9118	178	10.9118	124
10.9312	191	10.9312	124
10.9506	207	10.9506	145
10.97	199	10.97	107
10.9894	179	10.9894	146
11.0088	185	11.0088	127
11.0282	192	11.0282	118
11.0476	180	11.0476	130
11.067	186	11.067	135
11.0864	186	11.0864	137
11.1058	193	11.1058	133
11.1252	203	11.1252	136
11.1446	197	11.1446	145
11.164	217	11.164	151
11.1834	165	11.1834	137
11.2028	205	11.2028	139
11.2222	176	11.2222	112
11.2416	185	11.2416	143
11.261	172	11.261	135
11.2804	158	11.2804	148
11.2998	188	11.2998	138
11.3192	189	11.3192	138
11.3386	188	11.3386	116
11.358	193	11.358	139
11.3774	193	11.3774	140
11.3968	171	11.3968	155
11.4162	180	11.4162	123
11.4356	190	11.4356	130
11.455	177	11.455	126
11.4744	188	11.4744	156
11.4938	193	11.4938	154
11.5132	219	11.5132	134
11.5326	188	11.5326	146
11.552	191	11.552	141
11.5714	185	11.5714	156
11.5908	200	11.5908	154
11.6102	171	11.6102	155
11.6296	201	11.6296	152
11.649	200	11.649	144
11.6684	206	11.6684	144
11.6878	187	11.6878	131
11.7072	168	11.7072	138
11.7266	174	11.7266	134
11.746	169	11.746	132
11.7654	192	11.7654	145
11.7848	176	11.7848	137
11.8042	188	11.8042	158
11.8236	183	11.8236	140
11.843	172	11.843	152
11.8624	208	11.8624	158
11.8818	218	11.8818	153
11.9012	200	11.9012	149
11.9206	233	11.9206	159
11.94	194	11.94	139
11.9594	189	11.9594	153
11.9788	206	11.9788	135
11.9982	169	11.9982	172
12.0176	184	12.0176	161
12.037	201	12.037	160
12.0564	189	12.0564	121
12.0758	182	12.0758	136
12.0952	217	12.0952	149
12.1146	194	12.1146	148
12.134	193	12.134	146
12.1534	202	12.1534	166
12.1728	214	12.1728	157
12.1922	188	12.1922	127
12.2116	187	12.2116	156
12.231	188	12.231	180
12.2504	180	12.2504	141
12.2698	192	12.2698	145
12.2892	203	12.2892	152
12.3086	194	12.3086	153
12.328	208	12.328	174
12.3474	204	12.3474	156
12.3668	196	12.3668	167
12.3862	210	12.3862	162
12.4056	210	12.4056	169
12.425	189	12.425	140
12.4444	181	12.4444	141
12.4638	161	12.4638	123
12.4832	214	12.4832	147
12.5026	189	12.5026	153
12.522	203	12.522	162
12.5414	214	12.5414	181
12.5608	184	12.5608	149
12.5802	207	12.5802	150
12.5996	212	12.5996	148
12.619	204	12.619	143
12.6384	173	12.6384	161
12.6578	202	12.6578	142
12.6772	189	12.6772	173
12.6966	191	12.6966	157
12.716	219	12.716	159
12.7354	191	12.7354	165
12.7548	220	12.7548	148
12.7742	191	12.7742	167
12.7936	211	12.7936	171
12.813	186	12.813	160
12.8324	202	12.8324	150
12.8518	209	12.8518	178
12.8712	208	12.8712	171
12.8906	225	12.8906	147
12.91	206	12.91	164
12.9294	209	12.9294	152
12.9488	213	12.9488	150
12.9682	231	12.9682	168
12.9876	192	12.9876	161
13.007	185	13.007	181
13.0264	194	13.0264	175
13.0458	217	13.0458	154
13.0652	197	13.0652	166
13.0846	209	13.0846	162
13.104	197	13.104	183
13.1234	194	13.1234	158
13.1428	206	13.1428	180
13.1622	207	13.1622	167
13.1816	203	13.1816	162
13.201	192	13.201	154
13.2204	175	13.2204	193
13.2398	203	13.2398	172
13.2592	226	13.2592	157
13.2786	202	13.2786	167
13.298	218	13.298	166
13.3174	217	13.3174	194
13.3368	206	13.3368	168
13.3562	225	13.3562	174
13.3756	240	13.3756	138
13.395	235	13.395	179
13.4144	227	13.4144	158
13.4338	243	13.4338	180
13.4532	217	13.4532	172
13.4726	234	13.4726	167
13.492	244	13.492	201
13.5114	218	13.5114	182
13.5308	244	13.5308	185
13.5502	254	13.5502	185
13.5696	245	13.5696	187
13.589	269	13.589	195
13.6084	266	13.6084	187
13.6278	284	13.6278	167
13.6472	278	13.6472	194
13.6666	303	13.6666	206
13.686	317	13.686	201
13.7054	345	13.7054	234
13.7248	316	13.7248	194
13.7442	351	13.7442	199
13.7636	376	13.7636	221
13.783	375	13.783	205
13.8024	367	13.8024	231
13.8218	377	13.8218	226
13.8412	384	13.8412	220
13.8606	349	13.8606	253
13.88	371	13.88	256
13.8994	339	13.8994	239
13.9188	320	13.9188	257
13.9382	288	13.9382	293
13.9575	316	13.9575	241
13.9769	300	13.9769	268
13.9963	273	13.9963	262
14.0157	294	14.0157	253
14.0351	258	14.0351	239
14.0545	247	14.0545	231
14.0739	264	14.0739	218
14.0933	254	14.0933	239
14.1127	242	14.1127	238
14.1321	242	14.1321	224
14.1515	230	14.1515	222
14.1709	213	14.1709	235
14.1903	242	14.1903	228
14.2097	224	14.2097	195
14.2291	233	14.2291	204
14.2485	227	14.2485	199
14.2679	236	14.2679	212
14.2873	225	14.2873	206
14.3067	231	14.3067	221
14.3261	242	14.3261	193
14.3455	232	14.3455	211
14.3649	211	14.3649	182
14.3843	212	14.3843	188
14.4037	224	14.4037	184
14.4231	212	14.4231	165
14.4425	208	14.4425	190
14.4619	234	14.4619	175
14.4813	206	14.4813	188
14.5007	236	14.5007	222
14.5201	220	14.5201	194
14.5395	240	14.5395	210
14.5589	222	14.5589	215
14.5783	204	14.5783	200
14.5977	230	14.5977	165
14.6171	225	14.6171	209
14.6365	198	14.6365	194
14.6559	225	14.6559	205
14.6753	202	14.6753	185
14.6947	225	14.6947	190
14.7141	219	14.7141	195
14.7335	257	14.7335	190
14.7529	227	14.7529	192
14.7723	204	14.7723	162
14.7917	227	14.7917	169
14.8111	241	14.8111	183
14.8305	242	14.8305	181
14.8499	227	14.8499	184
14.8693	236	14.8693	201
14.8887	203	14.8887	201
14.9081	223	14.9081	188
14.9275	219	14.9275	159
14.9469	214	14.9469	177
14.9663	217	14.9663	214
14.9857	250	14.9857	202
15.0051	225	15.0051	201
15.0245	218	15.0245	206
15.0439	219	15.0439	195
15.0633	231	15.0633	226
15.0827	237	15.0827	173
15.1021	213	15.1021	180
15.1215	240	15.1215	224
15.1409	229	15.1409	191
15.1603	259	15.1603	180
15.1797	220	15.1797	183
15.1991	245	15.1991	173
15.2185	224	15.2185	190
15.2379	218	15.2379	201
15.2573	264	15.2573	184
15.2767	234	15.2767	201
15.2961	207	15.2961	215
15.3155	237	15.3155	188
15.3349	228	15.3349	185
15.3543	248	15.3543	205
15.3737	249	15.3737	187
15.3931	245	15.3931	176
15.4125	239	15.4125	212
15.4319	234	15.4319	242
15.4513	247	15.4513	175
15.4707	220	15.4707	200
15.4901	198	15.4901	203
15.5095	251	15.5095	189
15.5289	225	15.5289	158
15.5483	217	15.5483	207
15.5677	256	15.5677	202
15.5871	230	15.5871	196
15.6065	229	15.6065	194
15.6259	239	15.6259	236
15.6453	216	15.6453	190
15.6647	242	15.6647	218
15.6841	225	15.6841	187
15.7035	239	15.7035	213
15.7229	242	15.7229	193
15.7423	275	15.7423	212
15.7617	241	15.7617	201
15.7811	272	15.7811	196
15.8005	267	15.8005	233
15.8199	221	15.8199	212
15.8393	240	15.8393	189
15.8587	221	15.8587	218
15.8781	262	15.8781	230
15.8975	232	15.8975	209
15.9169	251	15.9169	187
15.9363	242	15.9363	207
15.9557	240	15.9557	203
15.9751	216	15.9751	194
15.9945	241	15.9945	221
16.0139	246	16.0139	186
16.0333	221	16.0333	198
16.0527	266	16.0527	228
16.0721	245	16.0721	231
16.0915	249	16.0915	220
16.1109	233	16.1109	202
16.1303	239	16.1303	212
16.1497	211	16.1497	235
16.1691	252	16.1691	222
16.1885	222	16.1885	194
16.2079	234	16.2079	245
16.2273	243	16.2273	203
16.2467	242	16.2467	226
16.2661	220	16.2661	201
16.2855	222	16.2855	197
16.3049	225	16.3049	197
16.3243	256	16.3243	217
16.3437	223	16.3437	205
16.3631	239	16.3631	198
16.3825	227	16.3825	220
16.4019	229	16.4019	233
16.4213	222	16.4213	210
16.4407	224	16.4407	245
16.4601	233	16.4601	186
16.4795	236	16.4795	240
16.4989	217	16.4989	237
16.5183	241	16.5183	224
16.5377	218	16.5377	218
16.5571	245	16.5571	207
16.5765	258	16.5765	230
16.5959	215	16.5959	218
16.6153	233	16.6153	219
16.6347	248	16.6347	219
16.6541	241	16.6541	265
16.6735	251	16.6735	242
16.6929	235	16.6929	241
16.7123	281	16.7123	214
16.7317	249	16.7317	230
16.7511	240	16.7511	239
16.7705	253	16.7705	246
16.7899	217	16.7899	230
16.8093	245	16.8093	250
16.8287	230	16.8287	270
16.8481	241	16.8481	239
16.8675	258	16.8675	241
16.8869	250	16.8869	219
16.9063	246	16.9063	242
16.9257	258	16.9257	280
16.9451	266	16.9451	228
16.9645	263	16.9645	252
16.9839	287	16.9839	241
17.0033	243	17.0033	236
17.0227	257	17.0227	253
17.0421	236	17.0421	265
17.0615	250	17.0615	217
17.0809	263	17.0809	244
17.1003	272	17.1003	253
17.1197	244	17.1197	240
17.1391	266	17.1391	262
17.1585	257	17.1585	268
17.1779	237	17.1779	248
17.1973	272	17.1973	253
17.2167	255	17.2167	251
17.2361	254	17.2361	247
17.2555	250	17.2555	210
17.2749	227	17.2749	244
17.2943	252	17.2943	234
17.3137	245	17.3137	226
17.3331	238	17.3331	231
17.3525	254	17.3525	253
17.3719	263	17.3719	242
17.3913	242	17.3913	244
17.4107	238	17.4107	234
17.4301	266	17.4301	252
17.4495	275	17.4495	255
17.4689	248	17.4689	223
17.4883	285	17.4883	248
17.5077	269	17.5077	243
17.5271	243	17.5271	231
17.5465	215	17.5465	260
17.5659	259	17.5659	252
17.5853	272	17.5853	231
17.6047	225	17.6047	240
17.6241	282	17.6241	259
17.6435	269	17.6435	265
17.6629	227	17.6629	227
17.6823	225	17.6823	267
17.7017	238	17.7017	252
17.7211	271	17.7211	226
17.7405	237	17.7405	272
17.7599	285	17.7599	258
17.7793	266	17.7793	217
17.7987	263	17.7987	246
17.8181	280	17.8181	240
17.8375	261	17.8375	255
17.8569	292	17.8569	221
17.8763	264	17.8763	241
17.8957	279	17.8957	243
17.9151	271	17.9151	255
17.9345	219	17.9345	260
17.9539	259	17.9539	251
17.9733	240	17.9733	223
17.9927	247	17.9927	239
18.0121	268	18.0121	249
18.0315	243	18.0315	245
18.0509	271	18.0509	228
18.0703	245	18.0703	246
18.0897	271	18.0897	242
18.1091	280	18.1091	242
18.1285	255	18.1285	270
18.1479	234	18.1479	222
18.1673	235	18.1673	228
18.1867	273	18.1867	298
18.2061	245	18.2061	260
18.2255	260	18.2255	248
18.2449	273	18.2449	264
18.2643	271	18.2643	225
18.2837	287	18.2837	243
18.3031	268	18.3031	248
18.3225	263	18.3225	236
18.3419	275	18.3419	251
18.3613	262	18.3613	249
18.3807	296	18.3807	244
18.4001	262	18.4001	246
18.4195	271	18.4195	224
18.4389	262	18.4389	251
18.4583	257	18.4583	273
18.4777	253	18.4777	264
18.4971	271	18.4971	226
18.5165	267	18.5165	258
18.5359	277	18.5359	254
18.5553	276	18.5553	261
18.5747	260	18.5747	259
18.5941	284	18.5941	276
18.6135	288	18.6135	273
18.6329	288	18.6329	281
18.6523	275	18.6523	254
18.6717	251	18.6717	243
18.6911	268	18.6911	285
18.7105	280	18.7105	252
18.7299	300	18.7299	266
18.7493	288	18.7493	248
18.7687	322	18.7687	269
18.7881	262	18.7881	288
18.8075	292	18.8075	236
18.8269	303	18.8269	277
18.8463	288	18.8463	273
18.8657	316	18.8657	278
18.8851	313	18.8851	274
18.9045	295	18.9045	265
18.9239	296	18.9239	289
18.9433	313	18.9433	284
18.9627	295	18.9627	268
18.9821	299	18.9821	261
19.0015	277	19.0015	260
19.0209	277	19.0209	287
19.0403	285	19.0403	284
19.0597	257	19.0597	280
19.0791	275	19.0791	258
19.0985	247	19.0985	264
19.1179	258	19.1179	277
19.1373	277	19.1373	235
19.1567	291	19.1567	300
19.1761	268	19.1761	281
19.1955	282	19.1955	262
19.2149	274	19.2149	286
19.2343	273	19.2343	243
19.2537	283	19.2537	288
19.2731	271	19.2731	268
19.2925	251	19.2925	257
19.3119	278	19.3119	288
19.3313	271	19.3313	259
19.3507	287	19.3507	287
19.3701	268	19.3701	257
19.3895	253	19.3895	245
19.4089	265	19.4089	298
19.4283	243	19.4283	255
19.4477	276	19.4477	237
19.4671	252	19.4671	288
19.4865	279	19.4865	256
19.5059	261	19.5059	280
19.5253	282	19.5253	316
19.5447	258	19.5447	278
19.5641	264	19.5641	268
19.5835	270	19.5835	278
19.6029	296	19.6029	306
19.6223	261	19.6223	281
19.6417	278	19.6417	253
19.6611	270	19.6611	282
19.6805	286	19.6805	280
19.6999	263	19.6999	273
19.7193	286	19.7193	278
19.7387	261	19.7387	274
19.7581	267	19.7581	260
19.7775	255	19.7775	280
19.7969	266	19.7969	270
19.8163	293	19.8163	261
19.8357	264	19.8357	278
19.8551	287	19.8551	314
19.8745	238	19.8745	265
19.8939	277	19.8939	296
19.9133	261	19.9133	286
19.9327	281	19.9327	242
19.9521	280	19.9521	261
19.9715	291	19.9715	289
19.9909	298	19.9909	264
20.0103	289	20.0103	297
20.0297	263	20.0297	293
20.0491	271	20.0491	303
20.0685	286	20.0685	321
20.0879	273	20.0879	284
20.1073	273	20.1073	286
20.1267	282	20.1267	246
20.1461	249	20.1461	294
20.1655	296	20.1655	279
20.1849	280	20.1849	286
20.2043	300	20.2043	279
20.2237	301	20.2237	283
20.2431	320	20.2431	299
20.2625	283	20.2625	266
20.2819	301	20.2819	318
20.3013	276	20.3013	303
20.3207	291	20.3207	317
20.3401	307	20.3401	292
20.3595	285	20.3595	296
20.3789	316	20.3789	303
20.3983	294	20.3983	262
20.4177	299	20.4177	272
20.4371	299	20.4371	283
20.4565	264	20.4565	286
20.4759	303	20.4759	274
20.4953	290	20.4953	285
20.5147	287	20.5147	294
20.5341	289	20.5341	315
20.5535	284	20.5535	314
20.5729	284	20.5729	287
20.5923	273	20.5923	278
20.6117	302	20.6117	307
20.6311	265	20.6311	279
20.6505	283	20.6505	289
20.6699	287	20.6699	284
20.6893	303	20.6893	316
20.7087	282	20.7087	257
20.7281	279	20.7281	294
20.7475	299	20.7475	299
20.7669	273	20.7669	291
20.7863	302	20.7863	308
20.8057	267	20.8057	272
20.8251	280	20.8251	280
20.8445	264	20.8445	302
20.8639	314	20.8639	278
20.8833	272	20.8833	305
20.9027	286	20.9027	310
20.9221	284	20.9221	300
20.9415	294	20.9415	268
20.9609	279	20.9609	272
20.9803	271	20.9803	288
20.9997	283	20.9997	291
21.0191	300	21.0191	307
21.0385	291	21.0385	293
21.0579	295	21.0579	282
21.0773	270	21.0773	280
21.0967	284	21.0967	293
21.1161	278	21.1161	277
21.1355	277	21.1355	280
21.1549	293	21.1549	256
21.1743	313	21.1743	307
21.1937	280	21.1937	283
21.2131	295	21.2131	302
21.2325	316	21.2325	271
21.2519	274	21.2519	286
21.2713	306	21.2713	296
21.2907	315	21.2907	323
21.3101	307	21.3101	268
21.3295	286	21.3295	301
21.3489	278	21.3489	294
21.3683	283	21.3683	258
21.3877	285	21.3877	276
21.4071	282	21.4071	302
21.4265	322	21.4265	271
21.4459	281	21.4459	323
21.4653	253	21.4653	295
21.4847	274	21.4847	316
21.5041	281	21.5041	306
21.5235	285	21.5235	312
21.5429	277	21.5429	268
21.5623	268	21.5623	300
21.5817	258	21.5817	283
21.6011	297	21.6011	302
21.6205	295	21.6205	297
21.6399	279	21.6399	288
21.6593	302	21.6593	250
21.6787	333	21.6787	317
21.6981	322	21.6981	301
21.7175	313	21.7175	301
21.7369	284	21.7369	310
21.7563	293	21.7563	302
21.7757	273	21.7757	303
21.7951	277	21.7951	279
21.8145	269	21.8145	294
21.8339	286	21.8339	306
21.8532	277	21.8532	284
21.8726	286	21.8726	296
21.892	278	21.892	308
21.9114	275	21.9114	296
21.9308	303	21.9308	333
21.9502	256	21.9502	285
21.9696	311	21.9696	290
21.989	312	21.989	303
22.0084	297	22.0084	308
22.0278	285	22.0278	312
22.0472	349	22.0472	337
22.0666	271	22.0666	323
22.086	299	22.086	298
22.1054	291	22.1054	269
22.1248	246	22.1248	292
22.1442	285	22.1442	296
22.1636	267	22.1636	262
22.183	294	22.183	305
22.2024	282	22.2024	313
22.2218	284	22.2218	294
22.2412	283	22.2412	318
22.2606	305	22.2606	275
22.28	296	22.28	291
22.2994	289	22.2994	289
22.3188	294	22.3188	323
22.3382	287	22.3382	288
22.3576	298	22.3576	310
22.377	281	22.377	321
22.3964	289	22.3964	270
22.4158	271	22.4158	286
22.4352	306	22.4352	320
22.4546	291	22.4546	306
22.474	280	22.474	307
22.4934	268	22.4934	326
22.5128	296	22.5128	300
22.5322	297	22.5322	307
22.5516	268	22.5516	332
22.571	275	22.571	306
22.5904	329	22.5904	283
22.6098	291	22.6098	299
22.6292	289	22.6292	317
22.6486	298	22.6486	304
22.668	317	22.668	300
22.6874	309	22.6874	305
22.7068	307	22.7068	318
22.7262	249	22.7262	300
22.7456	248	22.7456	288
22.765	309	22.765	323
22.7844	309	22.7844	299
22.8038	275	22.8038	299
22.8232	279	22.8232	275
22.8426	288	22.8426	281
22.862	297	22.862	305
22.8814	316	22.8814	284
22.9008	290	22.9008	306
22.9202	285	22.9202	302
22.9396	264	22.9396	313
22.959	276	22.959	302
22.9784	317	22.9784	295
22.9978	254	22.9978	319
23.0172	269	23.0172	311
23.0366	274	23.0366	284
23.056	303	23.056	296
23.0754	282	23.0754	309
23.0948	266	23.0948	288
23.1142	303	23.1142	302
23.1336	283	23.1336	313
23.153	284	23.153	291
23.1724	329	23.1724	339
23.1918	291	23.1918	286
23.2112	289	23.2112	280
23.2306	286	23.2306	326
23.25	300	23.25	264
23.2694	287	23.2694	289
23.2888	315	23.2888	293
23.3082	300	23.3082	303
23.3276	306	23.3276	276
23.347	302	23.347	287
23.3664	323	23.3664	306
23.3858	333	23.3858	312
23.4052	316	23.4052	306
23.4246	284	23.4246	295
23.444	308	23.444	317
23.4634	288	23.4634	309
23.4828	298	23.4828	250
23.5022	299	23.5022	277
23.5216	307	23.5216	324
23.541	302	23.541	310
23.5604	287	23.5604	317
23.5798	289	23.5798	308
23.5992	295	23.5992	289
23.6186	283	23.6186	293
23.638	303	23.638	282
23.6574	311	23.6574	271
23.6768	367	23.6768	288
23.6962	293	23.6962	297
23.7156	296	23.7156	328
23.735	292	23.735	275
23.7544	253	23.7544	292
23.7738	329	23.7738	307
23.7932	301	23.7932	301
23.8126	296	23.8126	300
23.832	325	23.832	292
23.8514	320	23.8514	298
23.8708	310	23.8708	306
23.8902	320	23.8902	299
23.9096	300	23.9096	262
23.929	300	23.929	325
23.9484	274	23.9484	315
23.9678	292	23.9678	318
23.9872	323	23.9872	300
24.0066	325	24.0066	332
24.026	331	24.026	291
24.0454	292	24.0454	291
24.0648	303	24.0648	293
24.0842	287	24.0842	319
24.1036	255	24.1036	290
24.123	308	24.123	282
24.1424	300	24.1424	348
24.1618	302	24.1618	283
24.1812	294	24.1812	304
24.2006	313	24.2006	275
24.22	326	24.22	293
24.2394	298	24.2394	288
24.2588	295	24.2588	298
24.2782	303	24.2782	304
24.2976	290	24.2976	308
24.317	308	24.317	315
24.3364	295	24.3364	304
24.3558	312	24.3558	302
24.3752	286	24.3752	297
24.3946	278	24.3946	291
24.414	274	24.414	277
24.4334	274	24.4334	299
24.4528	280	24.4528	298
24.4722	311	24.4722	281
24.4916	302	24.4916	284
24.511	270	24.511	294
24.5304	278	24.5304	321
24.5498	274	24.5498	294
24.5692	293	24.5692	297
24.5886	282	24.5886	301
24.608	284	24.608	305
24.6274	299	24.6274	304
24.6468	300	24.6468	297
24.6662	297	24.6662	301
24.6856	294	24.6856	273
24.705	304	24.705	287
24.7244	286	24.7244	299
24.7438	293	24.7438	273
24.7632	258	24.7632	295
24.7826	296	24.7826	291
24.802	292	24.802	289
24.8214	279	24.8214	316
24.8408	296	24.8408	307
24.8602	279	24.8602	270
24.8796	272	24.8796	303
24.899	310	24.899	320
24.9184	309	24.9184	259
24.9378	260	24.9378	301
24.9572	266	24.9572	279
24.9766	309	24.9766	294
24.996	323	24.996	269
25.0154	309	25.0154	307
25.0348	292	25.0348	290
25.0542	295	25.0542	287
25.0736	306	25.0736	286
25.093	308	25.093	315
25.1124	308	25.1124	307
25.1318	336	25.1318	288
25.1512	277	25.1512	284
25.1706	281	25.1706	292
25.19	284	25.19	308
25.2094	293	25.2094	308
25.2288	304	25.2288	315
25.2482	317	25.2482	295
25.2676	297	25.2676	289
25.287	283	25.287	275
25.3064	287	25.3064	272
25.3258	286	25.3258	293
25.3452	315	25.3452	306
25.3646	284	25.3646	274
25.384	297	25.384	252
25.4034	312	25.4034	273
25.4228	328	25.4228	320
25.4422	305	25.4422	274
25.4616	302	25.4616	271
25.481	283	25.481	321
25.5004	282	25.5004	288
25.5198	312	25.5198	278
25.5392	289	25.5392	277
25.5586	298	25.5586	304
25.578	361	25.578	305
25.5974	309	25.5974	306
25.6168	321	25.6168	322
25.6362	290	25.6362	329
25.6556	343	25.6556	304
25.675	340	25.675	338
25.6944	315	25.6944	332
25.7138	339	25.7138	315
25.7332	339	25.7332	314
25.7526	332	25.7526	318
25.772	348	25.772	304
25.7914	315	25.7914	376
25.8108	328	25.8108	351
25.8302	321	25.8302	364
25.8496	326	25.8496	303
25.869	321	25.869	381
25.8884	307	25.8884	335
25.9078	310	25.9078	302
25.9272	324	25.9272	302
25.9466	312	25.9466	302
25.966	310	25.966	330
25.9854	306	25.9854	280
26.0048	299	26.0048	301
26.0242	307	26.0242	333
26.0436	325	26.0436	340
26.063	298	26.063	312
26.0824	317	26.0824	320
26.1018	285	26.1018	299
26.1212	315	26.1212	312
26.1406	317	26.1406	326
26.16	281	26.16	319
26.1794	300	26.1794	317
26.1988	286	26.1988	312
26.2182	289	26.2182	320
26.2376	287	26.2376	309
26.257	299	26.257	300
26.2764	303	26.2764	293
26.2958	301	26.2958	325
26.3152	314	26.3152	316
26.3346	291	26.3346	322
26.354	272	26.354	304
26.3734	310	26.3734	291
26.3928	333	26.3928	292
26.4122	313	26.4122	297
26.4316	285	26.4316	305
26.451	305	26.451	307
26.4704	303	26.4704	283
26.4898	340	26.4898	339
26.5092	301	26.5092	291
26.5286	333	26.5286	340
26.548	285	26.548	314
26.5674	330	26.5674	313
26.5868	310	26.5868	331
26.6062	304	26.6062	330
26.6256	282	26.6256	335
26.645	299	26.645	330
26.6644	311	26.6644	293
26.6838	342	26.6838	290
26.7032	268	26.7032	317
26.7226	337	26.7226	328
26.742	299	26.742	317
26.7614	311	26.7614	271
26.7808	307	26.7808	294
26.8002	309	26.8002	294
26.8196	273	26.8196	295
26.839	298	26.839	293
26.8584	290	26.8584	287
26.8778	317	26.8778	298
26.8972	280	26.8972	275
26.9166	310	26.9166	272
26.936	317	26.936	308
26.9554	292	26.9554	309
26.9748	289	26.9748	269
26.9942	327	26.9942	275
27.0136	330	27.0136	260
27.033	309	27.033	304
27.0524	313	27.0524	339
27.0718	312	27.0718	312
27.0912	374	27.0912	286
27.1106	343	27.1106	276
27.13	292	27.13	298
27.1494	342	27.1494	321
27.1688	340	27.1688	272
27.1882	332	27.1882	338
27.2076	313	27.2076	291
27.227	304	27.227	298
27.2464	270	27.2464	305
27.2658	288	27.2658	282
27.2852	275	27.2852	278
27.3046	303	27.3046	295
27.324	280	27.324	278
27.3434	315	27.3434	301
27.3628	278	27.3628	298
27.3822	322	27.3822	289
27.4016	301	27.4016	301
27.421	302	27.421	307
27.4404	285	27.4404	269
27.4598	293	27.4598	298
27.4792	305	27.4792	319
27.4986	313	27.4986	292
27.518	299	27.518	270
27.5374	304	27.5374	300
27.5568	282	27.5568	283
27.5762	293	27.5762	286
27.5956	298	27.5956	293
27.615	292	27.615	292
27.6344	285	27.6344	298
27.6538	288	27.6538	289
27.6732	306	27.6732	282
27.6926	291	27.6926	272
27.712	312	27.712	276
27.7314	307	27.7314	274
27.7508	313	27.7508	291
27.7702	289	27.7702	314
27.7896	308	27.7896	302
27.809	315	27.809	278
27.8284	310	27.8284	281
27.8478	280	27.8478	294
27.8672	330	27.8672	292
27.8866	265	27.8866	351
27.906	301	27.906	260
27.9254	304	27.9254	298
27.9448	275	27.9448	286
27.9642	315	27.9642	305
27.9836	325	27.9836	263
28.003	306	28.003	318
28.0224	322	28.0224	299
28.0418	319	28.0418	301
28.0612	296	28.0612	320
28.0806	281	28.0806	322
28.1	287	28.1	302
28.1194	296	28.1194	305
28.1388	295	28.1388	273
28.1582	300	28.1582	303
28.1776	324	28.1776	297
28.197	305	28.197	305
28.2164	324	28.2164	298
28.2358	280	28.2358	280
28.2552	313	28.2552	292
28.2746	331	28.2746	333
28.294	288	28.294	294
28.3134	307	28.3134	299
28.3328	339	28.3328	370
28.3522	321	28.3522	292
28.3716	313	28.3716	329
28.391	284	28.391	314
28.4104	318	28.4104	301
28.4298	311	28.4298	292
28.4492	304	28.4492	289
28.4686	303	28.4686	335
28.488	295	28.488	321
28.5074	327	28.5074	339
28.5268	288	28.5268	313
28.5462	305	28.5462	296
28.5656	314	28.5656	311
28.585	307	28.585	280
28.6044	291	28.6044	312
28.6238	293	28.6238	266
28.6432	328	28.6432	321
28.6626	304	28.6626	316
28.682	315	28.682	289
28.7014	338	28.7014	299
28.7208	288	28.7208	324
28.7402	302	28.7402	277
28.7596	307	28.7596	326
28.779	298	28.779	287
28.7984	326	28.7984	303
28.8178	284	28.8178	293
28.8372	300	28.8372	315
28.8566	315	28.8566	320
28.876	323	28.876	310
28.8954	283	28.8954	290
28.9148	323	28.9148	275
28.9342	303	28.9342	291
28.9536	306	28.9536	301
28.973	343	28.973	319
28.9924	326	28.9924	317
29.0118	337	29.0118	303
29.0312	302	29.0312	282
29.0506	310	29.0506	316
29.07	296	29.07	301
29.0894	322	29.0894	321
29.1088	291	29.1088	287
29.1282	319	29.1282	316
29.1476	341	29.1476	285
29.167	332	29.167	298
29.1864	314	29.1864	330
29.2058	320	29.2058	300
29.2252	355	29.2252	274
29.2446	337	29.2446	303
29.264	333	29.264	285
29.2834	319	29.2834	323
29.3028	314	29.3028	305
29.3222	339	29.3222	336
29.3416	337	29.3416	303
29.361	322	29.361	291
29.3804	340	29.3804	294
29.3998	315	29.3998	333
29.4192	324	29.4192	304
29.4386	333	29.4386	296
29.458	314	29.458	290
29.4774	329	29.4774	325
29.4968	338	29.4968	305
29.5162	331	29.5162	313
29.5356	353	29.5356	313
29.555	336	29.555	269
29.5744	328	29.5744	299
29.5938	341	29.5938	329
29.6132	355	29.6132	307
29.6326	348	29.6326	289
29.652	323	29.652	294
29.6714	337	29.6714	298
29.6908	332	29.6908	309
29.7102	355	29.7102	326
29.7296	308	29.7296	302
29.7489	326	29.7489	320
29.7683	339	29.7683	294
29.7877	333	29.7877	326
29.8071	285	29.8071	330
29.8265	292	29.8265	303
29.8459	319	29.8459	289
29.8653	302	29.8653	289
29.8847	336	29.8847	316
29.9041	329	29.9041	282
29.9235	344	29.9235	323
29.9429	299	29.9429	296
29.9623	333	29.9623	316
29.9817	334	29.9817	292
30.0011	317	30.0011	333
30.0205	310	30.0205	308
30.0399	344	30.0399	309
30.0593	325	30.0593	340
30.0787	318	30.0787	333
30.0981	343	30.0981	331
30.1175	347	30.1175	336
30.1369	358	30.1369	340
30.1563	363	30.1563	323
30.1757	388	30.1757	318
30.1951	367	30.1951	338
30.2145	330	30.2145	347
30.2339	366	30.2339	336
30.2533	386	30.2533	317
30.2727	345	30.2727	345
30.2921	386	30.2921	341
30.3115	378	30.3115	350
30.3309	371	30.3309	315
30.3503	349	30.3503	369
30.3697	356	30.3697	322
30.3891	336	30.3891	353
30.4085	310	30.4085	321
30.4279	346	30.4279	319
30.4473	320	30.4473	280
30.4667	317	30.4667	318
30.4861	347	30.4861	306
30.5055	333	30.5055	308
30.5249	314	30.5249	339
30.5443	321	30.5443	309
30.5637	329	30.5637	327
30.5831	337	30.5831	268
30.6025	303	30.6025	285
30.6219	303	30.6219	304
30.6413	293	30.6413	312
30.6607	323	30.6607	296
30.6801	289	30.6801	309
30.6995	302	30.6995	279
30.7189	338	30.7189	303
30.7383	300	30.7383	303
30.7577	293	30.7577	279
30.7771	310	30.7771	300
30.7965	300	30.7965	316
30.8159	325	30.8159	299
30.8353	322	30.8353	257
30.8547	297	30.8547	296
30.8741	299	30.8741	277
30.8935	328	30.8935	317
30.9129	316	30.9129	286
30.9323	323	30.9323	341
30.9517	339	30.9517	288
30.9711	319	30.9711	296
30.9905	308	30.9905	314
31.0099	305	31.0099	292
31.0293	333	31.0293	281
31.0487	325	31.0487	312
31.0681	311	31.0681	318
31.0875	331	31.0875	309
31.1069	305	31.1069	302
31.1263	307	31.1263	289
31.1457	325	31.1457	271
31.1651	295	31.1651	315
31.1845	335	31.1845	299
31.2039	329	31.2039	286
31.2233	303	31.2233	304
31.2427	308	31.2427	292
31.2621	300	31.2621	294
31.2815	314	31.2815	279
31.3009	302	31.3009	273
31.3203	306	31.3203	302
31.3397	301	31.3397	301
31.3591	313	31.3591	314
31.3785	286	31.3785	275
31.3979	327	31.3979	275
31.4173	312	31.4173	283
31.4367	326	31.4367	329
31.4561	294	31.4561	297
31.4755	304	31.4755	271
31.4949	340	31.4949	302
31.5143	309	31.5143	303
31.5337	271	31.5337	269
31.5531	321	31.5531	284
31.5725	294	31.5725	278
31.5919	323	31.5919	297
31.6113	321	31.6113	275
31.6307	295	31.6307	258
31.6501	286	31.6501	291
31.6695	288	31.6695	286
31.6889	314	31.6889	294
31.7083	320	31.7083	316
31.7277	280	31.7277	283
31.7471	327	31.7471	292
31.7665	303	31.7665	305
31.7859	329	31.7859	294
31.8053	309	31.8053	281
31.8247	334	31.8247	330
31.8441	319	31.8441	317
31.8635	336	31.8635	291
31.8829	346	31.8829	302
31.9023	328	31.9023	308
31.9217	333	31.9217	310
31.9411	314	31.9411	307
31.9605	301	31.9605	305
31.9799	280	31.9799	285
31.9993	294	31.9993	319
32.0187	309	32.0187	301
32.0381	322	32.0381	345
32.0575	326	32.0575	334
32.0769	337	32.0769	304
32.0963	342	32.0963	295
32.1157	325	32.1157	335
32.1351	322	32.1351	313
32.1545	304	32.1545	285
32.1739	344	32.1739	286
32.1933	357	32.1933	306
32.2127	336	32.2127	310
32.2321	337	32.2321	327
32.2515	334	32.2515	332
32.2709	348	32.2709	307
32.2903	319	32.2903	327
32.3097	303	32.3097	317
32.3291	324	32.3291	301
32.3485	352	32.3485	289
32.3679	318	32.3679	295
32.3873	334	32.3873	323
32.4067	324	32.4067	294
32.4261	300	32.4261	292
32.4455	313	32.4455	299
32.4649	327	32.4649	308
32.4843	360	32.4843	311
32.5037	319	32.5037	303
32.5231	317	32.5231	329
32.5425	292	32.5425	354
32.5619	314	32.5619	309
32.5813	329	32.5813	302
32.6007	307	32.6007	305
32.6201	325	32.6201	292
32.6395	320	32.6395	325
32.6589	337	32.6589	311
32.6783	320	32.6783	307
32.6977	291	32.6977	304
32.7171	328	32.7171	287
32.7365	302	32.7365	288
32.7559	294	32.7559	291
32.7753	331	32.7753	306
32.7947	307	32.7947	305
32.8141	347	32.8141	306
32.8335	319	32.8335	283
32.8529	337	32.8529	307
32.8723	304	32.8723	285
32.8917	348	32.8917	306
32.9111	357	32.9111	307
32.9305	315	32.9305	332
32.9499	321	32.9499	315
32.9693	316	32.9693	301
32.9887	333	32.9887	278
33.0081	300	33.0081	335
33.0275	316	33.0275	314
33.0469	309	33.0469	296
33.0663	347	33.0663	305
33.0857	331	33.0857	298
33.1051	310	33.1051	304
33.1245	276	33.1245	341
33.1439	351	33.1439	310
33.1633	321	33.1633	280
33.1827	316	33.1827	302
33.2021	318	33.2021	302
33.2215	326	33.2215	315
33.2409	327	33.2409	315
33.2603	328	33.2603	306
33.2797	304	33.2797	312
33.2991	316	33.2991	330
33.3185	317	33.3185	307
33.3379	333	33.3379	301
33.3573	304	33.3573	306
33.3767	331	33.3767	328
33.3961	322	33.3961	322
33.4155	320	33.4155	341
33.4349	328	33.4349	304
33.4543	291	33.4543	295
33.4737	311	33.4737	315
33.4931	332	33.4931	306
33.5125	338	33.5125	311
33.5319	316	33.5319	300
33.5513	364	33.5513	320
33.5707	355	33.5707	331
33.5901	375	33.5901	300
33.6095	344	33.6095	325
33.6289	375	33.6289	320
33.6483	362	33.6483	313
33.6677	349	33.6677	300
33.6871	354	33.6871	313
33.7065	344	33.7065	349
33.7259	340	33.7259	313
33.7453	387	33.7453	319
33.7647	368	33.7647	344
33.7841	377	33.7841	332
33.8035	363	33.8035	340
33.8229	373	33.8229	363
33.8423	424	33.8423	320
33.8617	387	33.8617	387
33.8811	400	33.8811	367
33.9005	389	33.9005	347
33.9199	375	33.9199	324
33.9393	382	33.9393	356
33.9587	331	33.9587	375
33.9781	378	33.9781	370
33.9975	355	33.9975	386
34.0169	328	34.0169	370
34.0363	323	34.0363	309
34.0557	327	34.0557	345
34.0751	350	34.0751	359
34.0945	373	34.0945	337
34.1139	341	34.1139	327
34.1333	326	34.1333	333
34.1527	354	34.1527	330
34.1721	324	34.1721	329
34.1915	318	34.1915	354
34.2109	279	34.2109	312
34.2303	326	34.2303	304
34.2497	332	34.2497	315
34.2691	320	34.2691	321
34.2885	316	34.2885	328
34.3079	337	34.3079	332
34.3273	311	34.3273	322
34.3467	356	34.3467	316
34.3661	298	34.3661	321
34.3855	314	34.3855	312
34.4049	344	34.4049	320
34.4243	333	34.4243	290
34.4437	323	34.4437	367
34.4631	326	34.4631	294
34.4825	327	34.4825	330
34.5019	326	34.5019	320
34.5213	346	34.5213	295
34.5407	340	34.5407	293
34.5601	306	34.5601	310
34.5795	362	34.5795	317
34.5989	327	34.5989	285
34.6183	321	34.6183	294
34.6377	323	34.6377	304
34.6571	307	34.6571	327
34.6765	330	34.6765	297
34.6959	283	34.6959	318
34.7153	324	34.7153	288
34.7347	321	34.7347	307
34.7541	292	34.7541	296
34.7735	311	34.7735	290
34.7929	295	34.7929	283
34.8123	328	34.8123	300
34.8317	303	34.8317	307
34.8511	317	34.8511	301
34.8705	325	34.8705	302
34.8899	313	34.8899	281
34.9093	342	34.9093	319
34.9287	359	34.9287	335
34.9481	318	34.9481	297
34.9675	303	34.9675	314
34.9869	337	34.9869	332
35.0063	348	35.0063	296
35.0257	354	35.0257	284
35.0451	313	35.0451	292
35.0645	322	35.0645	313
35.0839	321	35.0839	321
35.1033	381	35.1033	309
35.1227	345	35.1227	322
35.1421	334	35.1421	333
35.1615	342	35.1615	326
35.1809	326	35.1809	301
35.2003	335	35.2003	297
35.2197	331	35.2197	288
35.2391	302	35.2391	321
35.2585	326	35.2585	299
35.2779	309	35.2779	317
35.2973	336	35.2973	343
35.3167	325	35.3167	297
35.3361	320	35.3361	313
35.3555	362	35.3555	307
35.3749	321	35.3749	304
35.3943	362	35.3943	331
35.4137	326	35.4137	303
35.4331	314	35.4331	299
35.4525	322	35.4525	310
35.4719	337	35.4719	301
35.4913	342	35.4913	328
35.5107	308	35.5107	330
35.5301	358	35.5301	336
35.5495	319	35.5495	300
35.5689	307	35.5689	316
35.5883	332	35.5883	311
35.6077	334	35.6077	332
35.6271	308	35.6271	319
35.6465	307	35.6465	330
35.6659	326	35.6659	332
35.6853	341	35.6853	290
35.7047	349	35.7047	344
35.7241	336	35.7241	303
35.7435	306	35.7435	310
35.7629	329	35.7629	290
35.7823	340	35.7823	331
35.8017	362	35.8017	361
35.8211	353	35.8211	311
35.8405	355	35.8405	334
35.8599	328	35.8599	299
35.8793	317	35.8793	297
35.8987	307	35.8987	275
35.9181	331	35.9181	341
35.9375	364	35.9375	330
35.9569	349	35.9569	322
35.9763	354	35.9763	301
35.9957	345	35.9957	341
36.0151	361	36.0151	328
36.0345	357	36.0345	325
36.0539	375	36.0539	321
36.0733	363	36.0733	348
36.0927	348	36.0927	328
36.1121	346	36.1121	337
36.1315	349	36.1315	330
36.1509	379	36.1509	335
36.1703	407	36.1703	327
36.1897	380	36.1897	348
36.2091	378	36.2091	347
36.2285	397	36.2285	327
36.2479	394	36.2479	335
36.2673	438	36.2673	324
36.2867	450	36.2867	338
36.3061	426	36.3061	343
36.3255	450	36.3255	360
36.3449	457	36.3449	341
36.3643	517	36.3643	381
36.3837	493	36.3837	360
36.4031	587	36.4031	419
36.4225	531	36.4225	407
36.4419	573	36.4419	374
36.4613	552	36.4613	395
36.4807	583	36.4807	421
36.5001	593	36.5001	401
36.5195	598	36.5195	447
36.5389	535	36.5389	445
36.5583	559	36.5583	413
36.5777	537	36.5777	425
36.5971	531	36.5971	407
36.6165	433	36.6165	413
36.6359	433	36.6359	414
36.6553	460	36.6553	401
36.6747	427	36.6747	369
36.6941	371	36.6941	396
36.7135	418	36.7135	394
36.7329	451	36.7329	363
36.7523	462	36.7523	404
36.7717	374	36.7717	375
36.7911	360	36.7911	345
36.8105	342	36.8105	326
36.8299	360	36.8299	343
36.8493	384	36.8493	344
36.8687	351	36.8687	307
36.8881	339	36.8881	330
36.9075	351	36.9075	352
36.9269	329	36.9269	311
36.9463	306	36.9463	335
36.9657	322	36.9657	281
36.9851	353	36.9851	302
37.0045	321	37.0045	328
37.0239	352	37.0239	291
37.0433	323	37.0433	324
37.0627	324	37.0627	346
37.0821	320	37.0821	314
37.1015	360	37.1015	289
37.1209	340	37.1209	324
37.1403	349	37.1403	322
37.1597	321	37.1597	316
37.1791	322	37.1791	305
37.1985	337	37.1985	323
37.2179	341	37.2179	325
37.2373	326	37.2373	331
37.2567	333	37.2567	283
37.2761	321	37.2761	323
37.2955	337	37.2955	330
37.3149	315	37.3149	293
37.3343	331	37.3343	303
37.3537	310	37.3537	320
37.3731	342	37.3731	301
37.3925	332	37.3925	286
37.4119	372	37.4119	320
37.4313	312	37.4313	301
37.4507	320	37.4507	305
37.4701	325	37.4701	312
37.4895	316	37.4895	315
37.5089	352	37.5089	304
37.5283	337	37.5283	277
37.5477	295	37.5477	266
37.5671	350	37.5671	304
37.5865	304	37.5865	300
37.6059	343	37.6059	337
37.6253	308	37.6253	306
37.6446	337	37.6446	294
37.664	347	37.664	329
37.6834	337	37.6834	319
37.7028	338	37.7028	342
37.7222	331	37.7222	335
37.7416	346	37.7416	322
37.761	327	37.761	327
37.7804	303	37.7804	316
37.7998	298	37.7998	303
37.8192	319	37.8192	310
37.8386	304	37.8386	285
37.858	332	37.858	297
37.8774	332	37.8774	329
37.8968	334	37.8968	321
37.9162	335	37.9162	303
37.9356	311	37.9356	339
37.955	346	37.955	293
37.9744	331	37.9744	319
37.9938	331	37.9938	326
38.0132	341	38.0132	274
38.0326	328	38.0326	342
38.052	341	38.052	350
38.0714	310	38.0714	267
38.0908	347	38.0908	288
38.1102	336	38.1102	313
38.1296	354	38.1296	345
38.149	346	38.149	325
38.1684	365	38.1684	300
38.1878	362	38.1878	336
38.2072	367	38.2072	331
38.2266	358	38.2266	333
38.246	353	38.246	333
38.2654	359	38.2654	318
38.2848	359	38.2848	323
38.3042	378	38.3042	328
38.3236	372	38.3236	347
38.343	370	38.343	326
38.3624	323	38.3624	325
38.3818	382	38.3818	341
38.4012	341	38.4012	349
38.4206	331	38.4206	349
38.44	362	38.44	327
38.4594	351	38.4594	323
38.4788	351	38.4788	316
38.4982	326	38.4982	325
38.5176	319	38.5176	339
38.537	329	38.537	325
38.5564	315	38.5564	320
38.5758	367	38.5758	356
38.5952	321	38.5952	313
38.6146	350	38.6146	331
38.634	344	38.634	343
38.6534	339	38.6534	329
38.6728	345	38.6728	303
38.6922	311	38.6922	298
38.7116	297	38.7116	307
38.731	336	38.731	315
38.7504	327	38.7504	317
38.7698	311	38.7698	294
38.7892	330	38.7892	322
38.8086	332	38.8086	342
38.828	332	38.828	320
38.8474	346	38.8474	330
38.8668	310	38.8668	331
38.8862	328	38.8862	343
38.9056	343	38.9056	327
38.925	330	38.925	322
38.9444	336	38.9444	313
38.9638	338	38.9638	325
38.9832	313	38.9832	348
39.0026	332	39.0026	322
39.022	347	39.022	321
39.0414	338	39.0414	320
39.0608	339	39.0608	292
39.0802	308	39.0802	304
39.0996	302	39.0996	340
39.119	296	39.119	310
39.1384	311	39.1384	317
39.1578	362	39.1578	346
39.1772	314	39.1772	335
39.1966	317	39.1966	327
39.216	326	39.216	323
39.2354	339	39.2354	293
39.2548	313	39.2548	339
39.2742	335	39.2742	371
39.2936	331	39.2936	317
[truncated: 2,614 more rows]

## Sheet: SI. Fig.22
Fig. S21a				Fig. S21b				Fig. S21c				Fig. S21d
[truncated: 3,001 more rows]

[truncated: 1 more sheets: SI. Fig.25]
